# Supplementary material for: The Role of the Antiviral APOBEC3 Gene Family in Protecting Chimpanzees against Lentiviruses from Monkeys
Source: PLoS Pathog. 2015 Sep 22;11(9):e1005149. doi: 10.1371/journal.ppat.1005149 (PMC4578921; doi:10.1371/journal.ppat.1005149)
Supplement: S1 Dataset — Sequencing reads from [34]. (TXT) [file ppat.1005149.s008.txt]

##fileformat=VCFv4.1																																												
##samtoolsVersion=0.1.18 (r982:295)																																												
"##INFO=<ID=DP,Number=1,Type=Integer,Description=""Raw read depth"">"																																												
"##INFO=<ID=DP4,Number=4,Type=Integer,Description=""# high-quality ref-forward bases, ref-reverse, alt-forward and alt-reverse bases"">"																																												
"##INFO=<ID=MQ,Number=1,Type=Integer,Description=""Root-mean-square mapping quality of covering reads"">"																																												
"##INFO=<ID=FQ,Number=1,Type=Float,Description=""Phred probability of all samples being the same"">"																																												
"##INFO=<ID=AF1,Number=1,Type=Float,Description=""Max-likelihood estimate of the first ALT allele frequency (assuming HWE)"">"																																												
"##INFO=<ID=AC1,Number=1,Type=Float,Description=""Max-likelihood estimate of the first ALT allele count (no HWE assumption)"">"																																												
"##INFO=<ID=G3,Number=3,Type=Float,Description=""ML estimate of genotype frequencies"">"																																												
"##INFO=<ID=HWE,Number=1,Type=Float,Description=""Chi^2 based HWE test P-value based on G3"">"																																												
"##INFO=<ID=CLR,Number=1,Type=Integer,Description=""Log ratio of genotype likelihoods with and without the constraint"">"																																												
"##INFO=<ID=UGT,Number=1,Type=String,Description=""The most probable unconstrained genotype configuration in the trio"">"																																												
"##INFO=<ID=CGT,Number=1,Type=String,Description=""The most probable constrained genotype configuration in the trio"">"																																												
"##INFO=<ID=PV4,Number=4,Type=Float,Description=""P-values for strand bias, baseQ bias, mapQ bias and tail distance bias"">"																																												
"##INFO=<ID=INDEL,Number=0,Type=Flag,Description=""Indicates that the variant is an INDEL."">"																																												
"##INFO=<ID=PC2,Number=2,Type=Integer,Description=""Phred probability of the nonRef allele frequency in group1 samples being larger (,smaller) than in group2."">"																																												
"##INFO=<ID=PCHI2,Number=1,Type=Float,Description=""Posterior weighted chi^2 P-value for testing the association between group1 and group2 samples."">"																																												
"##INFO=<ID=QCHI2,Number=1,Type=Integer,Description=""Phred scaled PCHI2."">"																																												
"##INFO=<ID=PR,Number=1,Type=Integer,Description=""# permutations yielding a smaller PCHI2."">"																																												
"##INFO=<ID=VDB,Number=1,Type=Float,Description=""Variant Distance Bias"">"																																												
"##FORMAT=<ID=GT,Number=1,Type=String,Description=""Genotype"">"																																												
"##FORMAT=<ID=GQ,Number=1,Type=Integer,Description=""Genotype Quality"">"																																												
"##FORMAT=<ID=GL,Number=3,Type=Float,Description=""Likelihoods for RR,RA,AA genotypes (R=ref,A=alt)"">"																																												
"##FORMAT=<ID=DP,Number=1,Type=Integer,Description=""# high-quality bases"">"																																												
"##FORMAT=<ID=SP,Number=1,Type=Integer,Description=""Phred-scaled strand bias P-value"">"																																												
"##FORMAT=<ID=PL,Number=G,Type=Integer,Description=""List of Phred-scaled genotype likelihoods"">"																																												
#CHROM	POS	ID	REF	ALT	QUAL	FILTER	INFO	FORMAT	PAN/Pan_paniscus-A914_Hortense	PAN/Pan_paniscus-A915_Kosana	PAN/Pan_paniscus-A917_Dzeeta	PAN/Pan_paniscus-A918_Hermien	PAN/Pan_paniscus-A919_Desmond	PAN/Pan_paniscus-A922_Catherine	PAN/Pan_paniscus-A924_Chipita	PAN/Pan_paniscus-A925_Bono	PAN/Pan_paniscus-A926_Natalie	PAN/Pan_paniscus-A927_Salonga	PAN/Pan_paniscus-A928_Kumbuka	PAN/Pan_troglodytes_ellioti-Akwaya_Jean	PAN/Pan_troglodytes_ellioti-Banyo	PAN/Pan_troglodytes_ellioti-Basho	PAN/Pan_troglodytes_ellioti-Damian	PAN/Pan_troglodytes_ellioti-Julie	PAN/Pan_troglodytes_ellioti-Kopongo	PAN/Pan_troglodytes_ellioti-Koto	PAN/Pan_troglodytes_ellioti-Paquita	PAN/Pan_troglodytes_ellioti-Taweh	PAN/Pan_troglodytes_ellioti-Tobi	PAN/Pan_troglodytes_schweinfurthii-100037_Vincent	PAN/Pan_troglodytes_schweinfurthii-100040_Andromeda	PAN/Pan_troglodytes_schweinfurthii-9729_Harriet	PAN/Pan_troglodytes_schweinfurthii-A910_Bwambalea	PAN/Pan_troglodytes_schweinfurthii-A911_Kidongo	PAN/Pan_troglodytes_schweinfurthii-A912_Nakuu	PAN/Pan_troglodytes_troglodytes-A957_Vaillant	PAN/Pan_troglodytes_troglodytes-A958_Doris	PAN/Pan_troglodytes_troglodytes-A959_Julie	PAN/Pan_troglodytes_troglodytes-A960_Clara	PAN/Pan_troglodytes_verus-9668_Bosco	PAN/Pan_troglodytes_verus-9730_Donald	PAN/Pan_troglodytes_verus-A956_Jimmie	PAN/Pan_troglodytes_verus-Clint	PAN/Pan_troglodytes_verus-X00100_Koby
chr22	37700647	.	T	G	41.1	.	"DP=346;VDB=0.0095;AF1=0.1223;AC1=9;DP4=110,101,3,27;MQ=50;FQ=41.7;PV4=7.7e-06,5.3e-13,1.7e-42,1"	GT:PL:GQ	"0/0:0,9,93:15"	"0/0:0,48,255:54"	"0/0:0,33,255:39"	"0/0:0,24,156:30"	"0/0:0,21,172:27"	"0/0:0,9,85:15"	"0/0:0,12,113:18"	"0/0:0,18,168:24"	"0/0:0,6,68:12"	"0/0:0,0,0:6"	"0/0:0,30,227:36"	"0/1:34,9,0:5"	"0/0:0,0,0:6"	"0/0:0,0,0:6"	"0/0:0,27,200:33"	"0/0:0,21,173:27"	"0/0:0,3,19:9"	"0/0:0,11,168:17"	"0/0:0,12,131:18"	"0/0:0,33,255:39"	"0/0:0,6,60:12"	"0/1:13,0,69:8"	"0/1:6,0,89:3"	"0/0:0,30,238:36"	"1/1:32,12,0:3"	"0/0:4,0,168:4"	"0/0:0,1,111:8"	"0/0:0,15,132:21"	"0/1:35,0,72:29"	"0/1:19,0,165:14"	"0/1:15,0,173:10"	"0/0:0,21,151:27"	"0/0:0,24,207:30"	"0/0:0,21,176:27"	"0/0:0,45,255:51"	"0/0:0,24,221:30"
chr22	37700698	.	T	G	999	.	"DP=313;VDB=0.0209;AF1=0.1331;G3=0.7994,3.523e-06,0.2006;HWE=5.98e-05;AC1=9;DP4=68,129,7,9;MQ=34;FQ=999;PV4=0.59,6e-10,1,1"	GT:PL:GQ	"0/0:0,0,0:6"	"0/1:25,3,0:8"	"0/0:0,0,0:6"	"0/1:36,6,0:6"	"1/1:49,12,0:3"	"0/1:33,6,0:6"	"0/0:0,0,0:6"	"0/1:33,6,0:6"	"0/0:0,0,0:6"	"0/0:0,0,0:6"	"0/1:76,10,0:4"	"0/0:0,30,89:35"	"0/0:0,9,9:14"	"0/0:0,0,0:6"	"0/0:0,30,158:35"	"0/0:0,42,193:47"	"0/0:0,15,53:20"	"0/0:0,36,144:41"	"0/0:0,21,49:26"	"0/0:0,42,224:47"	"0/0:0,6,16:11"	"0/0:0,30,155:35"	"0/0:0,48,176:53"	"0/0:0,12,111:17"	"0/0:0,18,84:23"	"0/0:0,24,119:29"	"0/0:0,18,105:23"	"0/0:0,18,123:23"	"0/0:0,21,104:26"	"0/0:0,30,196:35"	"0/0:0,15,98:20"	"0/0:0,18,121:23"	"0/0:0,12,121:17"	"0/0:0,18,105:23"	"0/0:0,36,210:41"	"0/0:0,39,205:44"
chr22	37700700	.	C	T	999	.	"DP=321;VDB=0.0203;AF1=0.1223;G3=0.8056,3.598e-06,0.1944;HWE=9.07e-05;AC1=9;DP4=76,139,4,11;MQ=33;FQ=999;PV4=0.59,3.7e-19,1,1"	GT:PL:GQ	"0/0:0,0,0:6"	"0/1:51,6,0:7"	"0/0:0,0,0:6"	"0/1:35,6,0:7"	"1/1:52,12,0:3"	"0/1:14,3,0:5"	"0/0:0,0,0:6"	"0/1:18,6,0:5"	"0/0:0,0,0:6"	"0/0:0,0,0:6"	"0/1:68,8,0:5"	"0/0:0,33,96:39"	"0/0:0,9,9:15"	"0/0:0,0,0:6"	"0/0:0,30,179:36"	"0/0:0,42,200:48"	"0/0:0,15,53:21"	"0/0:0,39,144:45"	"0/0:0,21,54:27"	"0/0:0,45,239:51"	"0/0:0,6,16:12"	"0/0:0,33,177:39"	"0/0:0,48,221:54"	"0/0:0,15,146:21"	"0/0:0,24,113:30"	"0/0:0,24,123:30"	"0/0:0,21,121:27"	"0/0:0,18,141:24"	"0/0:0,27,131:33"	"0/0:0,30,201:36"	"0/0:0,27,169:33"	"0/0:0,18,138:24"	"0/0:0,18,170:24"	"0/0:0,18,94:24"	"0/0:0,39,242:45"	"0/0:0,42,228:48"
chr22	37700855	.	T	C	129	.	"DP=458;VDB=0.0226;AF1=0.2093;G3=0.6696,7.982e-06,0.3303;HWE=3.5e-05;AC1=15;DP4=165,128,72,33;MQ=8;FQ=130;PV4=0.028,1.2e-40,1,4.8e-11"	GT:PL:GQ	"0/0:0,16,14:18"	"0/0:0,18,12:19"	"0/0:0,4,5:7"	"0/0:0,16,14:18"	"0/0:0,15,10:16"	"0/0:0,13,15:16"	"0/0:0,15,9:16"	"0/0:0,12,13:15"	"0/0:0,33,28:34"	"0/1:11,0,0:7"	"0/0:0,26,21:27"	"0/1:16,2,0:7"	"0/0:0,0,0:4"	"0/0:0,0,0:4"	"0/1:11,3,0:4"	"0/1:29,5,0:5"	"0/0:0,15,12:17"	"1/1:15,9,0:2"	"0/0:0,6,7:9"	"0/1:33,3,0:7"	"0/0:0,9,9:12"	"0/1:36,8,0:3"	"1/1:72,11,0:4"	"0/0:0,3,4:7"	"0/0:0,25,20:26"	"0/0:0,13,11:15"	"0/0:0,9,10:12"	"0/0:0,38,22:33"	"0/0:0,12,12:14"	"0/1:23,2,0:7"	"0/0:0,3,3:6"	"0/0:0,8,9:11"	"0/0:4,4,0:4"	"0/0:0,33,20:30"	"0/0:0,37,39:40"	"0/1:31,5,0:5"
chr22	37700898	.	C	A	11.9	.	"DP=471;VDB=0.0069;AF1=0.01448;AC1=1;DP4=152,228,0,6;MQ=39;FQ=12;PV4=0.085,2.4e-09,1,0.12"	GT:PL:GQ	"0/0:0,27,127:43"	"0/0:0,57,233:73"	"0/0:0,42,156:58"	"0/0:0,39,134:55"	"0/0:0,21,121:37"	"0/0:0,9,11:25"	"0/0:0,12,79:28"	"0/0:0,27,41:43"	"0/0:0,27,77:43"	"0/0:0,15,57:31"	"0/0:0,54,197:70"	"0/0:0,33,146:49"	"0/0:0,18,19:34"	"0/0:0,0,0:16"	"0/0:0,48,187:64"	"0/0:0,63,255:79"	"0/0:0,24,25:40"	"0/0:0,27,149:43"	"0/0:0,15,67:31"	"0/0:0,63,255:79"	"0/0:0,45,175:61"	"0/0:0,42,182:58"	"0/0:0,30,230:46"	"0/0:0,9,78:25"	"0/0:0,33,186:49"	"0/0:0,48,175:64"	"0/0:0,36,127:52"	"0/1:57,0,56:41"	"0/0:0,27,183:43"	"0/0:0,24,176:40"	"0/0:0,21,73:37"	"0/0:0,15,126:31"	"0/0:0,42,179:58"	"0/0:0,30,159:46"	"0/0:0,51,255:67"	"0/0:0,45,177:61"
chr22	37700904	.	T	C	92.3	.	"DP=488;VDB=0.0137;AF1=0.02884;AC1=2;DP4=139,282,4,9;MQ=42;FQ=92.4;PV4=1,0.12,1,1"	GT:PL:GQ	"0/0:0,30,136:42"	"0/0:0,66,244:78"	"0/0:0,51,188:63"	"0/0:0,39,162:51"	"0/0:0,33,156:45"	"0/0:0,12,40:24"	"0/0:0,12,95:24"	"0/0:0,33,98:45"	"0/0:0,18,81:30"	"0/0:0,21,108:33"	"0/0:0,48,202:60"	"0/0:0,36,153:48"	"0/0:0,21,44:33"	"0/0:0,0,0:12"	"0/0:0,54,245:66"	"0/0:0,72,255:84"	"0/0:0,24,25:36"	"0/0:0,27,158:39"	"0/0:0,24,135:36"	"0/0:0,63,255:75"	"0/0:0,54,225:66"	"0/1:70,0,126:58"	"0/1:83,0,198:71"	"0/0:0,9,82:21"	"0/0:0,39,210:51"	"0/0:0,57,202:69"	"0/0:0,48,159:60"	"0/0:0,42,182:54"	"0/0:0,27,186:39"	"0/0:0,30,187:42"	"0/0:0,21,64:33"	"0/0:0,18,157:30"	"0/0:0,39,230:51"	"0/0:0,36,176:48"	"0/0:0,54,255:66"	"0/0:0,48,184:60"
chr22	37700909	.	G	A	113	.	"DP=492;VDB=0.0282;AF1=0.02882;AC1=2;DP4=124,305,10,13;MQ=44;FQ=113;PV4=0.16,2.2e-23,0.011,0.0052"	GT:PL:GQ	"0/0:0,33,160:45"	"0/0:0,66,255:78"	"0/0:0,51,213:63"	"0/0:0,42,170:54"	"0/0:0,28,173:40"	"0/0:0,12,47:24"	"0/0:0,18,121:30"	"0/0:0,33,155:45"	"0/0:0,21,88:33"	"0/0:0,15,121:27"	"0/0:0,42,207:54"	"0/0:0,33,175:45"	"0/0:0,21,44:33"	"0/0:0,0,0:12"	"0/0:0,57,255:69"	"0/0:0,69,255:81"	"0/0:0,27,44:39"	"0/0:0,30,177:42"	"0/0:0,24,150:36"	"0/0:0,66,255:78"	"0/0:0,54,230:66"	"0/1:93,0,118:81"	"0/1:81,0,213:69"	"0/0:0,9,94:21"	"0/0:0,36,228:48"	"0/0:0,56,211:68"	"0/0:0,35,172:47"	"0/0:0,36,178:48"	"0/0:0,30,202:42"	"0/0:0,30,198:42"	"0/0:0,21,75:33"	"0/0:0,18,169:30"	"0/0:0,39,255:51"	"0/0:0,39,186:51"	"0/0:0,48,255:60"	"0/0:0,36,206:48"
chr22	37700913	.	G	A	999	.	"DP=501;VDB=0.0164;AF1=0.1114;AC1=8;DP4=128,275,6,31;MQ=47;FQ=999;PV4=0.061,6.3e-37,1,1"	GT:PL:GQ	"0/0:0,30,171:36"	"0/0:0,66,255:72"	"0/0:0,42,213:48"	"1/1:94,16,0:5"	"0/0:0,33,171:39"	"0/0:0,12,67:18"	"0/0:0,18,113:24"	"0/1:34,0,83:28"	"0/0:0,9,88:15"	"0/1:39,0,51:33"	"0/0:0,42,214:48"	"0/0:0,39,207:45"	"0/0:0,21,44:27"	"0/0:0,0,0:7"	"0/0:0,63,255:69"	"0/0:0,75,255:81"	"0/0:0,30,60:36"	"0/0:0,36,217:42"	"0/0:0,24,140:30"	"0/0:0,69,255:75"	"0/0:0,60,252:66"	"0/1:83,0,120:77"	"0/1:85,0,215:79"	"0/0:0,9,82:15"	"0/0:0,36,232:42"	"0/0:0,69,243:75"	"0/0:0,51,177:57"	"0/0:0,39,189:45"	"0/1:35,0,160:29"	"0/1:66,0,95:60"	"0/0:0,24,94:30"	"0/0:0,21,201:27"	"0/0:0,42,255:48"	"0/0:0,42,182:48"	"0/0:0,48,255:54"	"0/0:0,39,222:45"
chr22	37700985	.	A	G	133	.	"DP=542;VDB=0.0332;AF1=0.06727;G3=0.9138,0.01147,0.07477;HWE=0.00155;AC1=5;DP4=182,293,5,19;MQ=57;FQ=133;PV4=0.13,2.7e-58,0.29,1"	GT:PL:GQ	"0/0:0,21,186:30"	"0/1:70,0,6:21"	"0/0:0,39,214:48"	"0/0:0,51,230:60"	"0/0:0,36,183:45"	"1/1:87,21,0:7"	"0/0:0,9,105:18"	"0/0:0,39,240:48"	"1/1:77,18,0:5"	"0/0:1,0,194:8"	"0/0:0,51,255:60"	"0/0:0,42,255:51"	"0/0:0,45,255:54"	"0/0:0,0,0:9"	"0/0:0,69,255:78"	"0/0:0,51,255:60"	"0/0:0,39,255:48"	"0/0:0,60,255:69"	"0/0:0,39,255:48"	"0/0:0,66,255:75"	"0/0:0,18,185:27"	"0/0:0,66,255:75"	"0/0:0,78,255:87"	"0/0:0,12,107:21"	"0/0:0,39,255:48"	"0/0:0,69,255:78"	"0/0:0,60,255:69"	"0/0:0,48,255:57"	"0/0:0,54,254:63"	"0/0:0,63,234:72"	"0/0:0,21,175:30"	"0/0:0,27,251:36"	"0/0:0,63,255:72"	"0/0:0,33,182:42"	"0/0:0,45,255:54"	"0/0:0,42,255:51"
chr22	37701004	.	C	A	999	.	"DP=504;VDB=0.0387;AF1=0.8707;G3=0.1429,5.523e-07,0.8571;HWE=9.5e-07;AC1=63;DP4=24,38,158,232;MQ=54;FQ=999;PV4=0.89,2.6e-59,0.068,0.17"	GT:PL:GQ	"1/1:141,21,0:26"	"1/1:154,30,0:35"	"1/1:153,33,0:38"	"1/1:191,48,0:53"	"1/1:131,36,0:41"	"1/1:171,27,0:32"	"1/1:102,15,0:20"	"1/1:163,33,0:38"	"1/1:95,15,0:20"	"1/1:154,24,0:29"	"1/1:201,39,0:44"	"1/1:173,39,0:44"	"1/1:184,33,0:38"	"1/1:0,0,0:6"	"1/1:224,57,0:62"	"1/1:201,45,0:50"	"1/1:165,30,0:35"	"1/1:229,66,0:71"	"1/1:114,24,0:29"	"1/1:206,57,0:62"	"1/1:86,15,0:20"	"1/1:240,63,0:68"	"1/1:255,81,0:86"	"1/1:100,18,0:23"	"1/1:182,33,0:38"	"1/1:219,48,0:53"	"1/1:217,48,0:53"	"1/1:190,48,0:53"	"1/1:201,48,0:53"	"1/1:174,72,0:77"	"1/1:128,21,0:26"	"0/0:0,21,191:10"	"0/0:0,48,255:37"	"0/1:0,2,142:10"	"0/0:0,39,255:28"	"0/0:0,51,255:40"
chr22	37701046	.	TA	TAA	999	.	"INDEL;DP=472;VDB=0.0371;AF1=0.02887;AC1=2;DP4=174,211,6,9;MQ=53;FQ=999;PV4=0.79,1,1,1"	GT:PL:GQ	"0/0:0,15,149:27"	"0/0:0,33,172:45"	"0/0:0,27,176:39"	"0/0:0,30,187:42"	"0/0:0,27,182:39"	"0/0:0,30,199:42"	"0/0:0,18,143:30"	"0/0:0,15,109:27"	"0/0:0,12,79:24"	"0/0:0,18,145:30"	"0/0:0,33,176:45"	"0/0:0,39,255:51"	"0/0:0,18,149:30"	"0/0:0,0,0:12"	"0/0:0,60,255:72"	"0/0:0,36,231:48"	"0/0:0,36,221:48"	"0/0:0,54,255:66"	"0/0:0,12,100:24"	"0/0:0,69,255:81"	"0/0:0,33,213:45"	"0/0:0,57,255:69"	"0/0:0,66,255:78"	"0/0:0,12,95:24"	"0/0:0,42,251:54"	"0/0:0,48,255:60"	"0/0:0,39,255:51"	"0/0:0,42,184:54"	"0/0:0,39,221:51"	"0/0:0,57,255:69"	"0/0:0,21,156:33"	"0/0:0,18,160:30"	"0/1:152,0,143:99"	"0/0:0,18,157:30"	"0/1:212,0,54:72"	"0/0:0,51,255:63"
chr22	37701126	.	C	G	999	.	"DP=380;VDB=0.0346;AF1=0.1257;AC1=9;DP4=111,148,28,24;MQ=55;FQ=999;PV4=0.17,1.2e-48,0.00061,1"	GT:PL:GQ	"0/0:0,15,152:20"	"0/0:0,15,156:20"	"0/0:0,27,231:32"	"0/0:0,15,144:20"	"0/0:0,12,138:18"	"0/0:0,18,176:23"	"0/0:0,9,103:15"	"0/0:0,18,157:23"	"0/0:0,15,156:20"	"0/0:0,9,106:15"	"0/0:0,57,255:62"	"0/0:0,45,255:50"	"0/0:0,6,62:12"	"0/0:0,0,0:6"	"1/1:184,51,0:40"	"0/0:0,42,255:47"	"0/1:7,0,135:4"	"0/1:68,0,145:63"	"0/1:53,0,42:47"	"1/1:197,54,0:43"	"0/0:0,30,202:35"	"0/0:0,27,223:32"	"0/0:0,48,255:53"	"0/0:0,24,202:29"	"0/0:0,27,196:32"	"0/0:0,33,255:38"	"0/1:29,0,16:22"	"0/0:0,21,209:26"	"0/0:0,18,153:23"	"0/0:0,30,197:35"	"0/0:0,21,175:26"	"0/0:0,33,237:38"	"0/0:0,33,248:38"	"0/1:34,0,131:29"	"0/0:0,36,255:41"	"0/0:0,24,215:29"
chr22	37701129	.	T	A	79.7	.	"DP=379;VDB=0.0388;AF1=0.01464;AC1=1;DP4=134,175,2,4;MQ=55;FQ=79.8;PV4=0.7,0.07,1,1"	GT:PL:GQ	"0/0:0,15,139:30"	"0/0:0,18,157:33"	"0/0:0,27,215:42"	"0/0:0,15,164:30"	"0/0:0,9,106:24"	"0/0:0,18,174:33"	"0/0:0,12,113:27"	"0/0:0,21,171:36"	"0/0:0,15,134:30"	"0/0:0,9,100:24"	"0/0:0,51,255:66"	"0/0:0,45,255:60"	"0/0:0,6,64:21"	"0/0:0,0,0:15"	"0/0:0,72,255:87"	"0/0:0,36,249:51"	"0/0:0,30,185:45"	"0/0:0,39,255:54"	"0/0:0,27,160:42"	"0/0:0,60,255:75"	"0/0:0,30,195:45"	"0/0:0,30,218:45"	"0/0:0,39,255:54"	"0/0:0,18,163:33"	"0/0:0,24,173:39"	"0/0:0,33,255:48"	"0/0:0,12,132:27"	"0/1:125,0,80:99"	"0/0:0,15,122:30"	"0/0:0,27,176:42"	"0/0:0,21,170:36"	"0/0:0,30,210:45"	"0/0:0,27,205:42"	"0/0:0,30,223:45"	"0/0:0,36,255:51"	"0/0:0,21,175:36"
chr22	37701331	.	C	G	999	.	"DP=518;VDB=0.0255;AF1=0.03282;AC1=2;DP4=291,95,12,6;MQ=59;FQ=999;PV4=0.41,2.5e-09,1.1e-12,1"	GT:PL:GQ	"0/0:0,33,166:45"	"0/0:0,3,29:15"	"0/0:0,24,191:36"	"0/0:0,18,136:30"	"0/0:0,30,161:42"	"0/0:0,21,152:33"	"0/0:0,9,54:21"	"0/0:0,3,39:15"	"0/0:0,12,103:24"	"0/0:0,24,189:36"	"0/0:0,27,164:39"	"0/0:0,54,255:66"	"0/0:0,24,232:36"	"0/0:0,0,0:12"	"0/0:0,69,255:81"	"0/0:0,24,201:36"	"0/0:0,33,255:45"	"0/0:0,27,255:39"	"0/0:0,15,137:27"	"0/0:0,54,255:66"	"0/0:0,18,135:30"	"0/0:0,57,255:69"	"0/0:0,60,255:72"	"0/1:93,12,0:7"	"0/0:0,69,255:81"	"0/1:154,0,142:99"	"0/0:0,75,226:87"	"0/0:0,30,199:42"	"0/0:0,24,176:36"	"0/0:0,45,234:57"	"0/0:0,27,208:39"	"0/0:0,48,255:60"	"0/0:0,39,255:51"	"0/0:0,33,172:45"	"0/0:0,45,255:57"	"0/0:0,36,255:48"
chr22	37701347	.	T	G	999	.	"DP=553;VDB=0.0300;AF1=0.1027;AC1=7;DP4=321,130,21,5;MQ=58;FQ=999;PV4=0.37,2.8e-20,1,1"	GT:PL:GQ	"0/0:0,21,152:27"	"0/0:0,21,151:27"	"0/1:43,0,107:37"	"1/1:152,27,0:15"	"0/0:0,42,183:48"	"0/0:0,36,220:42"	"0/0:0,12,111:18"	"0/1:42,6,0:7"	"0/1:33,0,74:27"	"0/1:59,0,132:53"	"0/1:80,0,139:74"	"0/0:0,45,255:51"	"0/0:0,42,255:48"	"0/0:0,0,0:7"	"0/0:0,66,255:72"	"0/0:0,27,210:33"	"0/0:0,36,255:42"	"0/0:0,48,255:54"	"0/0:0,12,103:18"	"0/0:0,78,255:84"	"0/0:0,18,168:24"	"0/0:0,63,255:69"	"0/0:0,72,255:78"	"0/0:0,18,168:24"	"0/0:0,84,255:90"	"0/0:0,69,255:75"	"0/0:0,75,255:81"	"0/0:0,36,233:42"	"0/0:0,24,190:30"	"0/0:0,54,236:60"	"0/0:0,33,239:39"	"0/0:0,51,255:57"	"0/0:0,57,255:63"	"0/0:0,51,255:57"	"0/0:0,63,255:69"	"0/0:0,39,255:45"
chr22	37701423	.	G	C	999	.	"DP=642;VDB=0.0288;AF1=0.09985;G3=0.857,0.08586,0.0571;HWE=0.0154;AC1=7;DP4=378,205,32,8;MQ=58;FQ=999;PV4=0.058,0.0048,0.27,1"	GT:PL:GQ	"0/0:0,51,255:58"	"0/1:106,0,176:99"	"0/0:0,48,231:55"	"0/0:0,33,255:40"	"0/0:0,57,201:64"	"1/1:247,33,0:20"	"0/1:162,0,198:99"	"0/0:0,30,215:37"	"1/1:186,33,0:20"	"0/1:115,0,140:99"	"0/0:0,42,255:49"	"0/0:0,81,255:88"	"0/0:0,42,255:49"	"0/0:0,0,0:7"	"0/0:0,84,255:91"	"0/0:0,72,255:79"	"0/0:0,36,255:43"	"0/0:0,78,255:85"	"0/0:0,36,255:43"	"0/0:0,60,255:67"	"0/0:0,39,255:46"	"0/0:0,57,255:64"	"0/0:0,81,255:88"	"0/0:0,15,150:22"	"0/0:0,78,255:85"	"0/0:0,51,255:58"	"0/0:0,66,255:73"	"0/0:0,36,214:43"	"0/0:0,42,255:49"	"0/0:0,72,255:79"	"0/0:0,42,255:49"	"0/0:0,60,255:67"	"0/0:0,66,255:73"	"0/0:0,72,255:79"	"0/0:0,81,255:88"	"0/0:0,57,255:64"
chr22	37701439	.	T	C	131	.	"DP=669;VDB=0.0573;AF1=0.0429;AC1=3;DP4=428,188,17,12;MQ=55;FQ=131;PV4=0.22,1.9e-112,7.2e-09,0.025"	GT:PL:GQ	"0/0:0,57,255:67"	"0/0:0,54,255:64"	"0/0:0,60,255:70"	"0/0:0,42,255:52"	"0/0:0,51,228:61"	"0/0:0,24,210:34"	"0/0:0,75,255:85"	"0/0:0,39,199:49"	"0/0:0,39,195:49"	"0/0:0,24,191:34"	"0/0:0,42,255:52"	"0/1:85,0,179:75"	"0/0:0,36,255:46"	"0/0:0,0,0:11"	"0/0:0,81,255:91"	"0/0:0,57,255:67"	"0/1:74,0,130:64"	"0/0:0,81,255:91"	"0/1:45,0,81:35"	"0/0:0,54,255:64"	"0/0:0,57,255:67"	"0/0:0,69,255:79"	"0/0:0,93,255:99"	"0/0:0,15,143:25"	"0/0:0,84,255:94"	"0/0:0,57,255:67"	"0/0:0,96,255:99"	"0/0:0,36,210:46"	"0/0:0,39,255:49"	"0/0:0,78,255:88"	"0/0:0,42,255:52"	"0/0:0,54,255:64"	"0/0:0,63,255:73"	"0/0:0,69,255:79"	"0/0:0,75,255:85"	"0/0:0,54,255:64"
chr22	37701635	.	G	A	999	.	"DP=922;VDB=0.0363;AF1=0.3144;G3=0.6857,9.059e-09,0.3143;HWE=4.22e-11;AC1=22;DP4=270,344,122,153;MQ=57;FQ=999;PV4=0.94,5.4e-229,1.7e-10,1"	GT:PL:GQ	"1/1:243,93,0:87"	"1/1:255,99,0:93"	"1/1:255,148,0:99"	"1/1:250,111,0:99"	"1/1:255,102,0:96"	"1/1:200,36,0:30"	"1/1:158,39,0:33"	"1/1:192,42,0:36"	"1/1:240,63,0:57"	"1/1:159,27,0:21"	"1/1:236,63,0:57"	"0/0:0,57,255:57"	"0/0:0,48,255:48"	"0/0:0,0,0:3"	"0/0:0,63,255:63"	"0/0:0,84,255:84"	"0/0:0,45,255:45"	"0/0:0,69,255:69"	"0/0:0,57,255:57"	"0/0:0,45,255:45"	"0/0:0,48,255:48"	"0/0:0,102,255:99"	"0/0:0,93,255:93"	"0/0:0,21,153:21"	"0/0:0,132,255:99"	"0/0:0,141,255:99"	"0/0:0,72,255:72"	"0/0:0,154,255:99"	"0/0:0,108,255:99"	"0/0:0,123,255:99"	"0/0:0,18,186:18"	"0/0:0,57,255:57"	"0/0:0,51,255:51"	"0/0:0,87,255:87"	"0/0:0,93,255:93"	"0/0:0,75,255:75"
chr22	37701720	.	C	T	999	.	"DP=732;VDB=0.0521;AF1=0.04296;AC1=3;DP4=306,319,4,19;MQ=55;FQ=999;PV4=0.0027,1,1.9e-08,0.006"	GT:PL:GQ	"0/0:0,63,255:73"	"0/0:0,57,255:67"	"0/0:0,48,255:58"	"0/0:0,51,255:61"	"0/0:0,75,255:85"	"0/0:0,39,255:49"	"0/0:0,24,184:34"	"0/0:0,33,239:43"	"0/0:0,45,255:55"	"0/0:0,15,143:25"	"0/0:0,57,255:67"	"0/0:0,81,255:91"	"0/0:0,18,147:28"	"0/0:0,0,0:11"	"0/0:0,42,255:52"	"0/0:0,66,255:76"	"0/1:91,0,101:81"	"0/0:0,51,255:61"	"0/1:144,0,97:99"	"0/1:139,0,225:99"	"0/0:0,18,137:28"	"0/0:0,75,255:85"	"0/0:0,63,255:73"	"0/0:0,21,191:31"	"0/0:0,135,255:99"	"0/0:0,123,255:99"	"0/0:0,111,255:99"	"0/0:0,96,255:99"	"0/0:0,54,255:64"	"0/0:0,69,255:79"	"0/0:0,48,255:58"	"0/0:0,30,248:40"	"0/0:0,33,255:43"	"0/0:0,69,255:79"	"0/0:0,60,255:70"	"0/0:0,42,255:52"
chr22	37701870	.	G	A	63.6	.	"DP=784;VDB=0.0339;AF1=0.0143;AC1=1;DP4=273,437,5,4;MQ=55;FQ=63.6;PV4=0.32,4.3e-09,0.0021,0.016"	GT:PL:GQ	"0/0:0,90,255:99"	"0/0:0,72,255:87"	"0/0:0,102,255:99"	"0/0:0,102,255:99"	"0/0:0,75,255:90"	"0/0:0,21,183:36"	"0/0:0,63,255:78"	"0/0:0,48,228:63"	"0/0:0,66,255:81"	"0/0:0,27,180:42"	"0/0:0,21,187:36"	"0/0:0,66,255:81"	"0/0:0,24,238:39"	"0/0:0,0,0:15"	"0/0:0,36,255:51"	"0/0:0,48,255:63"	"0/0:0,48,255:63"	"0/0:0,66,255:81"	"0/0:0,18,185:33"	"0/0:0,54,255:69"	"0/0:0,36,255:51"	"0/1:109,0,220:94"	"0/0:0,105,255:99"	"0/0:0,36,255:51"	"0/0:0,111,255:99"	"0/0:0,75,255:90"	"0/0:0,93,255:99"	"0/0:0,60,255:75"	"0/0:0,42,255:57"	"0/0:0,132,255:99"	"0/0:0,54,255:69"	"0/0:0,42,255:57"	"0/0:0,42,255:57"	"0/0:0,99,255:99"	"0/0:0,60,255:75"	"0/0:0,45,255:60"
chr22	37701879	.	C	T	33.6	.	"DP=816;VDB=0.0194;AF1=0.01429;AC1=1;DP4=286,446,2,9;MQ=54;FQ=33.6;PV4=0.22,1.3e-17,0.096,0.49"	GT:PL:GQ	"0/0:0,90,255:99"	"0/0:0,63,255:78"	"0/0:0,105,255:99"	"0/0:0,111,255:99"	"0/0:0,72,255:87"	"0/0:0,27,212:42"	"0/0:0,72,255:87"	"0/0:0,54,234:69"	"0/0:0,66,255:81"	"0/0:0,33,194:48"	"0/0:0,30,214:45"	"0/0:0,51,255:66"	"0/0:0,30,249:45"	"0/0:0,0,0:15"	"0/0:0,36,255:51"	"0/0:0,54,255:69"	"0/0:0,48,255:63"	"0/0:0,69,255:84"	"0/0:0,30,255:45"	"0/0:0,54,255:69"	"0/0:0,39,255:54"	"0/0:0,54,255:69"	"0/0:0,87,255:99"	"0/0:0,36,255:51"	"0/0:0,117,255:99"	"0/0:0,75,255:90"	"0/0:0,117,255:99"	"0/0:0,63,255:78"	"0/1:79,0,132:64"	"0/0:0,108,255:99"	"0/0:0,45,255:60"	"0/0:0,42,255:57"	"0/0:0,45,255:60"	"0/0:0,105,255:99"	"0/0:0,69,255:84"	"0/0:0,45,255:60"
chr22	37702169	.	T	C	999	.	"DP=580;VDB=0.0263;AF1=0.4837;G3=0.4657,0.1577,0.3766;HWE=0.000172;AC1=35;DP4=124,157,129,105;MQ=29;FQ=999;PV4=0.013,6.5e-152,7e-54,1"	GT:PL:GQ	"1/1:54,42,0:39"	"1/1:45,24,0:21"	"1/1:61,48,0:45"	"1/1:61,36,0:33"	"1/1:46,36,0:32"	"1/1:22,18,0:14"	"1/1:46,33,0:30"	"1/1:58,30,0:27"	"1/1:49,27,0:24"	"1/1:45,36,0:32"	"1/1:74,33,0:30"	"0/0:0,21,193:18"	"0/0:0,45,239:42"	"0/1:0,0,0:3"	"0/0:0,54,244:51"	"0/1:19,0,43:22"	"0/1:5,0,13:8"	"0/0:0,78,255:75"	"0/0:0,3,56:3"	"0/0:0,11,174:9"	"0/1:0,2,6:3"	"0/1:18,0,112:21"	"0/1:31,0,122:34"	"1/1:43,21,0:18"	"0/0:0,81,255:78"	"0/1:5,0,162:8"	"0/1:4,0,126:8"	"1/1:73,69,0:65"	"0/0:0,36,242:33"	"0/1:10,0,189:13"	"0/0:0,11,115:9"	"0/0:0,21,141:18"	"0/0:0,45,191:42"	"0/0:0,54,255:51"	"0/0:0,51,233:48"	"0/0:0,31,179:28"
chr22	37702355	.	G	T	999	.	"DP=751;VDB=0.0280;AF1=0.03893;G3=0.9428,0.02888,0.02834;HWE=0.031;AC1=3;DP4=304,276,18,19;MQ=47;FQ=999;PV4=0.74,4.6e-09,1.3e-16,1"	GT:PL:GQ	"0/0:0,57,255:68"	"0/0:0,135,255:99"	"0/0:0,42,232:53"	"0/0:0,54,255:65"	"0/0:0,57,255:68"	"0/0:0,39,245:50"	"0/0:0,69,255:80"	"0/0:0,12,116:23"	"0/0:0,54,255:65"	"0/0:0,69,255:80"	"0/0:0,36,242:47"	"0/0:0,60,255:71"	"0/0:0,27,187:38"	"0/0:0,0,0:11"	"0/0:0,63,255:74"	"0/0:0,78,255:89"	"0/0:0,36,255:47"	"0/0:0,54,255:65"	"0/0:0,36,255:47"	"0/0:0,57,255:68"	"0/0:0,33,255:44"	"0/0:54,81,209:38"	"0/0:67,88,242:32"	"1/1:138,21,0:5"	"0/0:0,48,250:59"	"0/1:120,0,209:99"	"0/0:0,66,255:77"	"0/0:0,42,235:53"	"0/0:0,66,255:77"	"0/0:0,78,255:89"	"0/0:0,39,255:50"	"0/0:0,21,177:32"	"0/0:0,27,197:38"	"0/0:0,72,255:83"	"0/0:0,63,255:74"	"0/0:0,51,255:62"
chr22	37702542	.	CAGAA	CA	999	.	"INDEL;DP=833;VDB=0.0393;AF1=0.07179;AC1=5;DP4=335,354,33,32;MQ=60;FQ=999;PV4=0.8,4.2e-08,0.16,1"	GT:PL:GQ	"1/1:255,63,0:49"	"0/0:0,90,255:98"	"0/1:255,0,255:99"	"0/0:0,108,255:99"	"0/1:255,0,255:99"	"0/0:0,51,255:59"	"0/0:0,69,255:77"	"0/0:0,39,255:47"	"0/0:0,63,255:71"	"0/0:0,75,255:83"	"0/1:255,0,210:99"	"0/0:0,66,255:74"	"0/0:0,15,255:23"	"0/0:0,0,0:9"	"0/0:0,75,255:83"	"0/0:0,66,255:74"	"0/0:0,30,255:38"	"0/0:0,57,255:65"	"0/0:0,9,169:17"	"0/0:0,66,255:74"	"0/0:0,42,255:50"	"0/0:0,48,255:56"	"0/0:0,48,255:56"	"0/0:0,33,255:41"	"0/0:0,108,255:99"	"0/0:0,93,255:99"	"0/0:0,81,255:89"	"0/0:0,99,255:99"	"0/0:0,75,255:83"	"0/0:0,120,255:99"	"0/0:0,36,255:44"	"0/0:0,21,255:29"	"0/0:0,39,255:47"	"0/0:0,69,255:77"	"0/0:0,87,255:95"	"0/0:0,66,255:74"
chr22	37702597	.	C	G	999	.	"DP=748;VDB=0.0256;AF1=0.05722;AC1=4;DP4=257,356,14,17;MQ=59;FQ=999;PV4=0.71,3.9e-48,0.44,0.097"	GT:PL:GQ	"0/0:0,63,255:72"	"0/0:0,72,255:81"	"0/0:0,72,255:81"	"0/0:0,78,255:87"	"0/0:0,102,255:99"	"0/0:0,45,255:54"	"0/0:0,72,255:81"	"0/0:0,42,255:51"	"0/0:0,93,255:99"	"0/0:0,60,255:69"	"0/0:0,21,203:30"	"0/0:0,42,255:51"	"0/0:0,15,144:24"	"0/0:0,0,0:10"	"0/0:0,60,255:69"	"0/0:0,51,255:60"	"0/1:46,0,42:37"	"0/0:0,63,255:72"	"0/1:55,0,173:46"	"0/1:50,0,234:41"	"0/0:0,30,250:39"	"0/0:0,39,248:48"	"0/0:0,36,255:45"	"0/0:0,27,192:36"	"0/0:0,72,255:81"	"0/0:0,75,255:84"	"0/0:0,57,255:66"	"0/1:125,0,233:99"	"0/0:0,54,255:63"	"0/0:0,87,255:96"	"0/0:0,36,255:45"	"0/0:0,24,191:33"	"0/0:0,42,255:51"	"0/0:0,57,255:66"	"0/0:0,96,255:99"	"0/0:0,54,255:63"
chr22	37702612	.	tttttct	tt	91	.	"INDEL;DP=673;VDB=0.0400;AF1=0.0299;AC1=2;DP4=230,240,7,2;MQ=58;FQ=91.2;PV4=0.1,0.00045,8.5e-05,4e-09"	GT:PL:GQ	"0/0:0,36,255:48"	"0/0:0,27,255:39"	"0/0:0,42,255:54"	"0/0:0,45,255:57"	"0/0:0,13,255:25"	"0/0:0,27,255:39"	"0/0:0,39,255:51"	"0/1:51,0,255:39"	"0/0:0,54,255:66"	"0/0:0,33,255:45"	"0/0:0,9,152:21"	"0/0:0,51,255:63"	"0/0:0,6,93:18"	"0/0:0,0,0:12"	"0/0:0,54,255:66"	"0/0:0,12,210:24"	"0/0:0,3,30:15"	"0/0:0,57,255:69"	"0/0:0,18,217:30"	"0/0:0,39,255:51"	"0/0:0,24,255:36"	"0/0:0,39,255:51"	"0/0:0,36,255:48"	"0/0:0,18,255:30"	"0/0:0,78,255:90"	"0/0:0,54,255:66"	"0/0:0,3,255:15"	"0/0:0,75,255:87"	"0/0:0,48,255:60"	"0/1:108,0,255:96"	"0/0:0,21,255:33"	"0/0:0,30,255:42"	"0/0:0,36,255:48"	"0/0:0,75,255:87"	"0/0:0,90,255:99"	"0/0:0,57,255:69"
chr22	37702617	.	ctatttatttatttatttattt	cTATTTATTtatttatttatttatttattt	999	.	"INDEL;DP=649;VDB=0.0390;AF1=0.4785;G3=0.4308,0.1734,0.3958;HWE=0.000314;AC1=34;DP4=130,83,95,62;MQ=55;FQ=999;PV4=1,1,5.2e-09,0.4"	GT:PL:GQ	"1/1:255,76,36:37"	"1/1:255,86,44:39"	"1/1:255,81,63:15"	"1/1:255,30,0:27"	"1/1:255,33,0:30"	"1/1:255,21,0:18"	"1/1:255,82,61:18"	"1/1:235,20,5:12"	"1/1:255,54,0:51"	"1/1:255,28,4:21"	"1/1:120,6,0:4"	"0/0:0,30,255:27"	"0/1:0,0,0:3"	"0/1:0,0,0:3"	"0/0:0,48,255:45"	"1/1:205,12,0:9"	"0/0:0,3,30:3"	"0/0:33,57,255:21"	"0/0:0,9,61:7"	"0/0:110,125,251:13"	"0/1:0,0,0:3"	"0/1:20,0,255:23"	"0/1:33,0,255:36"	"0/1:69,29,26:3"	"0/0:0,57,255:54"	"0/1:140,0,242:99"	"0/0:87,105,255:16"	"0/0:0,60,255:57"	"0/1:255,255,255:3"	"0/1:150,0,255:99"	"0/1:132,0,149:99"	"0/0:0,24,255:21"	"0/0:0,30,255:27"	"0/0:0,60,255:57"	"0/0:0,72,255:69"	"0/0:0,45,255:42"
chr22	37702644	.	C	T	999	.	"DP=740;VDB=0.0216;AF1=0.0318;AC1=2;DP4=481,210,13,7;MQ=52;FQ=999;PV4=0.63,0.022,0.003,1"	GT:PL:GQ	"0/0:0,111,255:99"	"0/0:0,135,255:99"	"0/0:0,93,255:99"	"0/0:0,75,255:87"	"0/0:0,84,255:96"	"0/0:0,33,243:45"	"0/0:0,78,255:90"	"0/0:0,42,255:54"	"0/0:0,81,255:93"	"0/0:0,57,255:69"	"0/0:0,42,255:54"	"0/0:0,51,237:63"	"0/0:0,6,8:18"	"0/0:0,0,0:12"	"0/0:0,69,255:81"	"0/0:0,45,250:57"	"0/0:0,15,41:27"	"0/0:0,51,206:63"	"0/0:0,24,88:36"	"0/0:0,48,205:60"	"0/0:0,21,30:33"	"0/0:0,60,255:72"	"0/0:0,45,255:57"	"0/1:121,12,0:7"	"0/0:0,111,255:99"	"0/1:201,0,245:99"	"0/0:0,81,255:93"	"0/0:0,66,255:78"	"0/0:0,96,255:99"	"0/0:0,66,255:78"	"0/0:0,42,255:54"	"0/0:0,30,242:42"	"0/0:0,42,255:54"	"0/0:0,75,255:87"	"0/0:0,96,255:99"	"0/0:0,57,255:69"
chr22	37702766	.	C	T	77.9	.	"DP=696;VDB=0.0200;AF1=0.02756;AC1=2;DP4=311,296,6,6;MQ=33;FQ=78.1;PV4=1,0.39,0.21,1"	GT:PL:GQ	"0/0:0,51,255:64"	"0/0:0,81,255:94"	"0/0:0,33,202:46"	"0/0:0,63,255:76"	"0/0:0,72,255:85"	"0/0:0,51,255:64"	"0/0:0,39,225:52"	"0/0:0,27,172:40"	"0/0:0,63,255:76"	"0/0:0,27,180:40"	"0/0:0,36,244:49"	"0/0:0,63,173:76"	"0/0:0,18,15:31"	"0/0:0,0,0:13"	"0/0:0,57,194:70"	"0/0:0,48,164:61"	"0/0:0,30,20:42"	"0/0:0,27,144:40"	"0/0:0,30,14:41"	"0/0:0,48,182:61"	"0/0:0,15,14:28"	"0/0:0,57,255:70"	"0/0:0,48,243:61"	"0/0:0,9,70:22"	"0/0:0,105,255:99"	"0/0:0,90,255:99"	"0/0:0,81,255:94"	"0/0:0,72,255:85"	"0/1:23,0,196:11"	"0/0:0,135,255:99"	"0/1:115,0,48:67"	"0/0:0,33,234:46"	"0/0:0,33,198:46"	"0/0:0,93,255:99"	"0/0:0,78,255:91"	"0/0:0,48,255:61"
chr22	37702904	.	A	G	12.8	.	"DP=798;VDB=0.0355;AF1=0.01429;AC1=1;DP4=362,317,1,5;MQ=52;FQ=12.9;PV4=0.1,3.2e-07,0.32,0.28"	GT:PL:GQ	"0/0:0,87,255:99"	"0/0:0,105,255:99"	"0/0:0,81,255:97"	"0/0:0,75,255:91"	"0/0:0,60,255:76"	"0/0:0,39,248:55"	"0/0:0,45,255:61"	"0/0:0,33,197:49"	"0/0:0,63,255:79"	"0/0:0,36,223:52"	"0/0:0,39,255:55"	"0/0:0,81,255:97"	"0/0:0,30,139:46"	"0/0:0,0,0:16"	"0/0:0,69,255:85"	"0/0:0,42,240:58"	"0/0:0,30,153:46"	"0/0:0,45,230:61"	"0/0:0,42,140:58"	"0/0:0,51,255:67"	"0/0:0,33,189:49"	"0/0:0,63,255:79"	"0/0:0,99,255:99"	"0/0:0,21,154:37"	"0/0:0,96,255:99"	"0/0:0,96,255:99"	"0/0:0,69,255:85"	"0/1:58,0,246:42"	"0/0:0,51,255:67"	"0/0:0,105,255:99"	"0/0:0,30,240:46"	"0/0:0,42,255:58"	"0/0:0,21,184:37"	"0/0:0,66,255:82"	"0/0:0,102,255:99"	"0/0:0,39,254:55"
chr22	37702929	.	G	A	999	.	"DP=696;VDB=0.0396;AF1=0.7864;G3=0.1713,0.08369,0.745;HWE=3.39e-05;AC1=57;DP4=59,60,238,224;MQ=50;FQ=999;PV4=0.76,0.0064,0.0022,1"	GT:PL:GQ	"1/1:255,75,0:78"	"1/1:255,87,0:90"	"1/1:255,87,0:90"	"1/1:255,87,0:90"	"1/1:255,36,0:39"	"1/1:158,21,0:24"	"1/1:252,36,0:39"	"1/1:98,15,0:18"	"1/1:255,39,0:42"	"1/1:255,36,0:39"	"1/1:198,36,0:39"	"1/1:255,42,0:45"	"1/1:105,24,0:27"	"1/1:0,0,0:4"	"0/0:0,63,255:54"	"1/1:255,51,0:54"	"1/1:177,30,0:33"	"0/1:73,0,149:82"	"1/1:144,24,0:27"	"0/1:123,0,143:99"	"1/1:227,45,0:48"	"1/1:251,33,0:36"	"1/1:255,87,0:90"	"1/1:203,21,0:24"	"1/1:255,78,0:81"	"1/1:255,78,0:81"	"1/1:255,81,0:84"	"1/1:255,45,0:48"	"0/1:186,0,20:17"	"1/1:255,87,0:90"	"1/1:236,33,0:36"	"0/0:0,36,255:27"	"0/0:0,21,198:13"	"0/0:0,66,255:57"	"0/0:0,96,255:87"	"0/0:0,33,255:24"
chr22	37702947	.	C	T	72.8	.	"DP=855;VDB=0.0317;AF1=0.03054;AC1=2;DP4=464,235,14,15;MQ=38;FQ=72.9;PV4=0.07,1.7e-36,1,0.016"	GT:PL:GQ	"0/0:0,81,255:93"	"0/0:0,66,255:78"	"0/0:0,87,255:99"	"0/0:0,117,255:99"	"0/0:0,60,253:72"	"0/0:0,42,191:54"	"0/0:0,48,182:60"	"0/0:0,21,146:33"	"0/0:0,48,237:60"	"0/0:0,69,255:81"	"0/0:0,45,167:57"	"0/0:0,78,215:90"	"0/0:0,30,62:42"	"0/0:0,0,0:12"	"0/1:97,10,0:9"	"0/0:0,73,255:85"	"0/0:0,39,153:51"	"0/0:0,22,18:34"	"0/0:0,54,82:66"	"0/1:46,0,54:34"	"0/0:0,60,154:72"	"0/0:0,63,220:75"	"0/0:0,72,255:84"	"0/0:0,24,168:36"	"0/0:0,99,255:99"	"0/0:0,81,255:93"	"0/0:0,114,255:99"	"0/0:0,51,225:63"	"0/0:0,33,201:45"	"0/0:0,105,255:99"	"0/0:0,45,175:57"	"0/0:0,42,255:54"	"0/0:0,48,195:60"	"0/0:0,81,255:93"	"0/0:0,69,255:81"	"0/0:0,18,152:30"
chr22	37703197	.	C	T	106	.	"DP=853;VDB=0.0326;AF1=0.01432;AC1=1;DP4=312,360,10,5;MQ=52;FQ=106;PV4=0.19,1.9e-11,1,1"	GT:PL:GQ	"0/0:0,48,255:63"	"0/0:0,54,255:69"	"0/0:0,66,255:81"	"0/0:0,90,255:99"	"0/0:0,51,255:66"	"0/0:0,36,255:51"	"0/0:0,48,255:63"	"0/0:0,36,255:51"	"0/0:0,66,255:81"	"0/0:0,27,227:42"	"0/0:0,51,255:66"	"0/0:0,60,255:75"	"0/0:0,51,134:66"	"0/0:0,0,0:15"	"0/0:0,90,255:99"	"0/0:0,93,255:99"	"0/0:0,48,121:63"	"0/0:0,42,182:57"	"0/0:0,27,62:42"	"0/0:0,84,255:99"	"0/0:0,27,74:42"	"0/0:0,45,255:60"	"0/0:0,45,255:60"	"0/0:0,12,99:27"	"0/0:0,117,255:99"	"0/0:0,93,255:99"	"0/0:0,81,255:96"	"0/1:151,0,245:99"	"0/0:0,78,255:93"	"0/0:0,66,255:81"	"0/0:0,60,255:75"	"0/0:0,27,235:42"	"0/0:0,69,255:84"	"0/0:0,39,255:54"	"0/0:0,75,255:90"	"0/0:0,42,255:57"
chr22	37703230	.	T	C	999	.	"DP=727;VDB=0.0398;AF1=0.957;AC1=69;DP4=9,12,276,308;MQ=54;FQ=999;PV4=0.82,1,0.0055,1"	GT:PL:GQ	"1/1:255,84,0:94"	"1/1:255,42,0:52"	"1/1:255,69,0:79"	"1/1:255,60,0:70"	"1/1:255,69,0:79"	"1/1:255,45,0:55"	"1/1:255,54,0:64"	"1/1:242,33,0:43"	"1/1:255,63,0:73"	"1/1:255,36,0:46"	"1/1:255,60,0:70"	"1/1:255,60,0:70"	"1/1:90,27,0:37"	"1/1:0,0,0:11"	"1/1:255,48,0:58"	"1/1:255,72,0:82"	"1/1:79,24,0:34"	"1/1:174,21,0:31"	"1/1:92,30,0:40"	"1/1:255,51,0:61"	"1/1:105,24,0:34"	"1/1:251,33,0:43"	"1/1:255,48,0:58"	"1/1:104,12,0:22"	"1/1:255,102,0:99"	"1/1:255,72,0:82"	"1/1:255,75,0:85"	"1/1:255,63,0:73"	"1/1:255,75,0:85"	"1/1:255,69,0:79"	"1/1:255,66,0:76"	"0/1:57,0,65:55"	"1/1:255,48,0:58"	"1/1:255,54,0:64"	"0/1:230,0,199:99"	"0/1:160,0,148:99"
chr22	37703440	.	C	T	999	.	"DP=558;VDB=0.0366;AF1=0.3166;G3=0.6857,3.607e-08,0.3143;HWE=5.17e-11;AC1=23;DP4=200,121,95,86;MQ=60;FQ=999;PV4=0.038,5e-111,1,1"	GT:PL:GQ	"1/1:200,63,0:57"	"1/1:176,45,0:39"	"1/1:142,27,0:21"	"1/1:177,42,0:36"	"1/1:174,60,0:54"	"1/1:204,69,0:63"	"1/1:118,24,0:18"	"1/1:213,78,0:72"	"1/1:141,30,0:24"	"1/1:150,33,0:27"	"1/1:207,72,0:66"	"0/0:0,33,255:33"	"0/0:0,18,171:18"	"0/0:0,0,0:3"	"0/0:0,21,201:21"	"0/0:0,42,255:42"	"0/0:0,12,116:13"	"0/0:0,45,255:45"	"0/0:0,12,106:13"	"0/0:0,57,255:57"	"0/0:0,24,233:24"	"0/0:0,36,255:36"	"0/0:0,39,255:39"	"0/0:0,12,102:13"	"0/0:0,51,255:51"	"0/0:0,84,255:84"	"0/0:0,63,255:63"	"0/0:0,63,255:63"	"0/0:0,30,184:30"	"0/0:0,45,255:45"	"0/0:0,45,255:45"	"0/0:0,39,255:39"	"0/0:0,27,241:27"	"0/0:0,60,255:60"	"0/0:0,60,255:60"	"0/0:0,45,255:45"
chr22	37703446	.	A	G	999	.	"DP=558;VDB=0.0298;AF1=0.07197;AC1=5;DP4=254,185,23,22;MQ=60;FQ=999;PV4=0.43,6.8e-46,1,1"	GT:PL:GQ	"1/1:176,57,0:43"	"0/0:0,45,255:53"	"0/1:66,0,84:58"	"0/0:0,45,255:53"	"0/1:76,0,211:68"	"0/0:0,69,255:77"	"0/0:0,27,217:35"	"0/0:0,66,255:74"	"0/0:0,27,213:35"	"0/0:0,39,255:47"	"0/1:108,0,219:99"	"0/0:0,30,255:38"	"0/0:0,15,163:23"	"0/0:0,0,0:9"	"0/0:0,21,193:29"	"0/0:0,45,255:53"	"0/0:0,15,158:23"	"0/0:0,51,255:59"	"0/0:0,15,135:23"	"0/0:0,54,255:62"	"0/0:0,21,209:29"	"0/0:0,33,245:41"	"0/0:0,36,255:44"	"0/0:0,9,85:17"	"0/0:0,48,255:56"	"0/0:0,78,255:86"	"0/0:0,57,255:65"	"0/0:0,63,255:71"	"0/0:0,27,175:35"	"0/0:0,42,255:50"	"0/0:0,33,255:41"	"0/0:0,36,255:44"	"0/0:0,36,255:44"	"0/0:0,60,255:68"	"0/0:0,54,255:62"	"0/0:0,42,255:50"
chr22	37703473	.	GGGGAGGGAG	GGGGAG	999	.	"INDEL;DP=593;VDB=0.0364;AF1=0.07147;AC1=5;DP4=295,193,22,7;MQ=59;FQ=999;PV4=0.12,0.0059,4.3e-10,1"	GT:PL:GQ	"0/0:0,42,255:50"	"0/0:0,48,255:56"	"0/0:0,30,255:38"	"0/0:0,39,255:47"	"0/0:0,69,255:77"	"0/0:0,48,255:56"	"0/0:0,24,255:32"	"0/0:0,63,255:71"	"0/0:0,45,255:53"	"0/0:0,12,191:20"	"0/0:0,63,255:71"	"1/1:255,33,0:19"	"0/0:0,18,254:26"	"0/0:0,0,0:9"	"0/0:0,24,255:32"	"0/0:0,39,255:47"	"0/1:247,0,179:99"	"0/0:0,45,255:53"	"0/1:158,0,34:48"	"0/0:0,48,255:56"	"0/0:0,21,255:29"	"0/1:250,0,255:99"	"0/0:0,63,255:71"	"0/0:0,21,236:29"	"0/0:0,60,255:68"	"0/0:0,75,255:83"	"0/0:0,54,255:62"	"0/0:0,66,255:74"	"0/0:0,51,255:59"	"0/0:0,75,255:83"	"0/0:0,45,255:53"	"0/0:0,36,255:44"	"0/0:0,48,255:56"	"0/0:0,63,255:71"	"0/0:0,48,255:56"	"0/0:0,42,255:50"
chr22	37703485	.	G	A	262	.	"DP=600;VDB=0.0370;AF1=0.02865;AC1=2;DP4=318,187,14,4;MQ=59;FQ=262;PV4=0.22,0.0065,1,0.46"	GT:PL:GQ	"0/0:0,36,255:48"	"0/0:0,45,255:57"	"0/0:0,36,255:48"	"0/0:0,51,255:63"	"0/0:0,60,255:72"	"0/0:0,42,255:54"	"0/0:0,24,214:36"	"0/0:0,57,255:69"	"0/0:0,45,254:57"	"0/0:0,15,134:27"	"0/0:0,63,255:75"	"0/0:0,42,255:54"	"0/0:0,21,213:33"	"0/0:0,0,0:12"	"0/0:0,24,188:36"	"0/0:0,39,255:51"	"0/0:0,45,255:57"	"0/0:0,48,255:60"	"0/0:0,39,255:51"	"0/0:0,48,255:60"	"0/0:0,21,176:33"	"0/0:0,48,255:60"	"0/0:0,66,255:78"	"0/0:0,15,141:27"	"0/0:0,57,255:69"	"0/0:0,66,255:78"	"0/0:0,36,254:48"	"0/0:0,57,255:69"	"0/0:0,51,255:63"	"0/0:0,72,255:84"	"0/0:0,42,255:54"	"0/1:138,0,163:99"	"0/0:0,57,255:69"	"0/0:0,63,255:75"	"0/0:0,48,255:60"	"0/1:185,0,74:92"
chr22	37703515	.	T	C	999	.	"DP=685;VDB=0.0322;AF1=0.08584;AC1=6;DP4=307,217,22,24;MQ=60;FQ=999;PV4=0.16,1,3.5e-18,1"	GT:PL:GQ	"0/0:0,30,245:37"	"0/0:0,45,255:52"	"0/0:0,57,255:64"	"0/0:0,36,255:43"	"0/0:0,63,255:70"	"0/0:0,27,206:34"	"0/0:0,33,254:40"	"0/0:0,33,236:40"	"0/0:0,39,255:46"	"0/0:0,24,214:31"	"0/0:0,72,255:79"	"0/0:0,51,255:58"	"0/0:0,15,152:22"	"0/0:0,0,0:8"	"0/0:0,39,255:46"	"0/0:0,39,255:46"	"0/1:68,0,107:61"	"0/0:0,39,255:46"	"0/1:184,0,165:99"	"0/1:179,0,172:99"	"0/0:0,42,255:49"	"0/0:0,48,255:55"	"0/0:0,75,255:82"	"0/0:0,21,187:28"	"0/0:0,72,255:79"	"0/0:0,111,255:99"	"0/1:150,0,160:99"	"0/0:0,66,255:73"	"0/1:142,0,174:99"	"0/1:182,0,208:99"	"0/0:0,45,252:52"	"0/0:0,45,255:52"	"0/0:0,60,255:67"	"0/0:0,69,255:76"	"0/0:0,63,255:70"	"0/0:0,45,255:52"
chr22	37703576	.	C	G	999	.	"DP=824;VDB=0.0401;AF1=0.01442;AC1=1;DP4=361,384,5,14;MQ=58;FQ=999;PV4=0.065,0.44,1,1"	GT:PL:GQ	"0/0:0,54,255:69"	"0/0:0,66,255:81"	"0/0:0,66,255:81"	"0/0:0,84,255:99"	"0/0:0,69,255:84"	"0/0:0,33,251:48"	"0/0:0,63,255:78"	"0/0:0,72,255:87"	"0/0:0,63,255:78"	"0/0:0,36,255:51"	"0/0:0,61,255:76"	"0/0:0,42,255:57"	"0/0:0,30,205:45"	"0/0:0,0,0:15"	"0/0:0,57,255:72"	"0/0:0,63,255:78"	"0/0:0,6,66:21"	"0/0:0,60,255:75"	"0/0:0,18,147:33"	"0/0:0,54,255:69"	"0/0:0,36,223:51"	"0/0:0,72,255:87"	"0/0:0,69,255:84"	"0/0:0,12,111:27"	"0/0:0,90,255:99"	"0/0:0,154,255:99"	"0/0:0,87,255:99"	"0/1:255,0,255:99"	"0/0:0,96,255:99"	"0/0:0,123,255:99"	"0/0:0,63,255:78"	"0/0:0,57,255:72"	"0/0:0,63,255:78"	"0/0:0,64,255:79"	"0/0:0,90,255:99"	"0/0:0,69,255:84"
chr22	37703579	.	G	A	999	.	"DP=823;VDB=0.0404;AF1=0.01443;AC1=1;DP4=366,393,7,8;MQ=58;FQ=999;PV4=1,0.0017,0.0053,1"	GT:PL:GQ	"0/0:0,57,255:72"	"0/0:0,69,255:84"	"0/0:0,78,255:93"	"0/0:0,81,255:96"	"0/0:0,66,255:81"	"0/0:0,30,241:45"	"0/0:0,66,255:81"	"0/0:0,69,255:84"	"0/0:0,66,255:81"	"0/0:0,36,255:51"	"0/0:0,78,255:93"	"0/0:0,45,255:60"	"0/0:0,30,211:45"	"0/0:0,0,0:15"	"0/0:0,57,255:72"	"0/0:0,60,255:75"	"0/0:0,6,65:21"	"0/0:0,63,255:78"	"0/0:0,15,135:30"	"0/0:0,63,255:78"	"0/0:0,30,218:45"	"0/0:0,75,255:90"	"0/0:0,78,255:93"	"0/0:0,12,122:27"	"0/0:0,96,255:99"	"0/0:0,148,255:99"	"0/1:230,0,214:99"	"0/0:0,99,255:99"	"0/0:0,90,255:99"	"0/0:0,129,255:99"	"0/0:0,63,255:78"	"0/0:0,54,255:69"	"0/0:0,63,255:78"	"0/0:0,99,255:99"	"0/0:0,93,255:99"	"0/0:0,66,255:81"
chr22	37703599	.	C	T	56.6	.	"DP=841;VDB=0.0281;AF1=0.01437;AC1=1;DP4=406,373,2,7;MQ=59;FQ=56.7;PV4=0.097,2.7e-15,1,1"	GT:PL:GQ	"0/0:0,63,255:78"	"0/0:0,78,255:93"	"0/0:0,81,255:96"	"0/0:0,90,255:99"	"0/0:0,60,255:75"	"0/0:0,30,242:45"	"0/0:0,75,255:90"	"0/0:0,69,255:84"	"0/0:0,81,255:96"	"0/0:0,30,244:45"	"0/0:0,66,255:81"	"0/0:0,30,227:45"	"0/0:0,33,255:48"	"0/0:0,0,0:15"	"0/0:0,54,255:69"	"0/0:0,66,255:81"	"0/0:0,12,129:27"	"0/0:0,63,255:78"	"0/0:0,21,201:36"	"0/0:0,66,255:81"	"0/0:0,30,255:45"	"0/0:0,78,255:93"	"0/0:0,75,255:90"	"0/0:0,9,89:24"	"0/0:0,117,255:99"	"0/0:0,135,255:99"	"0/0:0,75,255:90"	"0/0:0,111,255:99"	"0/0:0,84,255:99"	"0/0:0,151,255:99"	"0/1:102,0,229:87"	"0/0:0,54,255:69"	"0/0:0,63,255:78"	"0/0:0,102,255:99"	"0/0:0,87,255:99"	"0/0:0,63,255:78"
chr22	37703686	.	A	G	36.6	.	"DP=905;VDB=0.0745;AF1=0.01429;AC1=1;DP4=527,327,4,2;MQ=60;FQ=36.6;PV4=1,4e-12,0.23,0.27"	GT:PL:GQ	"0/0:0,90,255:99"	"0/0:0,75,255:90"	"0/0:0,135,255:99"	"0/0:0,99,255:99"	"0/0:0,90,255:99"	"0/0:0,51,255:66"	"0/0:0,66,255:81"	"0/0:0,69,255:84"	"0/0:0,81,255:96"	"0/0:0,60,255:75"	"0/0:0,102,255:99"	"0/0:0,81,255:96"	"0/1:82,0,176:67"	"0/0:0,0,0:15"	"0/0:0,72,255:87"	"0/0:0,51,255:66"	"0/0:0,30,208:45"	"0/0:0,75,255:90"	"0/0:0,39,255:54"	"0/0:0,63,255:78"	"0/0:0,60,255:75"	"0/0:0,57,255:72"	"0/0:0,114,255:99"	"0/0:0,21,192:36"	"0/0:0,132,255:99"	"0/0:0,138,255:99"	"0/0:0,63,255:78"	"0/0:0,81,255:96"	"0/0:0,45,255:60"	"0/0:0,144,255:99"	"0/0:0,57,255:72"	"0/0:0,54,255:69"	"0/0:0,48,255:63"	"0/0:0,84,255:99"	"0/0:0,57,255:72"	"0/0:0,57,255:72"
chr22	37703740	.	C	T	999	.	"DP=743;VDB=0.0347;AF1=0.03365;AC1=2;DP4=403,273,15,7;MQ=60;FQ=999;PV4=0.51,8.4e-26,1,1"	GT:PL:GQ	"0/0:0,93,255:99"	"0/0:0,81,255:93"	"0/0:0,102,255:99"	"0/0:0,45,255:57"	"0/0:0,78,255:90"	"0/0:0,45,255:57"	"0/0:0,48,255:60"	"0/0:0,60,255:72"	"0/0:0,48,255:60"	"0/0:0,36,255:48"	"0/0:0,60,255:72"	"0/0:0,51,255:63"	"0/0:0,36,255:48"	"0/0:0,0,0:12"	"0/0:0,69,255:81"	"0/0:0,63,255:75"	"0/0:0,27,254:39"	"0/0:0,75,255:87"	"0/0:0,33,255:45"	"0/0:0,60,255:72"	"0/0:0,36,255:48"	"0/0:0,69,255:81"	"0/0:0,102,255:99"	"0/1:94,15,0:5"	"0/0:0,72,255:84"	"0/1:176,0,255:99"	"0/0:0,75,255:87"	"0/0:0,60,255:72"	"0/0:0,54,255:66"	"0/0:0,108,255:99"	"0/0:0,33,235:45"	"0/0:0,30,255:42"	"0/0:0,27,226:39"	"0/0:0,114,255:99"	"0/0:0,39,255:51"	"0/0:0,45,255:57"
chr22	37703741	.	G	A	151	.	"DP=753;VDB=0.0281;AF1=0.02857;G3=0.9714,3.989e-08,0.02857;HWE=0.00259;AC1=2;DP4=428,268,6,9;MQ=60;FQ=151;PV4=0.11,3.8e-15,1,1"	GT:PL:GQ	"0/0:0,96,255:99"	"0/0:0,84,255:96"	"0/0:0,102,255:99"	"0/0:0,51,255:63"	"0/0:0,78,255:90"	"1/1:218,45,0:27"	"0/0:0,54,255:66"	"0/0:0,63,255:75"	"0/0:0,54,255:66"	"0/0:0,36,255:48"	"0/0:0,60,255:72"	"0/0:0,51,255:63"	"0/0:0,39,255:51"	"0/0:0,0,0:12"	"0/0:0,72,255:84"	"0/0:0,72,255:84"	"0/0:0,30,255:42"	"0/0:0,72,255:84"	"0/0:0,33,255:45"	"0/0:0,60,255:72"	"0/0:0,36,248:48"	"0/0:0,69,255:81"	"0/0:0,102,255:99"	"0/0:0,15,146:27"	"0/0:0,78,255:90"	"0/0:0,102,255:99"	"0/0:0,75,255:87"	"0/0:0,60,255:72"	"0/0:0,57,255:69"	"0/0:0,99,255:99"	"0/0:0,33,236:45"	"0/0:0,30,255:42"	"0/0:0,30,228:42"	"0/0:0,111,255:99"	"0/0:0,39,255:51"	"0/0:0,45,255:57"
chr22	37703762	.	G	A	999	.	"DP=720;VDB=0.0324;AF1=0.1002;G3=0.857,0.08591,0.05714;HWE=0.0152;AC1=7;DP4=385,222,41,23;MQ=60;FQ=999;PV4=1,2.8e-08,1,1"	GT:PL:GQ	"0/0:0,90,255:97"	"0/1:255,0,241:99"	"0/0:0,69,255:76"	"0/0:0,39,255:46"	"0/0:0,75,255:82"	"1/1:255,42,0:29"	"0/1:188,0,172:99"	"0/0:0,72,255:79"	"1/1:255,45,0:32"	"0/1:103,0,101:96"	"0/0:0,51,255:58"	"0/0:0,48,255:55"	"0/0:0,36,255:43"	"0/0:0,0,0:7"	"0/0:0,60,255:67"	"0/0:0,66,255:73"	"0/0:0,36,255:43"	"0/0:0,63,255:70"	"0/0:0,36,255:43"	"0/0:0,63,255:70"	"0/0:0,42,255:49"	"0/0:0,57,255:64"	"0/0:0,75,255:82"	"0/0:0,12,134:19"	"0/0:0,66,255:73"	"0/0:0,84,255:91"	"0/0:0,87,255:94"	"0/0:0,57,255:64"	"0/0:0,63,255:70"	"0/0:0,69,255:76"	"0/0:0,33,237:40"	"0/0:0,30,255:37"	"0/0:0,30,214:37"	"0/0:0,117,255:99"	"0/0:0,60,255:67"	"0/0:0,51,255:58"
chr22	37703781	.	G	A	999	.	"DP=723;VDB=0.0352;AF1=0.05736;AC1=4;DP4=395,203,23,15;MQ=60;FQ=999;PV4=0.49,1.1e-06,1,1"	GT:PL:GQ	"0/0:0,78,255:87"	"0/1:154,0,254:99"	"0/0:0,57,255:66"	"0/0:0,42,255:51"	"0/1:159,0,155:99"	"0/0:0,36,255:45"	"0/1:42,0,191:33"	"0/0:0,60,255:69"	"0/0:0,42,255:51"	"0/0:0,33,236:42"	"0/1:208,0,39:54"	"0/0:0,42,255:51"	"0/0:0,27,228:36"	"0/0:0,0,0:10"	"0/0:0,60,255:69"	"0/0:0,69,255:78"	"0/0:0,42,255:51"	"0/0:0,36,255:45"	"0/0:0,36,255:45"	"0/0:0,69,255:78"	"0/0:0,30,255:39"	"0/0:0,57,255:66"	"0/0:0,51,255:60"	"0/0:0,9,103:18"	"0/0:0,84,255:93"	"0/0:0,93,255:99"	"0/0:0,90,255:99"	"0/0:0,60,255:69"	"0/0:0,69,255:78"	"0/0:0,66,255:75"	"0/0:0,39,248:48"	"0/0:0,48,255:57"	"0/0:0,33,219:42"	"0/0:0,105,255:99"	"0/0:0,78,255:87"	"0/0:0,39,255:48"
chr22	37703800	.	C	T	118	.	"DP=666;VDB=0.0661;AF1=0.04297;AC1=3;DP4=338,212,17,6;MQ=60;FQ=118;PV4=0.28,4.7e-44,0.055,0.033"	GT:PL:GQ	"0/0:0,57,255:67"	"0/0:0,81,255:91"	"0/0:0,54,255:64"	"0/0:0,30,223:40"	"0/0:0,63,255:73"	"0/0:0,21,202:31"	"0/0:0,30,243:40"	"0/0:0,63,255:73"	"0/0:0,39,255:49"	"0/0:0,27,236:37"	"0/0:0,69,255:79"	"0/0:0,30,255:40"	"0/0:0,21,206:31"	"0/0:0,0,0:11"	"0/0:0,66,255:76"	"0/0:0,60,255:70"	"0/1:80,0,70:69"	"0/0:0,33,255:43"	"0/1:36,0,49:26"	"0/1:75,0,255:65"	"0/0:0,15,161:25"	"0/0:0,39,255:49"	"0/0:0,36,255:46"	"0/0:0,12,120:22"	"0/0:0,90,255:99"	"0/0:0,84,255:94"	"0/0:0,87,255:97"	"0/0:0,60,255:70"	"0/0:0,72,255:82"	"0/0:0,24,217:34"	"0/0:0,30,247:40"	"0/0:0,63,255:73"	"0/0:0,42,255:52"	"0/0:0,78,249:88"	"0/0:0,72,255:82"	"0/0:0,42,255:52"
chr22	37703821	.	C	T	999	.	"DP=700;VDB=0.0395;AF1=0.09024;AC1=6;DP4=321,215,19,19;MQ=60;FQ=999;PV4=0.24,1.3e-19,1,1"	GT:PL:GQ	"0/0:0,66,255:73"	"0/0:0,60,255:67"	"0/0:0,51,255:58"	"0/0:0,24,201:31"	"0/0:0,69,255:76"	"0/0:0,27,200:34"	"0/0:0,18,159:25"	"0/0:0,57,255:64"	"0/0:0,42,255:49"	"0/0:0,36,255:43"	"0/0:0,81,255:88"	"0/0:0,48,255:55"	"0/0:0,18,167:25"	"0/0:0,0,0:8"	"0/0:0,60,255:67"	"0/1:78,0,255:71"	"0/0:0,27,234:34"	"0/0:0,33,255:40"	"0/0:0,21,215:28"	"0/0:0,78,255:85"	"0/0:0,9,103:16"	"0/1:55,0,210:48"	"0/1:101,0,152:94"	"0/1:79,9,0:5"	"0/0:0,84,255:91"	"0/1:128,0,239:99"	"0/0:0,81,255:88"	"0/0:0,54,255:61"	"0/0:0,69,255:76"	"0/0:0,45,255:52"	"0/1:113,0,51:64"	"0/0:0,57,255:64"	"0/0:0,51,255:58"	"0/0:0,78,255:85"	"0/0:0,72,255:79"	"0/0:0,51,255:58"
chr22	37704097	.	G	A	39	.	"DP=1285;VDB=0.0405;AF1=0.06613;AC1=5;DP4=479,565,58,61;MQ=14;FQ=39.3;PV4=0.56,2.7e-79,0.00097,0.14"	GT:PL:GQ	"0/0:0,120,68:91"	"0/0:0,120,166:99"	"0/0:0,160,94:99"	"0/0:0,99,108:99"	"0/0:0,151,110:99"	"0/0:0,54,139:63"	"0/0:0,72,137:81"	"0/0:0,78,123:87"	"0/0:0,102,136:99"	"0/0:0,66,126:75"	"0/0:0,111,115:99"	"0/0:0,60,109:69"	"0/1:42,0,10:24"	"0/0:0,0,0:9"	"0/1:37,0,103:28"	"0/0:0,46,86:55"	"0/0:3,0,37:7"	"0/0:5,0,116:5"	"0/0:0,36,65:45"	"0/0:0,2,87:11"	"0/0:0,35,87:44"	"0/1:14,0,137:6"	"0/0:0,123,189:99"	"0/0:0,54,86:63"	"0/0:0,79,137:88"	"0/0:0,214,168:99"	"0/0:0,96,117:99"	"0/0:4,0,99:6"	"0/0:0,35,131:44"	"0/1:24,0,86:16"	"0/0:0,48,160:57"	"0/0:0,87,171:96"	"0/0:0,93,119:99"	"0/0:0,111,179:99"	"0/0:0,129,147:99"	"0/0:0,114,167:99"
chr22	37704185	.	C	T	999	.	"DP=430;VDB=0.0278;AF1=0.9702;AC1=70;DP4=6,13,105,231;MQ=17;FQ=999;PV4=1,5.4e-34,7.6e-18,1"	GT:PL:GQ	"1/1:90,24,0:36"	"1/1:98,45,0:57"	"1/1:57,21,0:33"	"1/1:33,9,0:21"	"1/1:62,27,0:39"	"1/1:17,3,0:15"	"1/1:36,21,0:33"	"1/1:94,27,0:39"	"1/1:46,12,0:24"	"1/1:38,9,0:21"	"1/1:86,36,0:48"	"1/1:102,42,0:54"	"1/1:12,6,0:18"	"1/1:0,0,0:12"	"1/1:127,57,0:69"	"1/1:73,24,0:36"	"1/1:23,9,0:21"	"1/1:82,27,0:39"	"1/1:32,12,0:24"	"1/1:108,42,0:54"	"1/1:26,12,0:24"	"1/1:121,54,0:66"	"1/1:139,48,0:60"	"1/1:65,21,0:33"	"1/1:94,54,0:66"	"1/1:72,27,0:39"	"1/1:104,42,0:54"	"1/1:22,21,0:33"	"1/1:66,30,0:42"	"1/1:83,21,0:33"	"1/1:42,27,0:39"	"1/1:51,18,0:30"	"0/1:10,0,165:28"	"1/1:79,51,0:63"	"0/1:32,0,72:50"	"1/1:158,87,0:99"
chr22	37704209	.	C	T	9.17	.	"DP=598;VDB=0.0161;AF1=0.01438;AC1=1;DP4=140,384,1,5;MQ=26;FQ=9.23;PV4=1,1e-06,0.31,1"	GT:PL:GQ	"0/0:0,39,127:55"	"0/0:0,63,128:79"	"0/0:0,33,111:49"	"0/0:0,27,132:43"	"0/0:0,57,133:73"	"0/0:0,9,60:25"	"0/0:0,33,89:49"	"0/1:54,0,52:38"	"0/0:0,18,74:34"	"0/0:0,15,80:31"	"0/0:0,57,173:73"	"0/0:0,60,174:76"	"0/0:0,18,117:34"	"0/0:0,0,0:16"	"0/0:0,75,236:91"	"0/0:0,60,251:76"	"0/0:0,54,255:70"	"0/0:0,51,228:67"	"0/0:0,42,227:58"	"0/0:0,54,182:70"	"0/0:0,30,145:46"	"0/0:0,72,229:88"	"0/0:0,66,229:82"	"0/0:0,21,84:37"	"0/0:0,72,153:88"	"0/0:0,39,113:55"	"0/0:0,63,155:79"	"0/0:0,33,83:49"	"0/0:0,45,176:61"	"0/0:0,45,156:61"	"0/0:0,36,95:52"	"0/0:0,15,72:31"	"0/0:0,54,246:70"	"0/0:0,60,98:76"	"0/0:0,33,171:49"	"0/0:0,99,236:99"
chr22	37704343	.	C	T	999	.	"DP=551;VDB=0.0338;AF1=0.101;G3=0.8554,0.08644,0.05814;HWE=0.0168;AC1=7;DP4=123,316,6,43;MQ=32;FQ=999;PV4=0.017,0.031,1,1"	GT:PL:GQ	"0/0:0,30,223:36"	"0/1:146,0,77:90"	"0/0:0,7,133:14"	"0/0:0,9,57:16"	"0/0:0,45,156:51"	"1/1:133,24,0:12"	"0/1:113,0,75:87"	"0/0:0,20,148:27"	"1/1:206,48,0:35"	"0/1:104,0,12:25"	"0/0:0,39,220:45"	"0/0:0,42,171:48"	"0/0:0,39,50:45"	"0/0:0,0,0:7"	"0/0:0,51,223:57"	"0/0:0,57,169:63"	"0/0:0,24,25:30"	"0/0:0,57,186:63"	"0/0:0,36,53:42"	"0/0:0,48,210:54"	"0/0:0,24,37:30"	"0/0:0,54,224:60"	"0/0:0,81,255:87"	"0/0:0,6,54:13"	"0/0:0,66,211:72"	"0/0:0,66,207:72"	"0/0:0,42,241:48"	"0/0:0,57,252:63"	"0/0:0,45,205:51"	"0/0:0,30,143:36"	"0/0:0,48,255:54"	"0/0:0,21,147:28"	"0/0:0,48,254:54"	"0/0:0,39,198:45"	"0/0:0,33,193:39"	"0/0:0,69,255:75"
chr22	37704393	.	A	T	36.6	.	"DP=543;VDB=0.0251;AF1=0.02108;AC1=2;DP4=85,422,1,5;MQ=51;FQ=36.7;PV4=1,5.8e-07,1,0.095"	GT:PL:GQ	"0/0:0,60,255:74"	"0/0:0,48,250:62"	"0/0:0,63,248:77"	"0/0:0,54,248:68"	"0/0:0,60,224:74"	"0/0:0,42,255:56"	"0/0:0,39,255:53"	"0/0:0,45,195:59"	"0/0:0,36,182:50"	"0/0:0,27,198:41"	"0/0:0,57,255:71"	"0/0:0,36,255:50"	"0/0:0,27,233:41"	"0/0:0,0,0:14"	"0/0:0,48,255:62"	"0/1:80,0,156:66"	"0/0:0,21,203:35"	"0/0:0,60,255:74"	"0/0:0,27,201:41"	"0/0:0,30,255:44"	"0/0:13,0,90:4"	"0/0:0,36,215:50"	"0/0:0,75,255:89"	"0/0:0,6,59:20"	"0/0:0,102,255:99"	"0/0:0,54,246:68"	"0/0:0,69,255:83"	"0/0:0,72,240:86"	"0/0:0,57,252:71"	"0/0:0,15,127:29"	"0/0:0,39,255:53"	"0/0:0,18,151:32"	"0/0:0,48,255:62"	"0/0:0,33,204:47"	"0/0:0,48,255:62"	"0/0:0,39,255:53"
chr22	37704467	.	A	G	4.52	.	"DP=385;VDB=0.0042;AF1=0.01445;AC1=1;DP4=93,258,0,4;MQ=36;FQ=4.56;PV4=0.58,4.8e-07,1,0.27"	GT:PL:GQ	"0/0:0,45,255:62"	"0/0:0,30,143:47"	"0/0:0,30,165:47"	"0/0:0,21,135:38"	"0/0:0,48,250:65"	"0/0:0,21,95:38"	"0/0:0,18,132:35"	"0/0:0,18,164:35"	"0/0:0,30,161:47"	"0/0:0,9,75:26"	"0/0:0,30,181:47"	"0/0:0,27,122:44"	"0/0:0,21,33:38"	"0/0:0,0,0:17"	"0/0:0,51,159:68"	"0/0:0,33,108:50"	"0/0:0,12,21:29"	"0/0:0,51,170:68"	"0/0:0,21,32:38"	"0/0:0,33,147:50"	"0/0:0,24,28:41"	"0/0:0,33,158:50"	"0/0:0,57,182:74"	"0/0:0,18,96:35"	"0/0:0,72,255:89"	"0/0:0,42,184:59"	"0/1:48,0,111:31"	"0/0:0,42,236:59"	"0/0:0,27,142:44"	"0/0:0,15,126:32"	"0/0:0,12,78:29"	"0/0:0,27,203:44"	"0/0:0,18,145:35"	"0/0:0,39,139:56"	"0/0:0,21,166:38"	"0/0:0,36,178:53"
chr22	37704696	.	G	A	47.3	.	"DP=411;VDB=0.0239;AF1=0.01665;AC1=1;DP4=260,93,2,3;MQ=60;FQ=47.3;PV4=0.12,0.046,0.0041,1"	GT:PL:GQ	"0/0:0,27,166:42"	"0/0:0,18,158:33"	"0/0:0,30,231:45"	"0/0:0,33,180:48"	"0/0:0,39,217:54"	"0/0:0,9,109:24"	"0/0:0,18,142:33"	"0/0:0,48,255:63"	"0/0:0,39,215:54"	"0/0:0,9,87:24"	"0/0:0,57,255:72"	"0/0:0,21,188:36"	"0/0:0,9,91:24"	"0/0:0,0,0:15"	"0/0:0,24,225:39"	"0/0:0,36,255:51"	"0/0:0,9,114:24"	"0/0:0,39,255:54"	"0/0:0,27,243:42"	"0/0:0,33,255:48"	"0/0:0,21,184:36"	"0/0:0,39,255:54"	"0/1:92,0,70:77"	"0/0:0,18,180:33"	"0/0:0,30,255:45"	"0/0:0,42,229:57"	"0/0:0,72,255:87"	"0/0:0,51,255:66"	"0/0:0,36,237:51"	"0/0:7,0,122:8"	"0/0:0,18,131:33"	"0/0:0,33,251:48"	"0/0:0,33,255:48"	"0/0:0,39,255:54"	"0/0:0,21,202:36"	"0/0:0,51,255:66"
chr22	37704911	.	G	C	999	.	"DP=466;VDB=0.0363;AF1=0.07218;AC1=5;DP4=257,124,23,8;MQ=49;FQ=999;PV4=0.55,8.2e-32,0.42,0.49"	GT:PL:GQ	"0/0:0,24,198:32"	"0/0:0,21,162:29"	"0/0:0,15,109:23"	"0/0:0,42,255:50"	"0/0:0,24,202:32"	"0/0:0,9,92:17"	"0/0:0,21,155:29"	"0/0:0,24,157:32"	"0/0:0,33,241:41"	"0/0:0,15,136:23"	"0/0:0,42,249:50"	"0/0:0,78,255:86"	"0/0:0,12,80:20"	"0/0:0,0,0:9"	"0/0:0,48,255:56"	"0/0:0,57,255:65"	"0/0:0,51,255:59"	"0/0:0,54,255:62"	"0/0:0,42,255:50"	"0/0:0,60,255:68"	"0/0:0,27,217:35"	"0/0:0,63,255:71"	"0/1:92,0,131:84"	"0/0:0,21,179:29"	"1/1:153,51,0:37"	"0/1:33,0,131:25"	"0/1:73,0,21:35"	"0/0:0,39,225:47"	"0/0:0,12,128:20"	"0/0:0,30,234:38"	"0/0:0,30,236:38"	"0/0:0,24,202:32"	"0/0:0,48,255:56"	"0/0:0,33,218:41"	"0/0:0,45,255:53"	"0/0:0,51,255:59"
chr22	37705021	.	G	A	59.6	.	"DP=592;VDB=0.0211;AF1=0.01439;AC1=1;DP4=190,304,3,6;MQ=58;FQ=59.7;PV4=1,1.3e-14,1,1"	GT:PL:GQ	"0/0:0,39,249:54"	"0/0:0,33,230:48"	"0/0:0,21,174:36"	"0/0:0,42,217:57"	"0/0:0,27,201:42"	"0/0:0,30,238:45"	"0/0:0,33,255:48"	"0/0:0,42,255:57"	"0/0:0,45,255:60"	"0/0:0,12,107:27"	"0/0:0,54,255:69"	"0/0:0,54,255:69"	"0/0:0,36,255:51"	"0/0:0,0,0:15"	"0/0:0,66,255:81"	"0/0:0,66,255:81"	"0/0:0,45,255:60"	"0/0:0,54,255:69"	"0/0:0,36,255:51"	"0/0:0,57,255:72"	"0/0:0,24,225:39"	"0/0:0,87,255:99"	"0/0:0,45,255:60"	"0/0:0,15,155:30"	"0/0:0,45,255:60"	"0/0:0,60,255:75"	"0/0:0,72,255:87"	"0/0:0,42,255:57"	"0/0:0,9,92:24"	"0/0:0,51,255:66"	"0/1:105,0,129:90"	"0/0:0,27,236:42"	"0/0:0,39,255:54"	"0/0:0,45,242:60"	"0/0:0,54,255:69"	"0/0:0,60,255:75"
chr22	37705028	.	G	A	53.6	.	"DP=595;VDB=0.0281;AF1=0.01438;AC1=1;DP4=187,316,3,6;MQ=58;FQ=53.7;PV4=1,3.4e-17,0.33,1"	GT:PL:GQ	"0/0:0,36,240:51"	"0/0:0,33,226:48"	"0/0:0,27,191:42"	"0/0:0,39,181:54"	"0/0:0,30,234:45"	"0/0:0,36,255:51"	"0/0:0,30,238:45"	"0/0:0,42,255:57"	"0/0:0,42,255:57"	"0/0:0,12,114:27"	"0/0:0,57,255:72"	"0/0:0,63,255:78"	"0/0:0,36,255:51"	"0/0:0,0,0:15"	"0/0:0,69,255:84"	"0/0:0,54,255:69"	"0/0:0,57,255:72"	"0/0:0,54,255:69"	"0/0:0,36,255:51"	"0/0:0,60,255:75"	"0/0:0,21,195:36"	"0/0:0,81,255:96"	"0/0:0,48,255:63"	"0/0:0,15,145:30"	"0/0:0,39,255:54"	"0/0:0,57,255:72"	"0/0:0,81,255:96"	"0/0:0,48,255:63"	"0/0:0,9,95:24"	"0/0:0,60,255:75"	"0/1:99,0,117:84"	"0/0:0,27,242:42"	"0/0:0,36,255:51"	"0/0:0,48,255:63"	"0/0:0,48,255:63"	"0/0:0,63,255:78"
chr22	37705041	.	T	C	121	.	"DP=658;VDB=0.0255;AF1=0.01438;AC1=1;DP4=204,343,9,2;MQ=57;FQ=121;PV4=0.0038,1,0.00016,1"	GT:PL:GQ	"0/0:0,51,255:66"	"0/0:0,42,255:57"	"0/0:0,48,255:63"	"0/0:0,39,227:54"	"0/0:0,36,255:51"	"0/0:0,36,255:51"	"0/0:0,39,255:54"	"0/0:0,48,255:63"	"0/0:0,39,233:54"	"0/0:0,9,101:24"	"0/0:0,45,255:60"	"0/0:0,81,255:96"	"0/0:0,42,255:57"	"0/0:0,0,0:15"	"0/0:0,69,255:84"	"0/0:0,60,255:75"	"0/0:0,60,255:75"	"0/0:0,39,255:54"	"0/0:0,39,255:54"	"0/0:0,84,255:99"	"0/0:0,36,255:51"	"0/0:0,93,255:99"	"0/0:0,60,255:75"	"0/0:0,15,145:30"	"0/0:0,42,255:57"	"0/0:0,51,255:66"	"0/0:0,78,255:93"	"0/0:0,48,255:63"	"0/0:0,12,91:27"	"0/1:166,0,99:99"	"0/0:0,42,255:57"	"0/0:0,33,225:48"	"0/0:0,30,233:45"	"0/0:0,60,255:75"	"0/0:0,54,255:69"	"0/0:0,63,255:78"
chr22	37705048	.	T	C	999	.	"DP=672;VDB=0.0528;AF1=0.0859;AC1=6;DP4=221,305,29,47;MQ=56;FQ=999;PV4=0.54,1.6e-73,0.24,0.13"	GT:PL:GQ	"0/0:0,51,255:58"	"0/0:0,45,255:52"	"0/0:0,54,255:61"	"0/0:0,39,240:46"	"0/0:0,42,255:49"	"0/0:0,24,223:31"	"0/0:0,48,255:55"	"0/0:0,48,255:55"	"0/0:0,42,242:49"	"0/0:0,15,155:22"	"0/0:0,48,255:55"	"1/1:204,69,0:56"	"0/0:0,36,255:43"	"0/0:0,0,0:8"	"0/0:0,75,255:82"	"0/0:0,60,255:67"	"0/1:109,0,188:99"	"0/0:0,45,255:52"	"0/1:126,0,73:86"	"0/0:0,78,255:85"	"0/0:0,42,255:49"	"0/1:134,0,243:99"	"0/0:0,72,255:79"	"0/0:0,15,149:22"	"0/0:0,42,255:49"	"0/0:0,51,255:58"	"0/1:115,0,231:99"	"0/0:0,60,255:67"	"0/0:0,27,167:34"	"0/0:0,72,255:79"	"0/0:0,39,255:46"	"0/0:0,33,232:40"	"0/0:0,45,255:52"	"0/0:0,60,255:67"	"0/0:0,69,255:76"	"0/0:0,39,255:46"
chr22	37705073	.	A	G	39.6	.	"DP=700;VDB=0.0270;AF1=0.0143;AC1=1;DP4=285,352,4,1;MQ=52;FQ=39.6;PV4=0.18,1,0.38,0.43"	GT:PL:GQ	"0/0:0,63,255:78"	"0/0:0,39,255:54"	"0/0:0,69,255:84"	"0/0:0,51,255:66"	"0/0:0,39,255:54"	"0/0:0,24,209:39"	"0/0:0,45,255:60"	"0/0:0,63,255:78"	"0/0:0,42,255:57"	"0/0:0,21,193:36"	"0/0:0,72,255:87"	"0/0:0,72,255:87"	"0/1:85,0,104:70"	"0/0:0,0,0:15"	"0/0:0,81,255:96"	"0/0:0,54,255:69"	"0/0:0,48,255:63"	"0/0:0,54,255:69"	"0/0:0,42,255:57"	"0/0:0,87,255:99"	"0/0:0,36,255:51"	"0/0:0,120,255:99"	"0/0:0,72,255:87"	"0/0:0,18,152:33"	"0/0:0,42,232:57"	"0/0:0,69,255:84"	"0/0:0,99,255:99"	"0/0:0,60,255:75"	"0/0:0,27,161:42"	"0/0:0,72,252:87"	"0/0:0,39,183:54"	"0/0:0,30,200:45"	"0/0:0,42,255:57"	"0/0:0,63,255:78"	"0/0:0,72,255:87"	"0/0:0,69,255:84"
chr22	37705109	.	A	C	999	.	"DP=683;VDB=0.0361;AF1=0.3126;G3=0.6571,0.0668,0.2761;HWE=1.59e-06;AC1=23;DP4=181,238,95,110;MQ=44;FQ=999;PV4=0.49,6.8e-178,6.2e-83,1"	GT:PL:GQ	"0/0:0,48,255:48"	"0/0:0,39,255:39"	"0/0:0,63,255:63"	"0/0:0,54,255:54"	"0/0:0,51,255:51"	"0/0:0,36,223:36"	"0/0:0,42,255:42"	"0/0:0,48,255:48"	"0/0:0,42,253:42"	"0/0:0,27,216:27"	"0/0:0,99,255:99"	"0/0:0,81,255:81"	"0/1:13,6,0:3"	"0/0:0,0,0:3"	"0/0:0,87,255:87"	"1/1:117,45,0:39"	"0/0:0,25,91:25"	"0/1:1,0,105:3"	"0/0:0,10,50:11"	"0/1:1,0,255:3"	"1/1:11,9,0:3"	"0/1:73,0,255:73"	"1/1:150,90,0:84"	"1/1:65,18,0:12"	"1/1:86,42,0:36"	"1/1:121,63,0:57"	"0/1:68,0,225:68"	"1/1:114,66,0:60"	"0/0:0,7,156:8"	"1/1:138,75,0:69"	"1/1:96,36,0:30"	"0/0:0,39,255:39"	"0/0:0,60,255:60"	"0/0:0,53,255:53"	"0/0:0,60,255:60"	"0/0:0,63,255:63"
chr22	37705243	.	T	A	125	.	"DP=526;VDB=0.0176;AF1=0.02897;AC1=2;DP4=198,206,10,3;MQ=43;FQ=125;PV4=0.053,0.0023,1,1"	GT:PL:GQ	"0/0:0,15,127:27"	"0/0:0,33,192:45"	"0/1:133,0,72:90"	"0/0:0,6,47:18"	"0/0:0,24,189:36"	"0/0:0,18,145:30"	"0/0:0,15,102:27"	"0/1:53,0,28:40"	"0/0:0,24,189:36"	"0/0:0,18,164:30"	"0/0:0,60,255:72"	"0/0:0,54,238:66"	"0/0:0,24,156:36"	"0/0:0,0,0:12"	"0/0:0,66,255:78"	"0/0:0,51,255:63"	"0/0:0,24,139:36"	"0/0:0,60,255:72"	"0/0:0,51,242:63"	"0/0:0,48,255:60"	"0/0:0,30,210:42"	"0/0:0,63,250:75"	"0/0:0,48,241:60"	"0/0:0,15,90:27"	"0/0:0,48,255:60"	"0/0:0,30,136:42"	"0/0:0,30,205:42"	"0/0:0,51,232:63"	"0/0:0,24,179:36"	"0/0:0,42,255:54"	"0/0:0,12,79:24"	"0/0:0,30,187:42"	"0/0:0,30,176:42"	"0/0:0,36,229:48"	"0/0:0,87,255:99"	"0/0:0,24,182:36"
chr22	37705301	.	ACCCCC	ACCCC	999	.	"INDEL;DP=508;VDB=0.0401;AF1=0.05769;AC1=4;DP4=164,214,6,16;MQ=54;FQ=999;PV4=0.18,0.00042,0.0001,0.41"	GT:PL:GQ	"0/0:0,15,84:24"	"0/1:71,0,43:57"	"0/0:0,21,98:30"	"0/0:0,39,124:48"	"0/1:39,0,39:30"	"0/0:0,21,103:30"	"0/1:34,0,30:25"	"0/0:0,21,94:30"	"0/0:0,27,131:36"	"0/0:0,6,40:15"	"0/1:88,0,69:78"	"0/0:0,42,146:51"	"0/0:0,36,154:45"	"0/0:0,0,0:10"	"0/0:0,42,158:51"	"0/0:0,51,158:60"	"0/0:0,30,136:39"	"0/0:0,39,149:48"	"0/0:0,27,129:36"	"0/0:0,39,160:48"	"0/0:0,27,129:36"	"0/0:0,36,141:45"	"0/0:0,51,176:60"	"0/0:0,30,116:39"	"0/0:0,72,189:81"	"0/0:0,42,161:51"	"0/0:0,24,117:33"	"0/0:0,54,174:63"	"0/0:0,15,85:24"	"0/0:0,57,177:66"	"0/0:0,24,108:33"	"0/0:0,45,169:54"	"0/0:0,33,147:42"	"0/0:0,27,123:36"	"0/0:0,51,147:60"	"0/0:0,39,154:48"
chr22	37705314	.	C	T	999	.	"DP=494;VDB=0.0398;AF1=0.07134;AC1=5;DP4=184,203,7,22;MQ=54;FQ=999;PV4=0.019,1,8.2e-05,0.032"	GT:PL:GQ	"0/0:0,21,172:29"	"0/0:0,18,171:26"	"0/0:0,18,119:26"	"0/0:0,39,255:47"	"0/0:0,18,172:26"	"0/0:0,27,189:35"	"0/0:0,18,135:26"	"0/0:0,27,180:35"	"0/0:0,39,255:47"	"0/0:0,3,28:11"	"0/0:0,57,255:65"	"1/1:214,24,0:10"	"0/0:0,36,218:44"	"0/0:0,0,0:9"	"0/0:0,45,255:53"	"0/0:0,69,255:77"	"0/1:119,0,23:37"	"0/0:0,33,222:41"	"0/1:114,0,81:95"	"0/0:0,51,255:59"	"0/0:0,24,188:32"	"0/1:99,0,124:91"	"0/0:0,45,255:53"	"0/0:0,27,216:35"	"0/0:0,69,255:77"	"0/0:0,42,255:50"	"0/0:0,21,174:29"	"0/0:0,48,255:56"	"0/0:0,21,188:29"	"0/0:0,63,255:71"	"0/0:0,36,255:44"	"0/0:0,48,255:56"	"0/0:0,33,255:41"	"0/0:0,24,204:32"	"0/0:0,54,255:62"	"0/0:0,42,255:50"
chr22	37705404	.	C	A	94.1	.	"DP=481;VDB=0.0325;AF1=0.05149;AC1=4;DP4=230,163,11,5;MQ=52;FQ=94.4;PV4=0.45,3.8e-19,1,1"	GT:PL:GQ	"0/0:0,18,162:28"	"0/1:42,0,94:32"	"0/0:0,9,99:19"	"0/0:0,24,191:34"	"0/1:19,0,98:10"	"0/0:0,30,200:40"	"0/1:13,0,64:5"	"0/0:0,42,255:52"	"0/0:0,33,225:43"	"0/0:0,18,144:28"	"0/1:101,0,78:89"	"0/0:0,27,166:37"	"0/0:0,30,160:40"	"0/0:0,0,0:10"	"0/0:0,48,236:58"	"0/0:0,36,206:46"	"0/0:0,39,196:49"	"0/0:0,33,193:43"	"0/0:0,36,168:46"	"0/0:0,72,255:82"	"0/0:0,18,159:28"	"0/0:0,33,255:43"	"0/0:0,57,255:67"	"0/0:0,30,241:40"	"0/0:0,57,255:67"	"0/0:0,63,255:73"	"0/0:0,45,255:55"	"0/0:0,33,255:43"	"0/0:0,27,221:37"	"0/0:0,51,255:61"	"0/0:0,63,255:73"	"0/0:0,27,230:37"	"0/0:0,33,215:43"	"0/0:0,24,165:34"	"0/0:0,63,255:73"	"0/0:0,15,164:25"
chr22	37705445	.	G	T	72.2	.	"DP=503;VDB=0.0590;AF1=0.02872;AC1=2;DP4=194,222,6,6;MQ=55;FQ=72.4;PV4=1,1,5.8e-15,0.039"	GT:PL:GQ	"0/0:0,27,228:39"	"0/0:0,33,232:45"	"0/0:0,45,255:57"	"0/0:0,30,220:42"	"0/0:0,27,233:39"	"0/0:0,12,88:24"	"0/0:0,45,255:57"	"0/0:0,36,255:48"	"0/0:0,15,158:27"	"0/0:0,18,150:30"	"0/0:0,33,253:45"	"0/0:0,21,125:33"	"0/1:58,0,86:46"	"0/0:0,0,0:12"	"0/0:0,45,255:57"	"0/0:0,39,255:51"	"0/0:0,24,186:36"	"0/0:0,48,255:60"	"0/0:0,27,165:39"	"0/0:0,51,255:63"	"0/0:0,18,120:30"	"0/0:0,30,232:42"	"0/0:0,48,255:60"	"0/0:0,24,185:36"	"0/0:0,66,255:78"	"0/0:0,60,255:72"	"0/1:75,0,244:63"	"0/0:0,42,255:54"	"0/0:0,24,193:36"	"0/0:0,72,255:84"	"0/0:0,18,157:30"	"0/0:0,27,231:39"	"0/0:0,39,235:51"	"0/0:0,42,255:54"	"0/0:0,78,255:90"	"0/0:0,30,227:42"
chr22	37705550	.	G	A	999	.	"DP=596;VDB=0.0409;AF1=0.3742;G3=0.535,0.1824,0.2826;HWE=0.000365;AC1=27;DP4=210,112,146,75;MQ=53;FQ=999;PV4=0.85,3e-84,1.2e-14,0.17"	GT:PL:GQ	"0/0:0,54,255:53"	"0/0:0,48,255:47"	"0/0:0,78,255:77"	"0/0:0,51,255:50"	"0/0:0,42,255:41"	"0/0:0,45,255:44"	"0/0:0,42,255:41"	"0/0:0,45,255:44"	"0/0:0,45,255:44"	"0/0:0,24,203:23"	"0/0:0,42,255:41"	"0/0:0,57,255:56"	"1/1:136,27,0:22"	"0/1:0,0,0:3"	"0/0:0,24,211:23"	"1/1:233,75,0:70"	"0/1:71,0,83:72"	"0/1:136,0,192:99"	"0/1:0,0,80:3"	"0/1:123,0,239:99"	"1/1:160,33,0:28"	"0/1:74,0,133:75"	"1/1:193,54,0:49"	"1/1:126,18,0:13"	"1/1:222,69,0:64"	"1/1:170,8,0:5"	"0/1:106,0,93:98"	"1/1:189,22,0:17"	"0/1:123,0,105:99"	"1/1:220,48,0:43"	"1/1:220,54,0:49"	"0/0:0,30,194:29"	"0/0:0,42,255:41"	"0/0:0,13,255:12"	"0/0:0,66,255:65"	"0/0:0,24,195:23"
chr22	37705586	.	A	G	146	.	"DP=529;VDB=0.0213;AF1=0.04764;G3=0.9373,0.03421,0.0285;HWE=0.0331;AC1=3;DP4=302,108,10,8;MQ=56;FQ=147;PV4=0.11,6.1e-21,1,1"	GT:PL:GQ	"0/0:0,30,214:40"	"0/0:0,36,164:46"	"0/0:0,45,255:55"	"0/0:0,33,240:43"	"0/0:0,36,210:46"	"0/0:0,24,196:34"	"0/0:0,33,232:43"	"0/0:0,57,255:67"	"0/0:0,45,245:55"	"0/0:0,15,122:25"	"0/0:0,30,248:40"	"0/0:0,42,230:52"	"0/0:0,21,173:31"	"0/0:0,0,0:10"	"0/0:0,18,155:28"	"0/0:0,54,255:64"	"0/0:0,24,125:34"	"0/0:0,42,255:52"	"0/0:0,18,165:28"	"0/0:0,54,255:64"	"0/0:0,24,182:34"	"0/0:0,39,255:49"	"0/0:0,48,255:58"	"1/1:133,27,0:11"	"0/0:0,57,255:67"	"0/1:90,0,85:80"	"0/0:0,42,241:52"	"0/0:0,36,233:46"	"0/0:0,36,170:46"	"0/0:0,54,255:64"	"0/0:8,0,173:4"	"0/0:0,36,254:46"	"0/0:0,39,249:49"	"0/0:0,27,201:37"	"0/0:0,78,255:88"	"0/0:0,9,77:19"
chr22	37705593	.	C	T	999	.	"DP=549;VDB=0.0166;AF1=0.02882;AC1=2;DP4=286,145,11,7;MQ=58;FQ=999;PV4=0.62,4.7e-13,0.00023,1"	GT:PL:GQ	"0/0:0,30,224:42"	"0/0:0,33,209:45"	"0/1:113,0,181:99"	"0/0:0,30,237:42"	"0/0:0,42,255:54"	"0/0:0,9,185:21"	"0/0:0,27,192:39"	"0/1:120,0,194:99"	"0/0:0,51,255:63"	"0/0:0,12,105:24"	"0/0:0,39,255:51"	"0/0:0,36,232:48"	"0/0:0,24,215:36"	"0/0:0,0,0:12"	"0/0:0,21,175:33"	"0/0:0,60,255:72"	"0/0:0,27,196:39"	"0/0:0,54,255:66"	"0/0:0,21,194:33"	"0/0:0,39,255:51"	"0/0:0,27,202:39"	"0/0:0,39,255:51"	"0/0:0,60,255:72"	"0/0:0,30,251:42"	"0/0:0,57,255:69"	"0/0:0,39,244:51"	"0/0:0,42,249:54"	"0/0:0,36,239:48"	"0/0:0,21,146:33"	"0/0:0,81,255:93"	"0/0:0,42,255:54"	"0/0:0,48,255:60"	"0/0:0,33,240:45"	"0/0:0,24,199:36"	"0/0:0,78,255:90"	"0/0:0,12,126:24"
chr22	37705784	.	C	G	120	.	"DP=570;VDB=0.0408;AF1=0.04587;G3=0.9468,0.02421,0.02898;HWE=0.0226;AC1=3;DP4=271,172,18,14;MQ=20;FQ=120;PV4=0.58,3.8e-05,1,1"	GT:PL:GQ	"0/0:0,27,78:37"	"0/0:0,42,94:52"	"0/0:0,51,26:52"	"0/0:0,36,76:46"	"0/0:0,21,61:31"	"0/0:0,36,73:46"	"0/0:0,15,12:25"	"0/0:0,15,33:25"	"0/0:0,30,135:40"	"0/0:0,3,15:13"	"0/0:0,42,40:52"	"1/1:176,36,0:20"	"0/0:0,21,13:31"	"0/0:0,0,0:11"	"0/0:0,39,222:49"	"0/0:0,48,38:57"	"0/0:0,1,6:12"	"0/0:0,78,160:88"	"0/0:0,11,23:21"	"0/0:0,51,111:61"	"0/0:0,45,48:55"	"0/0:3,0,27:8"	"0/0:0,69,160:79"	"0/0:0,27,58:37"	"0/0:0,117,169:99"	"0/0:0,96,163:99"	"0/1:21,0,26:11"	"0/0:0,30,110:40"	"0/0:0,60,103:70"	"0/0:0,30,64:40"	"0/0:0,51,226:61"	"0/0:0,42,137:52"	"0/0:0,18,58:28"	"0/0:0,33,61:43"	"0/0:0,51,120:61"	"0/0:0,24,50:34"
chr22	37705803	.	C	T	999	.	"DP=649;VDB=0.0289;AF1=0.3025;G3=0.6839,1.033e-07,0.3161;HWE=8.34e-11;AC1=22;DP4=283,149,80,42;MQ=12;FQ=999;PV4=1,5.2e-60,0.44,1"	GT:PL:GQ	"1/1:32,33,0:22"	"1/1:47,25,0:18"	"1/1:22,50,0:15"	"1/1:56,48,0:41"	"1/1:23,31,0:15"	"1/1:40,39,0:29"	"1/1:18,18,0:9"	"1/1:36,12,0:6"	"1/1:29,18,0:11"	"1/1:23,12,0:6"	"1/1:30,23,0:16"	"0/0:0,39,84:40"	"0/0:0,24,13:19"	"0/0:0,0,0:3"	"0/0:0,30,173:31"	"0/0:0,69,16:23"	"0/0:0,39,11:18"	"0/0:0,78,56:63"	"0/0:0,24,13:19"	"0/0:0,54,25:32"	"0/0:0,45,10:17"	"0/0:0,54,45:50"	"0/0:0,72,118:73"	"0/0:0,48,58:49"	"0/0:0,126,104:99"	"0/0:0,129,101:99"	"0/0:0,48,35:41"	"0/0:0,39,88:40"	"0/0:0,63,66:63"	"0/0:0,30,29:30"	"0/0:0,39,69:40"	"0/0:0,36,95:37"	"0/0:0,24,59:25"	"0/0:0,51,27:34"	"0/0:0,69,118:70"	"0/0:0,42,53:43"
chr22	37705908	.	C	G	999	.	"DP=757;VDB=0.0402;AF1=0.08574;AC1=6;DP4=316,329,23,28;MQ=38;FQ=999;PV4=0.66,5.8e-52,0.094,1"	GT:PL:GQ	"0/0:0,45,228:52"	"0/0:0,78,255:85"	"0/0:0,102,255:99"	"0/0:0,51,249:58"	"0/0:0,54,217:61"	"0/0:0,54,165:61"	"0/0:0,39,211:46"	"0/0:0,54,244:61"	"0/0:0,57,255:64"	"0/0:0,27,133:34"	"0/0:0,54,231:61"	"1/1:196,53,0:40"	"0/0:0,27,125:34"	"0/0:0,0,0:8"	"0/0:0,57,245:64"	"0/0:0,72,218:79"	"0/1:51,0,45:44"	"0/0:0,45,174:52"	"0/1:83,0,81:76"	"0/0:0,42,158:49"	"0/0:0,27,121:34"	"0/1:89,0,213:82"	"0/0:0,72,255:79"	"0/0:0,36,138:43"	"0/0:0,83,255:90"	"0/0:0,65,255:72"	"0/1:82,0,176:75"	"0/0:0,81,255:88"	"0/0:0,84,222:91"	"0/0:0,99,255:99"	"0/0:0,66,255:73"	"0/0:0,72,255:79"	"0/0:0,24,97:31"	"0/0:0,63,255:70"	"0/0:0,60,255:67"	"0/0:0,60,225:67"
chr22	37705968	.	C	T	109	.	"DP=760;VDB=0.0404;AF1=0.01429;AC1=1;DP4=371,335,7,8;MQ=57;FQ=109;PV4=0.8,8.2e-19,0.12,1"	GT:PL:GQ	"0/0:0,69,255:84"	"0/0:0,78,255:93"	"0/0:0,57,255:72"	"0/0:0,54,255:69"	"0/0:0,66,255:81"	"0/0:0,39,255:54"	"0/0:0,72,255:87"	"0/0:0,57,255:72"	"0/0:0,72,255:87"	"0/0:0,21,199:36"	"0/0:0,60,255:75"	"0/0:0,69,255:84"	"0/0:0,45,255:60"	"0/0:0,0,0:15"	"0/0:0,39,250:54"	"0/0:0,51,255:66"	"0/0:0,51,255:66"	"0/0:0,36,255:51"	"0/0:0,51,255:66"	"0/0:0,42,255:57"	"0/0:0,30,211:45"	"0/0:0,69,255:84"	"0/0:0,66,255:81"	"0/0:0,27,225:42"	"0/0:0,114,255:99"	"0/0:0,102,255:99"	"0/0:0,75,255:90"	"0/0:0,99,255:99"	"0/0:0,75,255:90"	"0/0:0,114,255:99"	"0/0:0,39,255:54"	"0/0:0,57,255:72"	"0/0:0,36,255:51"	"0/1:154,0,155:99"	"0/0:0,93,255:99"	"0/0:0,69,255:84"
chr22	37705982	.	G	A	44.6	.	"DP=770;VDB=0.0394;AF1=0.0143;AC1=1;DP4=417,302,10,5;MQ=58;FQ=44.6;PV4=0.6,3.6e-38,1,0.18"	GT:PL:GQ	"0/0:0,57,255:72"	"0/0:0,66,255:81"	"0/0:0,57,255:72"	"0/0:0,60,255:75"	"0/0:0,78,255:93"	"0/0:0,39,255:54"	"0/0:0,81,255:96"	"0/0:0,57,255:72"	"0/0:0,60,255:75"	"0/0:0,21,186:36"	"0/0:0,63,255:78"	"0/0:0,75,255:90"	"0/0:0,24,208:39"	"0/0:0,0,0:15"	"0/0:0,45,255:60"	"0/0:0,66,255:81"	"0/0:0,42,255:57"	"0/0:0,48,255:63"	"0/0:0,57,255:72"	"0/0:0,45,255:60"	"0/0:0,21,193:36"	"0/0:0,72,255:87"	"0/0:0,69,255:84"	"0/0:0,21,183:36"	"0/0:0,114,255:99"	"0/0:0,108,255:99"	"0/0:0,84,255:99"	"0/0:0,90,255:99"	"0/0:0,75,255:90"	"0/1:90,0,255:75"	"0/0:0,51,255:66"	"0/0:0,57,255:72"	"0/0:0,33,255:48"	"0/0:0,69,255:84"	"0/0:0,99,255:99"	"0/0:0,75,255:90"
chr22	37706009	.	A	C	999	.	"DP=747;VDB=0.0429;AF1=0.08591;AC1=6;DP4=406,233,34,25;MQ=58;FQ=999;PV4=0.4,7.8e-52,1.6e-11,0.13"	GT:PL:GQ	"0/0:0,66,255:73"	"0/0:0,69,255:76"	"0/0:0,60,255:67"	"0/0:0,63,255:70"	"0/0:0,84,255:91"	"0/0:0,42,255:49"	"0/0:0,63,255:70"	"0/0:0,57,255:64"	"0/0:0,60,255:67"	"0/0:0,18,172:25"	"0/0:0,54,255:61"	"1/1:255,84,0:71"	"0/0:0,15,166:22"	"0/0:0,0,0:8"	"0/0:0,45,255:52"	"0/0:0,60,255:67"	"0/1:72,0,181:65"	"0/0:0,63,255:70"	"0/1:76,0,162:69"	"0/0:0,33,255:40"	"0/0:0,30,250:37"	"0/1:113,0,204:99"	"0/0:0,51,255:58"	"0/0:0,18,145:25"	"0/0:0,117,255:99"	"0/0:0,72,255:79"	"0/1:117,0,255:99"	"0/0:0,84,255:91"	"0/0:0,57,255:64"	"0/0:0,169,255:99"	"0/0:0,21,208:28"	"0/0:0,36,255:43"	"0/0:0,45,255:52"	"0/0:0,75,255:82"	"0/0:0,87,255:94"	"0/0:0,72,255:79"
chr22	37706139	.	C	T	169	.	"DP=618;VDB=0.0314;AF1=0.02862;AC1=2;DP4=270,219,4,7;MQ=56;FQ=169;PV4=0.24,0.32,1,1"	GT:PL:GQ	"0/0:0,39,255:51"	"0/0:0,51,255:63"	"0/0:0,30,195:42"	"0/0:0,27,185:39"	"0/0:0,42,235:54"	"0/0:0,24,208:36"	"0/0:0,21,179:33"	"0/0:0,33,222:45"	"0/0:0,42,255:54"	"0/0:0,36,255:48"	"0/0:0,63,255:75"	"0/0:0,51,255:63"	"0/0:0,27,245:39"	"0/0:0,0,0:12"	"0/0:0,60,255:72"	"0/0:0,45,255:57"	"0/0:0,30,255:42"	"0/0:0,51,255:63"	"0/0:0,45,255:57"	"0/0:0,48,255:60"	"0/0:0,15,153:27"	"0/0:0,54,255:66"	"0/0:0,45,255:57"	"0/0:0,24,199:36"	"0/0:0,81,255:93"	"0/0:0,84,255:96"	"0/0:0,45,255:57"	"0/0:0,81,255:93"	"0/0:0,30,231:42"	"0/0:0,54,255:66"	"0/0:0,24,180:36"	"0/1:116,0,155:99"	"0/0:0,27,210:39"	"0/0:0,42,255:54"	"0/0:0,48,255:60"	"0/1:114,0,155:99"
chr22	37706161	.	C	T	14.7	.	"DP=706;VDB=0.0581;AF1=0.01432;AC1=1;DP4=307,302,3,1;MQ=49;FQ=14.8;PV4=0.62,1.4e-06,0.096,0.0096"	GT:PL:GQ	"0/0:0,57,255:73"	"0/0:0,72,255:88"	"0/0:0,51,255:67"	"0/0:0,24,216:40"	"0/0:0,81,255:97"	"0/0:0,21,179:37"	"0/0:0,12,100:28"	"0/0:0,48,255:64"	"0/0:0,48,255:64"	"0/0:0,36,254:52"	"0/0:0,78,255:94"	"0/0:0,51,255:67"	"0/0:0,21,216:37"	"0/0:0,0,0:16"	"0/0:0,48,255:64"	"0/0:0,78,255:94"	"0/0:0,30,255:46"	"0/0:0,45,255:61"	"0/0:0,63,255:79"	"0/0:0,54,255:70"	"0/1:60,0,105:44"	"0/0:0,66,255:82"	"0/0:0,63,255:79"	"0/0:0,30,226:46"	"0/0:0,105,255:99"	"0/0:0,105,255:99"	"0/0:0,54,255:70"	"0/0:0,78,255:94"	"0/0:0,51,255:67"	"0/0:0,72,255:88"	"0/0:0,24,186:40"	"0/0:0,39,255:55"	"0/0:0,27,219:43"	"0/0:0,51,255:67"	"0/0:0,69,255:85"	"0/0:0,63,255:79"
chr22	37706165	.	G	C	999	.	"DP=705;VDB=0.0366;AF1=0.7822;G3=0.1714,0.08749,0.7411;HWE=4.23e-05;AC1=57;DP4=52,76,257,220;MQ=48;FQ=999;PV4=0.0095,7.1e-145,9.9e-19,0.37"	GT:PL:GQ	"1/1:229,57,0:60"	"1/1:225,66,0:69"	"1/1:221,48,0:51"	"1/1:167,27,0:30"	"1/1:226,87,0:90"	"1/1:136,21,0:24"	"1/1:45,6,0:9"	"1/1:197,39,0:42"	"1/1:214,45,0:48"	"1/1:189,33,0:36"	"1/1:241,75,0:78"	"1/1:217,45,0:48"	"1/1:124,21,0:24"	"1/1:0,0,0:4"	"0/0:0,57,255:48"	"1/1:239,75,0:78"	"1/1:160,30,0:33"	"0/1:133,0,133:99"	"1/1:208,57,0:60"	"0/1:138,0,167:99"	"1/1:123,21,0:24"	"1/1:231,63,0:66"	"1/1:229,60,0:63"	"1/1:171,30,0:33"	"1/1:255,102,0:99"	"1/1:255,102,0:99"	"1/1:210,51,0:54"	"1/1:191,72,0:75"	"0/1:80,0,223:89"	"1/1:235,69,0:72"	"1/1:181,6,0:9"	"0/0:0,39,255:30"	"0/0:0,27,225:19"	"0/0:0,38,255:29"	"0/0:0,66,255:57"	"0/0:0,66,255:57"
chr22	37706174	.	C	G	999	.	"DP=731;VDB=0.0296;AF1=0.3041;G3=0.686,6.823e-08,0.314;HWE=1.42e-10;AC1=22;DP4=230,226,104,83;MQ=46;FQ=999;PV4=0.26,5.7e-158,0.1,1"	GT:PL:GQ	"1/1:206,63,0:56"	"1/1:216,84,0:77"	"1/1:193,54,0:47"	"1/1:202,48,0:41"	"1/1:237,102,0:95"	"1/1:132,24,0:17"	"0/1:23,3,0:5"	"1/1:148,30,0:23"	"1/1:187,45,0:38"	"1/1:160,36,0:29"	"1/1:201,38,0:31"	"0/0:0,48,255:49"	"0/0:0,18,184:19"	"0/0:0,0,0:3"	"0/0:0,48,255:49"	"0/0:0,72,255:73"	"0/0:0,30,246:31"	"0/0:0,51,255:52"	"0/0:0,51,255:52"	"0/0:0,66,255:67"	"0/0:0,30,229:31"	"0/0:0,57,255:58"	"0/0:0,63,255:64"	"0/0:0,27,225:28"	"0/0:0,108,255:99"	"0/0:0,105,255:99"	"0/0:0,51,255:52"	"0/0:0,75,255:76"	"0/0:0,60,255:61"	"0/0:0,90,255:91"	"0/0:0,45,255:46"	"0/0:0,36,255:37"	"0/0:0,27,225:28"	"0/0:0,60,255:61"	"0/0:0,78,255:79"	"0/0:0,69,255:70"
chr22	37706256	.	Ctttttttttttttttt	CTTtttttttttttttttt	106	.	"INDEL;DP=790;VDB=0.0418;AF1=0.4767;G3=0.4609,9.747e-06,0.5391;HWE=8.13e-06;AC1=34;DP4=60,45,101,76;MQ=46;FQ=26.5;PV4=1,1,8.1e-05,1"	GT:PL:GQ	"1/1:14,4,0:3"	"0/1:2,1,0:3"	"1/1:38,21,15:4"	"1/1:40,11,0:8"	"0/1:10,10,8:3"	"1/1:36,15,3:9"	"0/0:13,16,14:2"	"1/1:27,10,0:7"	"1/1:41,28,19:6"	"0/1:19,14,11:3"	"1/1:26,15,11:3"	"0/0:11,23,16:6"	"0/0:0,9,12:7"	"0/1:0,0,0:3"	"0/0:0,18,16:14"	"0/0:0,21,33:19"	"0/1:11,9,10:4"	"0/0:0,9,17:7"	"0/0:13,16,14:2"	"0/1:10,6,3:3"	"0/0:1,4,4:3"	"0/0:7,10,7:2"	"0/1:9,6,4:3"	"0/0:6,9,8:2"	"0/0:15,21,14:2"	"0/0:6,10,6:2"	"0/1:7,4,2:3"	"0/1:5,0,5:6"	"0/1:2,0,3:4"	"1/1:48,18,0:15"	"0/1:4,3,2:3"	"0/0:0,9,16:7"	"0/0:0,15,11:10"	"0/0:0,24,30:21"	"0/0:0,12,11:8"	"0/0:0,5,14:4"
chr22	37706287	.	C	G	45.6	.	"DP=823;VDB=0.0269;AF1=0.01435;AC1=1;DP4=246,262,5,3;MQ=41;FQ=45.7;PV4=0.49,1.6e-12,1,1"	GT:PL:GQ	"0/0:0,39,255:54"	"0/0:0,51,255:66"	"0/0:0,63,255:78"	"0/0:0,66,255:81"	"0/0:0,18,129:33"	"0/0:0,54,215:69"	"0/0:0,30,227:45"	"0/0:0,18,147:33"	"0/0:0,27,233:42"	"0/0:0,18,140:33"	"0/0:0,57,255:72"	"0/0:0,48,249:63"	"0/0:0,15,68:30"	"0/0:0,0,0:15"	"0/0:0,66,255:81"	"0/0:0,57,248:72"	"0/0:0,27,95:42"	"0/0:0,60,255:75"	"0/0:0,24,90:39"	"0/0:0,27,138:42"	"0/0:0,24,120:39"	"0/0:0,39,230:54"	"0/0:0,63,255:78"	"0/0:0,15,161:30"	"0/0:0,69,255:84"	"0/0:0,87,255:99"	"0/1:91,0,171:76"	"0/0:0,81,255:96"	"0/0:0,33,231:48"	"0/0:0,108,255:99"	"0/0:0,18,176:33"	"0/0:0,39,255:54"	"0/0:0,24,168:39"	"0/0:0,51,255:66"	"0/0:0,51,255:66"	"0/0:0,30,205:45"
chr22	37706294	.	G	A	999	.	"DP=761;VDB=0.0253;AF1=0.05737;AC1=4;DP4=254,241,16,15;MQ=41;FQ=999;PV4=1,0.0071,1,0.37"	GT:PL:GQ	"0/0:0,36,248:45"	"0/1:213,0,55:70"	"0/0:0,51,251:60"	"0/0:0,81,255:90"	"0/1:41,0,90:32"	"0/0:0,57,245:66"	"0/1:60,0,108:51"	"0/0:0,18,139:27"	"0/0:0,39,255:48"	"0/0:0,21,135:30"	"0/1:193,0,173:99"	"0/0:0,45,255:54"	"0/0:0,15,44:24"	"0/0:0,0,0:10"	"0/0:0,60,247:69"	"0/0:0,51,216:60"	"0/0:0,30,94:39"	"0/0:0,60,255:69"	"0/0:0,18,31:27"	"0/0:0,24,116:33"	"0/0:0,24,99:33"	"0/0:0,39,234:48"	"0/0:0,72,255:81"	"0/0:0,15,145:24"	"0/0:0,75,255:84"	"0/0:0,51,255:60"	"0/0:0,36,255:45"	"0/0:0,84,255:93"	"0/0:0,27,219:36"	"0/0:0,114,255:99"	"0/0:0,18,173:27"	"0/0:0,39,255:48"	"0/0:0,30,193:39"	"0/0:0,48,255:57"	"0/0:0,54,255:63"	"0/0:0,27,198:36"
chr22	37706301	.	C	T	141	.	"DP=755;VDB=0.0338;AF1=0.01431;AC1=1;DP4=275,265,7,15;MQ=41;FQ=141;PV4=0.086,1.5e-26,1,1"	GT:PL:GQ	"0/0:0,33,224:48"	"0/0:0,51,255:66"	"0/0:0,48,255:63"	"0/0:0,72,255:87"	"0/0:0,33,216:48"	"0/0:0,60,239:75"	"0/0:0,27,225:42"	"0/0:0,21,146:36"	"0/0:0,39,255:54"	"0/0:0,24,153:39"	"0/0:0,63,255:78"	"0/0:0,60,248:75"	"0/0:0,24,47:39"	"0/0:0,0,0:15"	"0/0:0,75,255:90"	"0/0:0,51,197:66"	"0/0:0,39,88:54"	"0/0:0,69,255:84"	"0/0:0,36,45:51"	"0/0:0,33,118:48"	"0/0:0,33,75:48"	"0/0:0,36,238:51"	"0/0:0,63,255:78"	"0/0:0,21,199:36"	"0/0:0,72,255:87"	"0/0:0,84,255:99"	"0/0:0,48,255:63"	"0/1:186,0,170:99"	"0/0:0,36,255:51"	"0/0:0,105,255:99"	"0/0:0,15,158:30"	"0/0:0,48,255:63"	"0/0:0,36,241:51"	"0/0:0,51,255:66"	"0/0:0,54,255:69"	"0/0:0,30,235:45"
chr22	37706323	.	C	T	999	.	"DP=743;VDB=0.0294;AF1=0.1696;G3=0.7431,0.1718,0.08506;HWE=0.0402;AC1=12;DP4=234,239,62,63;MQ=43;FQ=999;PV4=1,1.3e-82,1,0.071"	GT:PL:GQ	"0/0:0,42,255:46"	"0/0:0,48,255:52"	"0/0:0,51,255:55"	"0/0:0,75,255:79"	"0/0:0,51,255:55"	"0/0:0,54,229:58"	"0/0:0,36,255:40"	"0/0:0,21,188:25"	"0/0:0,51,255:55"	"0/0:0,27,183:31"	"0/0:0,75,255:79"	"0/0:0,66,230:70"	"0/0:0,21,48:25"	"0/0:0,0,0:5"	"0/0:0,66,255:70"	"0/1:20,0,146:16"	"0/0:0,15,66:19"	"0/0:0,72,255:76"	"0/0:0,19,45:23"	"0/1:29,0,108:25"	"0/0:0,12,11:15"	"0/1:107,0,189:99"	"0/1:137,0,179:99"	"1/1:134,21,0:11"	"0/0:0,60,255:64"	"0/1:164,0,238:99"	"0/0:0,63,255:67"	"1/1:247,93,0:83"	"0/0:0,48,255:52"	"1/1:199,20,0:10"	"0/1:98,0,21:31"	"0/0:0,51,255:55"	"0/0:0,30,226:34"	"0/0:0,45,255:49"	"0/0:0,51,255:55"	"0/0:0,24,195:28"
chr22	37706347	.	C	T	40.6	.	"DP=792;VDB=0.0308;AF1=0.01431;AC1=1;DP4=320,375,3,6;MQ=48;FQ=40.7;PV4=0.52,4.8e-09,0.00022,1"	GT:PL:GQ	"0/0:0,69,255:84"	"0/0:0,54,255:69"	"0/0:0,51,255:66"	"0/0:0,84,255:99"	"0/0:0,84,255:99"	"0/0:0,45,223:60"	"0/0:0,51,255:66"	"0/0:0,39,255:54"	"0/0:0,57,255:72"	"0/0:0,24,160:39"	"0/0:0,87,255:99"	"0/0:0,48,242:63"	"0/0:0,15,106:30"	"0/0:0,0,0:15"	"0/0:0,72,255:87"	"0/0:0,66,255:81"	"0/0:0,48,185:63"	"0/0:0,69,255:84"	"0/0:0,24,139:39"	"0/0:0,54,255:69"	"0/0:0,18,92:33"	"0/0:0,63,255:78"	"0/0:0,69,255:84"	"0/0:0,36,255:51"	"0/0:0,108,255:99"	"0/0:0,117,255:99"	"0/0:0,57,255:72"	"0/0:0,99,255:99"	"0/0:0,57,255:72"	"0/0:0,169,255:99"	"0/0:0,39,255:54"	"0/0:0,48,255:63"	"0/0:0,42,255:57"	"0/1:86,0,144:71"	"0/0:0,69,255:84"	"0/0:0,30,245:45"
chr22	37706373	.	C	A	999	.	"DP=863;VDB=0.0354;AF1=0.3125;G3=0.6857,1.472e-08,0.3143;HWE=4.73e-11;AC1=22;DP4=227,323,92,115;MQ=49;FQ=999;PV4=0.46,1.5e-90,1,1"	GT:PL:GQ	"1/1:236,44,0:38"	"1/1:234,47,0:41"	"1/1:206,36,0:30"	"1/1:255,84,0:78"	"1/1:255,102,0:96"	"1/1:122,18,0:12"	"1/1:197,44,0:38"	"1/1:211,42,0:36"	"1/1:249,69,0:63"	"1/1:125,18,0:12"	"1/1:245,56,0:50"	"0/0:0,57,234:57"	"0/0:0,21,122:21"	"0/0:0,0,0:3"	"0/0:0,66,255:66"	"0/0:0,48,239:48"	"0/0:0,42,152:42"	"0/0:0,66,255:66"	"0/0:0,42,171:42"	"0/0:0,60,255:60"	"0/0:0,33,138:33"	"0/0:0,78,255:78"	"0/0:0,60,255:60"	"0/0:0,30,236:30"	"0/0:0,114,255:99"	"0/0:0,129,255:99"	"0/0:0,72,255:72"	"0/0:0,87,255:87"	"0/0:0,69,255:69"	"0/0:0,190,255:99"	"0/0:0,63,255:63"	"0/0:0,57,255:57"	"0/0:0,66,255:66"	"0/0:0,60,255:60"	"0/0:0,87,255:87"	"0/0:0,36,255:36"
chr22	37706400	.	C	T	80.6	.	"DP=836;VDB=0.0124;AF1=0.01431;AC1=1;DP4=286,486,4,6;MQ=51;FQ=80.7;PV4=1,8.1e-12,1,1"	GT:PL:GQ	"0/0:0,66,255:81"	"0/0:0,90,255:99"	"0/0:0,87,255:99"	"0/0:0,99,255:99"	"0/0:0,102,255:99"	"0/0:0,18,141:33"	"0/0:0,51,226:66"	"0/0:0,39,255:54"	"0/0:0,75,255:90"	"0/0:0,15,160:30"	"0/0:0,57,255:72"	"0/0:0,63,210:78"	"0/0:0,36,110:51"	"0/0:0,0,0:15"	"0/0:0,45,222:60"	"0/0:0,54,198:69"	"0/0:0,48,158:63"	"0/0:0,84,255:99"	"0/0:0,45,120:60"	"0/0:0,69,255:84"	"0/0:0,39,94:54"	"0/0:0,81,255:96"	"0/0:0,72,255:87"	"0/0:0,33,255:48"	"0/0:0,99,255:99"	"0/0:0,129,255:99"	"0/0:0,72,255:87"	"0/0:0,93,255:99"	"0/1:126,0,177:99"	"0/0:0,181,255:99"	"0/0:0,42,255:57"	"0/0:0,42,255:57"	"0/0:0,63,255:78"	"0/0:0,69,255:84"	"0/0:0,72,255:87"	"0/0:0,33,255:48"
chr22	37706425	.	G	C	999	.	"DP=820;VDB=0.0434;AF1=0.05724;AC1=4;DP4=298,437,14,19;MQ=54;FQ=999;PV4=0.86,0.3,8.3e-06,0.14"	GT:PL:GQ	"0/0:0,72,255:81"	"0/0:0,87,255:96"	"0/0:0,54,255:63"	"0/0:0,114,255:99"	"0/0:0,72,255:81"	"0/0:0,30,247:39"	"0/0:0,63,255:72"	"0/0:0,36,251:45"	"0/0:0,66,255:75"	"0/0:0,12,132:21"	"0/0:0,45,255:54"	"0/0:0,96,255:99"	"0/0:0,36,81:45"	"0/0:0,0,0:10"	"1/1:255,45,0:30"	"0/0:0,42,167:51"	"0/0:0,42,165:51"	"0/1:153,0,159:99"	"0/0:0,30,74:39"	"0/1:96,0,171:87"	"0/0:0,48,94:57"	"0/0:0,72,255:81"	"0/0:0,90,255:99"	"0/0:0,39,255:48"	"0/0:0,90,255:99"	"0/0:0,108,255:99"	"0/0:0,78,255:87"	"0/0:0,75,255:84"	"0/0:0,45,255:54"	"0/0:0,175,255:99"	"0/0:0,75,255:84"	"0/0:0,54,255:63"	"0/0:0,75,255:84"	"0/0:0,66,255:75"	"0/0:0,87,255:96"	"0/0:0,45,255:54"
chr22	37706588	.	A	C	164	.	"DP=738;VDB=0.0342;AF1=0.02963;AC1=2;DP4=256,397,10,9;MQ=42;FQ=164;PV4=0.24,6e-20,1,1"	GT:PL:GQ	"0/0:0,72,219:84"	"0/0:0,81,255:93"	"0/0:0,57,255:69"	"0/0:0,105,255:99"	"0/0:0,108,255:99"	"0/0:0,21,143:33"	"0/0:0,15,91:27"	"0/0:0,45,238:57"	"0/0:0,36,235:48"	"0/0:0,48,254:60"	"0/0:0,63,241:75"	"0/0:0,57,244:69"	"0/0:0,45,210:57"	"0/0:0,0,0:12"	"0/0:0,54,236:66"	"0/0:0,48,217:60"	"0/0:0,48,234:60"	"0/0:0,72,255:84"	"0/0:0,24,188:36"	"0/0:0,24,184:36"	"0/0:0,30,201:42"	"0/0:0,66,255:78"	"0/0:0,60,255:72"	"0/0:0,33,167:45"	"0/0:0,81,255:93"	"0/0:0,117,255:99"	"0/0:0,63,252:75"	"0/0:0,93,255:99"	"0/0:0,51,216:63"	"0/0:0,111,255:99"	"0/0:0,48,214:60"	"0/0:1,0,65:11"	"0/0:0,75,255:87"	"0/1:141,0,34:52"	"0/0:0,57,241:69"	"0/1:83,0,164:71"
chr22	37706633	.	G	A	32.6	.	"DP=722;VDB=0.0374;AF1=0.01432;AC1=1;DP4=295,312,6,6;MQ=16;FQ=32.7;PV4=1,1.9e-12,1,1"	GT:PL:GQ	"0/0:0,99,120:99"	"0/0:0,81,151:96"	"0/0:0,48,118:63"	"0/0:0,81,152:96"	"0/0:0,72,194:87"	"0/0:0,12,45:27"	"0/0:0,27,25:42"	"0/0:0,54,179:69"	"0/0:0,36,80:51"	"0/0:0,33,130:48"	"0/0:0,63,93:78"	"0/0:0,63,41:75"	"0/0:0,30,12:44"	"0/0:0,0,0:15"	"0/0:0,57,29:65"	"0/0:0,42,25:56"	"0/0:0,54,14:51"	"0/0:0,69,126:84"	"0/0:0,33,12:46"	"0/0:0,48,27:61"	"0/0:0,27,18:42"	"0/0:0,54,141:69"	"0/0:0,75,75:90"	"0/0:0,30,81:45"	"0/0:0,57,188:72"	"0/0:0,90,185:99"	"0/0:0,54,140:69"	"0/0:0,78,165:93"	"0/0:0,54,128:69"	"0/1:78,0,52:62"	"0/0:0,48,159:63"	"0/0:0,24,71:39"	"0/0:0,69,104:84"	"0/0:0,39,123:54"	"0/0:0,48,120:63"	"0/0:0,33,85:48"
chr22	37706768	.	C	T	85.1	.	"DP=591;VDB=0.0509;AF1=0.06362;G3=0.9045,0.05322,0.04231;HWE=0.0379;AC1=4;DP4=197,213,26,24;MQ=18;FQ=85.3;PV4=0.65,1,0.06,0.28"	GT:PL:GQ	"0/0:0,39,82:48"	"0/0:0,33,121:42"	"0/0:0,27,54:36"	"0/0:0,51,112:60"	"0/0:0,36,71:45"	"0/0:0,9,21:18"	"0/0:0,33,79:42"	"0/0:0,33,112:42"	"0/0:0,36,119:45"	"0/0:0,27,62:36"	"0/0:0,57,109:66"	"1/1:119,60,0:45"	"0/0:0,24,31:33"	"0/0:0,0,0:9"	"0/0:0,114,144:99"	"0/1:16,0,74:8"	"0/0:13,7,0:4"	"0/0:0,33,95:42"	"0/0:0,1,1:10"	"0/0:0,63,160:72"	"0/0:0,13,12:22"	"0/1:36,0,18:26"	"0/0:0,66,155:75"	"0/0:0,6,21:15"	"0/0:0,30,110:39"	"0/0:0,66,85:75"	"0/0:0,33,45:42"	"0/0:0,51,56:60"	"0/0:0,27,57:36"	"0/0:0,45,91:54"	"0/0:0,21,51:30"	"0/0:0,27,78:36"	"0/0:0,18,68:27"	"0/0:0,36,95:45"	"0/0:0,51,141:60"	"0/0:0,39,86:48"
chr22	37706864	.	C	T	999	.	"DP=457;VDB=0.0188;AF1=0.0396;G3=0.9423,0.02935,0.02834;HWE=0.032;AC1=3;DP4=161,200,6,9;MQ=39;FQ=999;PV4=0.8,1,0.092,0.42"	GT:PL:GQ	"0/0:0,18,113:29"	"0/0:0,18,161:29"	"0/0:0,36,186:47"	"0/0:0,27,160:38"	"0/0:0,27,149:38"	"0/0:0,9,61:20"	"0/0:0,12,86:23"	"0/0:0,9,80:20"	"0/0:0,21,154:32"	"0/0:0,9,81:20"	"0/0:0,27,223:38"	"0/0:0,60,192:71"	"0/0:0,18,68:29"	"0/0:0,0,0:11"	"0/0:0,36,207:47"	"0/0:0,42,218:53"	"0/0:0,48,148:59"	"0/0:0,54,224:65"	"0/0:0,45,118:56"	"0/0:0,42,250:53"	"0/0:0,15,34:26"	"0/0:0,51,255:62"	"0/0:0,51,224:62"	"1/1:150,21,0:5"	"0/0:0,36,191:47"	"0/1:89,0,108:78"	"0/0:0,36,178:47"	"0/0:0,24,171:35"	"0/0:0,12,80:23"	"0/0:0,63,244:74"	"0/0:0,27,129:38"	"0/0:0,36,196:47"	"0/0:0,51,255:62"	"0/0:0,21,164:32"	"0/0:0,36,169:47"	"0/0:0,36,163:47"
chr22	37706940	.	G	C	999	.	"DP=478;VDB=0.0312;AF1=0.2765;G3=0.6989,7.173e-07,0.3011;HWE=7.83e-10;AC1=20;DP4=192,171,14,64;MQ=16;FQ=999;PV4=8.8e-09,3.6e-51,1,1"	GT:PL:GQ	"1/1:32,15,0:8"	"1/1:71,33,0:26"	"1/1:77,25,0:18"	"1/1:85,45,0:38"	"1/1:116,33,0:26"	"0/0:4,3,0:2"	"1/1:51,12,0:6"	"1/1:81,24,0:17"	"0/1:25,6,0:4"	"1/1:38,9,0:4"	"1/1:74,21,0:14"	"0/0:0,36,95:37"	"0/0:0,36,42:37"	"0/0:0,0,0:3"	"0/0:0,63,68:64"	"0/0:0,69,100:70"	"0/0:0,60,47:54"	"0/0:0,69,121:70"	"0/0:0,27,12:20"	"0/0:0,51,130:52"	"0/0:0,42,69:43"	"0/0:0,63,155:64"	"0/0:0,75,94:76"	"0/0:0,12,52:13"	"0/0:0,24,75:25"	"0/0:0,54,94:55"	"0/0:0,30,48:31"	"0/0:0,27,62:28"	"0/0:0,33,78:34"	"0/0:0,33,69:34"	"0/0:0,18,54:19"	"0/0:0,36,83:37"	"0/0:0,75,122:76"	"0/0:0,39,86:40"	"0/0:0,45,82:46"	"0/0:0,69,107:70"
chr22	37707115	.	C	G	57.6	.	"DP=503;VDB=0.0147;AF1=0.01438;AC1=1;DP4=177,232,3,8;MQ=43;FQ=57.7;PV4=0.37,3.4e-24,1,1"	GT:PL:GQ	"0/0:0,33,175:48"	"0/0:0,21,148:36"	"0/0:0,21,134:36"	"0/0:0,39,244:54"	"0/0:0,30,223:45"	"0/0:0,15,144:30"	"0/0:0,27,208:42"	"0/0:0,24,173:39"	"0/0:0,21,171:36"	"0/0:0,15,122:30"	"0/0:0,48,255:63"	"0/0:0,48,222:63"	"0/0:0,30,130:45"	"0/0:0,0,0:15"	"0/0:0,54,255:69"	"0/0:0,63,255:78"	"0/0:0,48,173:63"	"0/0:0,69,255:84"	"0/0:0,33,106:48"	"0/0:0,45,224:60"	"0/0:0,63,147:78"	"0/0:0,60,255:75"	"0/0:0,42,255:57"	"0/0:0,21,150:36"	"0/0:0,18,163:33"	"0/0:0,51,255:66"	"0/0:0,18,150:33"	"0/0:0,24,186:39"	"0/0:0,12,77:27"	"0/1:103,0,48:69"	"0/0:0,36,241:51"	"0/0:0,51,255:66"	"0/0:0,39,255:54"	"0/0:0,18,164:33"	"0/0:0,39,248:54"	"0/0:0,42,255:57"
chr22	37707126	.	G	A	10.1	.	"DP=494;VDB=0.0273;AF1=0.01439;AC1=1;DP4=171,233,2,3;MQ=42;FQ=10.1;PV4=1,2.9e-05,0.035,1"	GT:PL:GQ	"0/0:0,15,95:31"	"0/0:0,30,183:46"	"0/1:55,0,47:39"	"0/0:0,30,190:46"	"0/0:0,30,186:46"	"0/0:0,18,146:34"	"0/0:0,21,132:37"	"0/0:0,21,160:37"	"0/0:0,21,155:37"	"0/0:0,12,101:28"	"0/0:0,42,235:58"	"0/0:0,54,253:70"	"0/0:0,30,137:46"	"0/0:0,0,0:16"	"0/0:0,60,255:76"	"0/0:0,54,255:70"	"0/0:0,51,185:67"	"0/0:0,72,255:88"	"0/0:0,30,93:46"	"0/0:0,42,209:58"	"0/0:0,36,121:52"	"0/0:0,57,255:73"	"0/0:0,42,255:58"	"0/0:0,15,107:31"	"0/0:0,24,210:40"	"0/0:0,63,255:79"	"0/0:0,18,146:34"	"0/0:0,21,147:37"	"0/0:0,15,96:31"	"0/0:0,39,199:55"	"0/0:0,48,255:64"	"0/0:0,60,255:76"	"0/0:0,42,255:58"	"0/0:0,18,161:34"	"0/0:0,42,255:58"	"0/0:0,30,215:46"
chr22	37707162	.	G	A	19.7	.	"DP=410;VDB=0.0106;AF1=0.01462;AC1=1;DP4=135,197,2,2;MQ=37;FQ=19.8;PV4=1,0.083,0.33,1"	GT:PL:GQ	"0/0:2,11,59:24"	"0/0:0,33,169:48"	"0/0:0,9,37:24"	"0/0:0,18,134:33"	"0/0:0,15,80:30"	"0/0:0,12,105:27"	"0/0:0,15,78:30"	"0/0:0,21,155:36"	"0/0:0,9,80:24"	"0/0:0,12,93:27"	"0/0:0,39,203:54"	"0/0:0,45,218:60"	"0/0:0,30,104:45"	"0/0:0,0,0:15"	"0/0:0,48,246:63"	"0/0:0,48,231:63"	"0/0:0,39,93:54"	"0/0:0,60,255:75"	"0/0:0,27,55:42"	"0/0:0,33,188:48"	"0/0:0,21,78:36"	"0/0:0,60,255:75"	"0/0:0,45,250:60"	"0/0:0,9,54:24"	"0/0:0,21,193:36"	"0/0:0,48,245:63"	"0/0:0,15,128:30"	"0/0:0,27,155:42"	"0/0:0,27,181:42"	"0/0:0,24,124:39"	"0/0:0,30,201:45"	"0/0:0,42,255:57"	"0/0:0,30,208:45"	"0/1:65,0,90:50"	"0/0:0,39,218:54"	"0/0:0,27,186:42"
chr22	37707163	.	C	T	999	.	"DP=410;VDB=0.0319;AF1=0.7881;G3=0.1993,0.0302,0.7705;HWE=4.96e-07;AC1=57;DP4=49,45,87,154;MQ=37;FQ=999;PV4=0.0092,3.6e-64,0.00085,1"	GT:PL:GQ	"1/1:83,18,0:21"	"1/1:135,33,0:36"	"1/1:37,9,0:12"	"1/1:83,12,0:15"	"1/1:88,18,0:21"	"1/1:92,12,0:15"	"1/1:78,18,0:21"	"1/1:116,21,0:24"	"1/1:55,9,0:12"	"1/1:100,15,0:18"	"1/1:188,42,0:45"	"1/1:170,45,0:48"	"1/1:87,24,0:27"	"1/1:0,0,0:4"	"0/0:0,48,255:39"	"1/1:181,48,0:51"	"1/1:69,36,0:39"	"0/1:86,0,147:95"	"1/1:41,15,0:18"	"0/1:0,8,156:3"	"1/1:41,8,0:11"	"1/1:210,54,0:57"	"1/1:196,42,0:45"	"1/1:56,9,0:12"	"1/1:146,24,0:27"	"1/1:187,48,0:51"	"1/1:93,15,0:18"	"1/1:141,27,0:30"	"1/1:147,27,0:30"	"1/1:116,24,0:27"	"1/1:164,30,0:33"	"0/0:0,42,255:33"	"0/0:0,30,220:21"	"0/0:0,24,188:15"	"0/0:0,45,255:36"	"0/0:0,27,173:18"
chr22	37707242	.	C	T	999	.	"DP=360;VDB=0.0405;AF1=0.1174;AC1=8;DP4=165,98,15,26;MQ=55;FQ=999;PV4=0.002,3.9e-30,4.8e-07,0.41"	GT:PL:GQ	"0/0:0,12,104:18"	"0/0:0,18,180:24"	"0/0:0,18,165:24"	"0/0:0,21,161:27"	"0/0:0,12,117:18"	"0/0:0,12,118:18"	"0/0:0,24,165:30"	"0/0:0,27,167:33"	"0/0:0,3,39:9"	"0/0:0,27,220:33"	"0/0:0,27,213:33"	"1/1:211,48,0:36"	"0/0:0,15,154:21"	"0/0:0,0,0:7"	"0/0:0,42,255:48"	"0/1:94,0,115:88"	"0/1:67,0,22:34"	"0/0:0,48,255:54"	"0/1:47,0,84:41"	"0/0:0,48,255:54"	"0/1:60,0,112:54"	"0/1:45,0,82:39"	"0/0:0,42,255:48"	"0/0:0,18,152:24"	"0/0:0,45,255:51"	"0/0:0,39,255:45"	"0/1:43,0,95:37"	"0/0:0,21,147:27"	"0/0:0,18,134:24"	"0/0:0,24,167:30"	"0/0:0,21,206:27"	"0/0:0,27,233:33"	"0/0:0,24,193:30"	"0/0:0,18,165:24"	"0/0:0,51,255:57"	"0/0:0,15,149:21"
chr22	37707255	.	C	A	999	.	"DP=390;VDB=0.0309;AF1=0.2806;G3=0.6865,3.953e-05,0.3135;HWE=1.71e-08;AC1=20;DP4=137,115,62,8;MQ=55;FQ=999;PV4=6.1e-08,7.6e-74,1,1"	GT:PL:GQ	"1/1:78,18,0:11"	"1/1:116,24,0:17"	"1/1:68,15,0:9"	"1/1:119,24,0:17"	"1/1:64,9,0:4"	"1/1:66,18,0:11"	"1/1:96,27,0:20"	"1/1:89,21,0:14"	"0/1:19,3,0:5"	"1/1:104,24,0:17"	"0/1:101,0,9:16"	"0/0:0,48,255:49"	"0/0:0,9,100:10"	"0/0:0,0,0:3"	"0/0:0,30,216:31"	"0/0:0,54,255:55"	"0/0:0,27,179:28"	"0/0:0,51,255:52"	"0/0:0,24,164:25"	"0/0:0,60,255:61"	"0/0:0,24,144:25"	"0/0:0,27,207:28"	"0/0:0,24,197:25"	"0/0:0,21,198:22"	"0/0:0,42,255:43"	"0/0:0,33,234:34"	"0/0:0,21,207:22"	"0/0:0,24,192:25"	"0/0:0,18,135:19"	"0/0:0,30,220:31"	"0/0:0,18,195:19"	"0/0:0,24,211:25"	"0/0:0,33,214:34"	"0/0:0,39,241:40"	"0/0:0,54,255:55"	"0/0:0,18,185:19"
chr22	37707277	.	T	C	999	.	"DP=399;VDB=0.0371;AF1=0.8014;G3=0.171,0.05864,0.7704;HWE=9.62e-06;AC1=58;DP4=49,16,165,85;MQ=54;FQ=999;PV4=0.18,5e-85,1.6e-06,0.28"	GT:PL:GQ	"1/1:107,27,0:30"	"1/1:99,27,0:30"	"1/1:104,21,0:24"	"1/1:62,12,0:15"	"1/1:63,12,0:15"	"1/1:103,21,0:24"	"1/1:120,30,0:33"	"1/1:85,27,0:30"	"1/1:52,9,0:12"	"1/1:129,33,0:36"	"1/1:175,39,0:42"	"1/1:127,36,0:39"	"1/1:62,12,0:15"	"1/1:0,0,0:4"	"0/0:0,24,216:15"	"1/1:188,72,0:75"	"1/1:120,30,0:33"	"0/1:84,0,116:93"	"1/1:82,21,0:24"	"0/1:62,0,136:71"	"1/1:88,21,0:24"	"1/1:121,21,0:24"	"1/1:110,18,0:21"	"1/1:97,18,0:21"	"1/1:144,36,0:39"	"1/1:100,39,0:42"	"1/1:116,27,0:30"	"1/1:132,30,0:33"	"1/1:87,18,0:21"	"1/1:109,30,0:33"	"1/1:55,12,0:15"	"0/0:0,21,193:12"	"0/0:0,24,163:15"	"0/0:0,39,239:30"	"0/0:0,36,252:27"	"0/0:0,15,136:7"
chr22	37707292	.	G	A	15.4	.	"DP=465;VDB=0.0285;AF1=0.02871;AC1=2;DP4=268,139,2,3;MQ=53;FQ=15.6;PV4=0.35,0.047,0.031,0.25"	GT:PL:GQ	"0/0:0,33,199:45"	"0/0:0,36,210:48"	"0/0:0,33,241:45"	"0/0:0,12,115:24"	"0/0:0,12,106:24"	"0/0:0,21,162:33"	"0/0:0,33,187:45"	"0/0:0,24,157:36"	"0/0:0,12,99:24"	"0/0:0,42,255:54"	"0/0:0,54,255:66"	"0/0:0,48,255:60"	"0/0:0,18,141:30"	"0/0:0,0,0:13"	"0/0:0,33,254:45"	"0/0:0,87,255:99"	"0/0:0,39,255:51"	"0/0:0,60,255:72"	"0/0:0,24,124:36"	"0/0:0,54,255:66"	"0/0:0,33,201:45"	"0/0:0,42,255:54"	"0/0:0,39,255:51"	"0/0:0,18,159:30"	"0/0:0,27,221:39"	"0/0:0,45,217:57"	"0/0:0,42,238:54"	"0/0:0,36,213:48"	"0/0:0,21,167:33"	"0/0:0,33,217:45"	"0/0:0,18,169:30"	"0/1:36,0,183:24"	"0/0:0,36,255:48"	"0/0:0,54,255:66"	"0/0:0,60,255:72"	"0/1:40,0,135:28"
chr22	37707315	.	G	A	999	.	"DP=505;VDB=0.0293;AF1=0.05222;AC1=4;DP4=308,112,18,0;MQ=52;FQ=999;PV4=0.0098,1,1,1"	GT:PL:GQ	"0/0:0,42,223:52"	"0/0:0,33,207:43"	"0/0:0,33,241:43"	"1/1:142,18,0:4"	"0/0:0,30,186:40"	"0/0:0,18,126:28"	"0/0:0,27,163:37"	"0/1:124,0,55:71"	"0/0:0,18,140:28"	"0/1:116,0,103:99"	"0/0:0,48,255:58"	"0/0:0,54,255:64"	"0/0:0,24,158:34"	"0/0:0,0,0:10"	"0/0:0,51,255:61"	"0/0:0,69,255:79"	"0/0:0,39,239:49"	"0/0:0,45,255:55"	"0/0:0,27,171:37"	"0/0:0,48,255:58"	"0/0:0,45,226:55"	"0/0:0,36,222:46"	"0/0:0,30,236:40"	"0/0:0,9,84:19"	"0/0:0,42,255:52"	"0/0:0,51,219:61"	"0/0:0,39,205:49"	"0/0:0,42,195:52"	"0/0:0,42,239:52"	"0/0:0,30,174:40"	"0/0:0,18,154:28"	"0/0:0,48,255:58"	"0/0:0,48,255:58"	"0/0:0,63,255:73"	"0/0:0,54,255:64"	"0/0:0,33,203:43"
chr22	37707419	.	C	G	98.3	.	"DP=481;VDB=0.0245;AF1=0.02902;AC1=2;DP4=299,122,9,2;MQ=58;FQ=98.5;PV4=0.74,9.9e-18,1,1"	GT:PL:GQ	"0/0:0,51,255:63"	"0/0:0,39,216:51"	"0/1:99,0,63:80"	"0/0:0,57,255:69"	"0/0:0,30,194:42"	"0/0:0,33,215:45"	"0/0:0,9,99:21"	"0/1:60,0,73:48"	"0/0:0,21,156:33"	"0/0:0,6,70:18"	"0/0:0,66,255:78"	"0/0:0,36,231:48"	"0/0:0,24,211:36"	"0/0:0,0,0:12"	"0/0:0,36,255:48"	"0/0:0,39,255:51"	"0/0:0,15,146:27"	"0/0:0,60,255:72"	"0/0:0,30,251:42"	"0/0:0,33,255:45"	"0/0:0,12,121:24"	"0/0:0,24,212:36"	"0/0:0,48,255:60"	"0/0:0,27,238:39"	"0/0:0,57,255:69"	"0/0:0,66,255:78"	"0/0:0,21,152:33"	"0/0:0,27,168:39"	"0/0:0,45,255:57"	"0/0:0,54,236:66"	"0/0:0,15,152:27"	"0/0:0,39,255:51"	"0/0:0,48,255:60"	"0/0:0,51,255:63"	"0/0:0,84,255:96"	"0/0:0,42,255:54"
chr22	37707458	.	T	C	999	.	"DP=540;VDB=0.0310;AF1=0.09641;G3=0.8672,0.0758,0.05695;HWE=0.013;AC1=7;DP4=319,159,32,2;MQ=53;FQ=999;PV4=0.00041,3.4e-52,1,1"	GT:PL:GQ	"0/0:0,54,255:61"	"0/1:74,0,155:67"	"0/0:0,42,235:49"	"0/0:0,54,255:61"	"0/0:0,21,192:28"	"1/1:114,24,0:12"	"0/1:70,0,47:58"	"0/0:0,27,197:34"	"1/1:123,30,0:17"	"0/1:13,0,59:7"	"0/0:0,84,255:91"	"0/0:0,42,255:49"	"0/0:0,21,173:28"	"0/0:0,0,0:7"	"0/0:0,33,255:40"	"0/0:0,48,255:55"	"0/0:0,24,199:31"	"0/0:0,48,255:55"	"0/0:0,24,205:31"	"0/0:0,48,255:55"	"0/0:0,51,255:58"	"0/0:0,63,255:70"	"0/0:0,54,255:61"	"0/0:0,24,219:31"	"0/0:0,45,255:52"	"0/0:0,84,255:91"	"0/0:0,15,129:22"	"0/0:0,48,235:55"	"0/0:0,51,227:58"	"0/0:0,63,255:70"	"0/0:0,12,127:19"	"0/0:0,45,255:52"	"0/0:0,51,255:58"	"0/0:0,60,255:67"	"0/0:0,102,255:99"	"0/0:0,60,255:67"
chr22	37707503	.	A	G	999	.	"DP=629;VDB=0.0193;AF1=0.07133;AC1=5;DP4=380,187,31,3;MQ=38;FQ=999;PV4=0.0021,3.4e-36,1,1"	GT:PL:GQ	"1/1:142,33,0:19"	"0/0:0,42,205:50"	"0/1:111,0,156:99"	"0/0:0,45,206:53"	"0/1:55,0,136:47"	"0/0:0,30,210:38"	"0/0:0,42,250:50"	"0/0:0,51,232:59"	"0/0:0,45,193:53"	"0/0:0,18,118:26"	"0/1:65,0,216:57"	"0/0:0,69,213:77"	"0/0:0,48,55:56"	"0/0:0,0,0:9"	"0/0:0,39,149:47"	"0/0:0,87,230:95"	"0/0:0,39,33:47"	"0/0:0,63,234:71"	"0/0:0,78,67:84"	"0/0:0,63,175:71"	"0/0:0,27,74:35"	"0/0:0,81,255:89"	"0/0:0,72,255:80"	"0/0:0,21,174:29"	"0/0:0,42,209:50"	"0/0:0,63,255:71"	"0/0:0,24,143:32"	"0/0:0,63,253:71"	"0/0:0,42,255:50"	"0/0:0,81,255:89"	"0/0:0,21,175:29"	"0/0:0,36,255:44"	"0/0:0,51,255:59"	"0/0:0,57,255:65"	"0/0:0,108,255:99"	"0/0:0,75,255:83"
chr22	37707521	.	A	C	106	.	"DP=644;VDB=0.0315;AF1=0.02858;AC1=2;DP4=415,184,8,7;MQ=39;FQ=106;PV4=0.26,1.4e-18,0.36,1"	GT:PL:GQ	"0/0:0,39,200:51"	"0/0:0,51,237:63"	"0/1:52,0,149:40"	"0/0:0,45,228:57"	"0/0:0,30,227:42"	"0/0:0,24,169:36"	"0/0:0,42,255:54"	"0/1:115,0,149:99"	"0/0:0,42,221:54"	"0/0:0,27,163:39"	"0/0:0,45,255:57"	"0/0:0,75,229:87"	"0/0:0,45,51:57"	"0/0:0,0,0:12"	"0/0:0,33,160:45"	"0/0:0,66,166:78"	"0/0:0,36,31:48"	"0/0:0,60,196:72"	"0/0:0,87,77:99"	"0/0:0,60,200:72"	"0/0:0,39,138:51"	"0/0:0,84,255:96"	"0/0:0,75,255:87"	"0/0:0,24,187:36"	"0/0:0,48,238:60"	"0/0:0,51,255:63"	"0/0:0,27,161:39"	"0/0:0,57,233:69"	"0/0:0,57,255:69"	"0/0:0,93,253:99"	"0/0:0,30,238:42"	"0/0:0,54,255:66"	"0/0:0,48,255:60"	"0/0:0,60,255:72"	"0/0:0,102,255:99"	"0/0:0,72,255:84"
chr22	37707576	.	A	T	999	.	"DP=670;VDB=0.0435;AF1=0.3715;G3=0.5142,0.2287,0.2571;HWE=0.00235;AC1=27;DP4=272,122,168,63;MQ=41;FQ=999;PV4=0.36,8.3e-07,7.3e-13,1"	GT:PL:GQ	"0/0:0,48,204:47"	"0/0:0,66,223:65"	"0/0:0,69,231:68"	"0/0:0,75,255:74"	"0/0:0,36,251:35"	"0/0:0,27,190:26"	"0/0:0,24,176:23"	"0/0:0,48,255:47"	"0/0:0,51,213:50"	"0/0:0,33,203:32"	"0/0:0,45,255:44"	"0/0:0,54,255:53"	"1/1:208,30,0:25"	"0/1:0,0,0:3"	"0/0:0,48,255:47"	"0/1:112,0,188:99"	"0/1:143,0,48:53"	"0/1:51,0,231:52"	"0/1:140,0,31:36"	"0/1:158,0,101:99"	"0/1:58,0,116:59"	"0/1:144,0,204:99"	"1/1:255,63,0:58"	"1/1:179,33,0:28"	"1/1:248,66,0:61"	"1/1:238,51,0:46"	"0/1:43,0,123:44"	"1/1:177,45,0:40"	"1/1:255,84,0:79"	"1/1:193,99,0:94"	"1/1:250,45,0:40"	"0/0:0,60,255:59"	"0/0:0,51,255:50"	"0/0:0,39,255:38"	"0/0:0,75,255:74"	"0/0:0,99,255:98"
chr22	37707696	.	G	A	158	.	"DP=731;VDB=0.0256;AF1=0.04297;AC1=3;DP4=288,343,11,17;MQ=20;FQ=158;PV4=0.56,4.6e-18,1,1"	GT:PL:GQ	"0/0:0,75,77:85"	"0/0:0,78,65:87"	"0/0:0,57,110:67"	"0/0:0,45,54:55"	"0/0:0,57,82:67"	"0/0:0,27,60:37"	"0/0:0,69,58:78"	"0/0:0,51,80:61"	"0/0:0,45,91:55"	"0/0:0,42,47:52"	"0/0:0,81,57:83"	"0/0:0,33,43:43"	"0/0:0,45,56:55"	"0/0:0,0,0:11"	"0/0:0,66,255:76"	"0/0:0,54,78:64"	"0/0:0,15,26:25"	"0/0:0,69,175:79"	"0/0:0,42,60:52"	"0/0:0,57,196:67"	"0/0:0,36,84:46"	"0/0:0,54,62:64"	"0/0:0,90,54:81"	"0/0:0,21,36:31"	"0/0:0,78,112:88"	"0/0:0,102,77:99"	"0/0:0,81,68:90"	"0/0:0,12,22:22"	"0/0:0,51,55:61"	"0/0:0,54,70:64"	"0/0:0,45,62:55"	"0/1:39,0,94:29"	"0/0:0,48,255:58"	"0/1:101,0,160:91"	"0/0:0,102,255:99"	"0/1:91,0,172:81"
chr22	37707713	.	T	G	32.6	.	"DP=736;VDB=0.0087;AF1=0.03338;G3=0.9422,2.34e-06,0.05782;HWE=0.00915;AC1=2;DP4=277,382,10,16;MQ=25;FQ=32.8;PV4=0.84,0.47,0.19,0.0044"	GT:PL:GQ	"0/0:0,87,210:99"	"0/0:0,81,124:93"	"0/0:0,75,175:87"	"0/0:0,54,208:66"	"0/0:0,66,115:78"	"0/0:0,36,135:48"	"0/0:0,75,117:87"	"0/0:0,48,114:60"	"0/0:0,48,103:60"	"0/0:0,42,105:54"	"0/0:0,64,152:76"	"0/1:54,12,0:7"	"0/0:0,12,25:24"	"0/0:0,0,0:12"	"0/0:0,78,255:90"	"0/0:0,48,88:60"	"0/0:0,3,4:15"	"0/0:0,69,196:81"	"0/0:0,39,40:51"	"0/0:0,57,214:69"	"0/0:0,24,76:36"	"0/0:0,9,38:21"	"0/0:0,63,62:75"	"0/0:0,27,104:39"	"0/0:0,87,198:99"	"0/0:0,117,193:99"	"0/0:0,84,143:96"	"0/1:54,4,0:14"	"0/0:0,3,101:15"	"0/0:0,25,172:37"	"0/0:0,45,82:57"	"0/0:0,48,243:60"	"0/0:0,54,255:66"	"0/0:0,68,255:80"	"0/0:0,96,255:99"	"0/0:0,78,255:90"
chr22	37707718	.	G	A	999	.	"DP=721;VDB=0.0337;AF1=0.7919;G3=0.1835,0.05017,0.7664;HWE=5.78e-06;AC1=57;DP4=67,105,206,284;MQ=27;FQ=999;PV4=0.53,3.7e-147,1.8e-54,1"	GT:PL:GQ	"1/1:172,87,0:90"	"1/1:129,78,0:81"	"1/1:164,63,0:66"	"1/1:168,57,0:60"	"1/1:98,63,0:66"	"1/1:121,39,0:42"	"1/1:103,78,0:81"	"1/1:117,48,0:51"	"1/1:102,45,0:48"	"1/1:103,42,0:45"	"1/1:124,75,0:78"	"1/1:57,15,0:18"	"1/1:25,12,0:15"	"1/1:0,0,0:4"	"0/0:0,75,255:66"	"1/1:45,39,0:42"	"1/1:4,3,0:6"	"0/1:42,0,126:51"	"1/1:12,30,0:23"	"0/1:9,0,171:18"	"1/1:16,12,0:15"	"1/1:105,51,0:54"	"1/1:55,57,0:59"	"1/1:84,27,0:30"	"1/1:177,87,0:90"	"1/1:168,120,0:99"	"1/1:114,81,0:84"	"1/1:58,3,0:7"	"1/1:155,66,0:69"	"1/1:173,60,0:63"	"1/1:112,45,0:48"	"0/0:0,45,236:36"	"0/0:0,51,255:42"	"0/0:0,78,255:69"	"0/0:0,90,255:81"	"0/0:0,78,255:69"
chr22	37707806	.	C	T	166	.	"DP=722;VDB=0.0401;AF1=0.01439;AC1=1;DP4=362,285,6,7;MQ=58;FQ=166;PV4=0.58,2.8e-05,0.031,1"	GT:PL:GQ	"0/0:0,87,255:99"	"0/0:0,66,255:81"	"0/0:0,54,255:69"	"0/0:0,84,255:99"	"0/0:0,45,255:60"	"0/0:0,57,255:72"	"0/0:0,57,255:72"	"0/0:0,60,255:75"	"0/0:0,48,255:63"	"0/0:0,39,255:54"	"0/0:0,66,255:81"	"0/0:0,54,255:69"	"0/0:0,54,255:69"	"0/0:0,0,0:15"	"0/0:0,57,255:72"	"0/0:0,45,255:60"	"0/0:0,33,255:48"	"0/0:0,54,255:69"	"0/0:0,30,255:45"	"0/0:0,57,255:72"	"0/0:0,39,255:54"	"0/0:0,57,255:72"	"0/0:0,54,255:69"	"0/0:0,6,78:21"	"0/0:0,102,255:99"	"0/0:0,93,255:99"	"0/0:0,60,255:75"	"0/0:0,54,255:69"	"0/0:0,75,255:90"	"0/1:211,0,206:99"	"0/0:0,66,255:81"	"0/0:0,36,255:51"	"0/0:0,27,213:42"	"0/0:0,78,255:93"	"0/0:0,57,255:72"	"0/0:0,54,255:69"
chr22	37707977	.	A	G	999	.	"DP=786;VDB=0.0317;AF1=0.04168;G3=0.9428,0.02865,0.02851;HWE=0.0238;AC1=3;DP4=401,248,10,8;MQ=59;FQ=999;PV4=0.63,0.21,1,1"	GT:PL:GQ	"0/0:0,72,255:83"	"0/0:0,75,255:86"	"0/0:0,69,255:80"	"0/0:0,63,255:74"	"0/0:0,42,250:53"	"0/0:0,48,255:59"	"0/0:0,42,255:53"	"0/0:0,81,255:92"	"0/0:0,30,255:41"	"0/0:0,36,255:47"	"0/0:0,63,255:74"	"0/0:0,57,255:68"	"0/0:0,39,255:50"	"0/0:0,0,0:11"	"0/0:0,48,255:59"	"0/0:0,45,255:56"	"0/0:0,36,255:47"	"0/0:0,78,255:89"	"0/0:0,18,168:29"	"0/0:0,54,255:65"	"0/0:0,33,255:44"	"0/0:0,57,255:68"	"0/0:0,39,255:50"	"1/1:219,27,0:11"	"0/0:0,78,255:89"	"0/1:160,0,255:99"	"0/0:0,66,255:77"	"0/0:0,114,255:99"	"0/0:0,84,255:95"	"0/0:0,78,255:89"	"0/0:0,54,255:65"	"0/0:0,33,255:44"	"0/0:0,33,255:44"	"0/0:0,126,255:99"	"0/0:0,48,255:59"	"0/0:0,45,255:56"
chr22	37707983	.	T	C	999	.	"DP=789;VDB=0.0274;AF1=0.02858;AC1=2;DP4=413,257,12,7;MQ=59;FQ=999;PV4=1,4.5e-05,1,1"	GT:PL:GQ	"0/0:0,78,255:90"	"0/0:0,60,255:72"	"0/0:0,66,255:78"	"0/0:0,63,255:75"	"0/0:0,48,255:60"	"0/0:0,48,255:60"	"0/0:0,45,255:57"	"0/0:0,87,255:99"	"0/0:0,36,255:48"	"0/0:0,33,245:45"	"0/0:0,69,255:81"	"0/0:0,54,255:66"	"0/0:0,51,255:63"	"0/0:0,0,0:12"	"0/0:0,51,255:63"	"0/0:0,48,255:60"	"0/0:0,36,255:48"	"0/0:0,63,255:75"	"0/0:0,15,144:27"	"0/0:0,57,255:69"	"0/0:0,30,250:42"	"0/0:0,51,255:63"	"0/0:0,42,255:54"	"0/0:0,27,218:39"	"0/0:0,93,255:99"	"0/0:0,93,255:99"	"0/0:0,75,255:87"	"0/0:0,111,255:99"	"0/1:188,0,255:99"	"0/0:0,50,255:62"	"0/1:40,0,253:28"	"0/0:0,33,255:45"	"0/0:0,36,255:48"	"0/0:0,126,255:99"	"0/0:0,51,255:63"	"0/0:0,45,255:57"
chr22	37707987	.	C	T	999	.	"DP=785;VDB=0.0332;AF1=0.08518;AC1=6;DP4=380,235,38,12;MQ=59;FQ=999;PV4=0.048,2.3e-35,1,1"	GT:PL:GQ	"0/0:0,78,255:85"	"0/0:0,66,255:73"	"0/0:0,57,255:64"	"0/0:0,60,255:67"	"0/0:0,48,252:55"	"0/0:0,45,255:52"	"0/0:0,36,232:43"	"0/0:0,78,255:85"	"0/0:0,39,255:46"	"0/0:0,33,255:40"	"0/0:0,69,255:76"	"0/0:0,48,255:55"	"0/0:0,45,255:52"	"0/0:0,0,0:8"	"0/0:0,45,255:52"	"0/0:0,54,255:61"	"0/0:0,39,255:46"	"0/0:0,54,255:61"	"0/0:0,18,158:25"	"0/0:0,57,255:64"	"0/0:0,30,239:37"	"0/1:126,0,127:99"	"0/1:54,0,210:47"	"1/1:155,27,0:14"	"0/0:0,78,255:85"	"0/1:103,0,219:96"	"0/0:0,75,255:82"	"0/0:0,105,255:99"	"0/0:0,96,255:99"	"0/0:0,87,255:94"	"0/1:121,0,77:90"	"0/0:0,36,255:43"	"0/0:0,36,255:43"	"0/0:0,129,255:99"	"0/0:0,42,255:49"	"0/0:0,45,255:52"
chr22	37708028	.	C	T	96.6	.	"DP=896;VDB=0.0315;AF1=0.0143;AC1=1;DP4=500,303,4,10;MQ=59;FQ=96.6;PV4=0.013,1.3e-14,1,0.17"	GT:PL:GQ	"0/0:0,93,255:99"	"0/0:0,78,255:93"	"0/0:0,87,255:99"	"0/0:0,87,255:99"	"0/0:0,69,255:84"	"0/0:0,21,172:36"	"0/0:0,57,255:72"	"0/0:0,72,255:87"	"0/0:0,90,255:99"	"0/0:0,42,255:57"	"0/0:0,144,255:99"	"0/0:0,39,255:54"	"0/0:0,39,255:54"	"0/0:0,0,0:15"	"0/0:0,33,244:48"	"0/0:0,48,255:63"	"0/0:0,57,255:72"	"0/0:0,57,255:72"	"0/0:0,33,255:48"	"0/0:0,63,255:78"	"0/0:0,27,230:42"	"0/0:0,66,255:81"	"0/0:0,54,255:69"	"0/0:0,18,167:33"	"0/0:0,129,255:99"	"0/0:0,132,255:99"	"0/0:0,132,255:99"	"0/0:0,114,255:99"	"0/1:142,0,180:99"	"0/0:0,117,255:99"	"0/0:0,43,255:58"	"0/0:0,45,255:60"	"0/0:0,51,255:66"	"0/0:0,114,255:99"	"0/0:0,51,255:66"	"0/0:0,51,255:66"
chr22	37708029	.	G	A	101	.	"DP=900;VDB=0.0757;AF1=0.02861;AC1=2;DP4=502,307,8,6;MQ=58;FQ=101;PV4=0.78,1.6e-25,5.6e-27,0.00059"	GT:PL:GQ	"0/0:0,90,255:99"	"0/0:0,81,255:93"	"0/0:0,81,255:93"	"0/0:0,87,255:99"	"0/0:0,75,255:87"	"0/0:0,18,165:30"	"0/0:0,57,255:69"	"0/0:0,75,255:87"	"0/0:0,90,255:99"	"0/0:0,42,255:54"	"0/0:0,148,255:99"	"0/0:0,33,253:45"	"0/0:0,42,255:54"	"0/0:0,0,0:12"	"0/0:0,33,253:45"	"0/0:0,45,255:57"	"0/1:76,0,224:64"	"0/0:0,60,255:72"	"0/1:86,0,139:74"	"0/0:0,63,255:75"	"0/0:0,30,250:42"	"0/0:0,63,255:75"	"0/0:0,54,255:66"	"0/0:0,15,142:27"	"0/0:0,129,255:99"	"0/0:0,141,255:99"	"0/0:0,129,255:99"	"0/0:0,117,255:99"	"0/0:0,75,255:87"	"0/0:0,120,255:99"	"0/0:0,69,255:81"	"0/0:0,48,255:60"	"0/0:0,51,255:63"	"0/0:0,111,255:99"	"0/0:0,54,255:66"	"0/0:0,54,255:66"
chr22	37708086	.	C	G	151	.	"DP=918;VDB=0.0243;AF1=0.01431;AC1=1;DP4=410,372,3,12;MQ=59;FQ=151;PV4=0.017,0.0017,0.13,1"	GT:PL:GQ	"0/0:0,84,255:99"	"0/0:0,120,255:99"	"0/0:0,72,255:87"	"0/0:0,96,255:99"	"0/0:0,78,255:93"	"0/0:0,12,109:27"	"0/0:0,51,255:66"	"0/0:0,63,255:78"	"0/0:0,90,255:99"	"0/0:0,42,255:57"	"0/0:0,96,255:99"	"0/0:0,54,255:69"	"0/0:0,39,255:54"	"0/0:0,0,0:15"	"0/0:0,63,255:78"	"0/0:0,36,255:51"	"0/0:0,30,242:45"	"0/0:0,57,255:72"	"0/0:0,24,227:39"	"0/0:0,57,255:72"	"0/0:0,36,255:51"	"0/0:0,60,255:75"	"0/0:0,57,255:72"	"0/0:0,36,255:51"	"0/0:0,105,255:99"	"0/0:0,172,255:99"	"0/0:0,93,255:99"	"0/0:0,93,255:99"	"0/0:0,45,255:60"	"0/0:0,157,255:99"	"0/0:0,60,255:75"	"0/0:0,33,255:48"	"0/0:0,69,255:84"	"0/1:196,0,193:99"	"0/0:0,66,255:81"	"0/0:0,75,255:90"
chr22	37708096	.	G	A	999	.	"DP=910;VDB=0.0314;AF1=0.02861;AC1=2;DP4=431,352,20,11;MQ=58;FQ=999;PV4=0.36,3.5e-24,0.22,1"	GT:PL:GQ	"0/0:0,105,255:99"	"0/0:0,126,255:99"	"0/0:0,57,255:69"	"0/0:0,117,255:99"	"0/0:0,84,255:96"	"0/0:0,15,151:27"	"0/0:0,48,255:60"	"0/0:0,60,255:72"	"0/0:0,84,255:96"	"0/0:0,48,255:60"	"0/0:0,87,255:99"	"0/0:0,45,255:57"	"0/0:0,39,255:51"	"0/0:0,0,0:12"	"0/0:0,63,255:75"	"0/0:0,30,238:42"	"0/0:0,24,206:36"	"0/0:0,57,255:69"	"0/0:0,24,228:36"	"0/0:0,63,255:75"	"0/0:0,30,246:42"	"0/0:0,69,255:81"	"0/0:0,69,255:81"	"0/0:0,36,255:48"	"0/0:0,117,255:99"	"0/0:0,175,255:99"	"0/0:0,93,255:99"	"0/1:177,0,226:99"	"0/0:0,48,255:60"	"0/1:108,0,255:96"	"0/0:0,66,255:78"	"0/0:0,33,255:45"	"0/0:0,66,255:78"	"0/0:0,75,255:87"	"0/0:0,75,255:87"	"0/0:0,78,255:90"
chr22	37708164	.	c	cG	999	.	"INDEL;DP=779;VDB=0.0345;AF1=0.9534;AC1=69;DP4=23,11,410,243;MQ=47;FQ=999;PV4=0.72,1,1.5e-11,0.32"	GT:PL:GQ	"1/1:255,126,0:99"	"1/1:255,120,0:99"	"1/1:255,57,0:67"	"1/1:255,114,0:99"	"1/1:255,102,0:99"	"1/1:239,27,0:37"	"1/1:255,54,0:64"	"1/1:255,33,0:43"	"1/1:255,69,0:79"	"1/1:255,30,0:40"	"1/1:255,81,0:91"	"1/1:231,24,0:34"	"1/1:4,3,0:13"	"1/1:0,0,0:10"	"1/1:222,27,0:37"	"1/1:243,33,0:43"	"1/1:25,6,0:16"	"1/1:255,42,0:52"	"1/1:0,0,0:10"	"1/1:255,36,0:46"	"1/1:0,0,0:10"	"1/1:255,54,0:64"	"1/1:255,66,0:76"	"1/1:255,42,0:52"	"1/1:255,105,0:99"	"1/1:255,141,0:99"	"1/1:255,66,0:76"	"1/1:255,69,0:79"	"1/1:255,63,0:73"	"1/1:255,75,0:85"	"1/1:255,60,0:70"	"0/1:219,0,175:99"	"1/1:255,48,0:58"	"1/1:255,81,0:91"	"0/1:255,0,202:99"	"0/1:151,0,221:99"
chr22	37708368	.	C	T	999	.	"DP=1005;VDB=0.0269;AF1=0.02859;AC1=2;DP4=345,380,2,12;MQ=51;FQ=999;PV4=0.014,0.2,1,1"	GT:PL:GQ	"0/0:0,69,255:81"	"0/0:0,54,255:66"	"0/1:129,0,179:99"	"0/0:0,54,255:66"	"0/0:0,75,255:87"	"0/0:0,48,255:60"	"0/0:0,51,255:63"	"0/1:105,0,127:93"	"0/0:0,22,255:34"	"0/0:0,42,255:54"	"0/0:0,75,255:87"	"0/0:0,60,255:72"	"0/0:0,24,101:36"	"0/0:0,0,0:12"	"0/0:0,66,255:78"	"0/0:0,51,255:63"	"0/0:0,42,197:54"	"0/0:0,75,255:87"	"0/0:0,45,195:57"	"0/0:0,69,255:81"	"0/0:0,33,130:45"	"0/0:0,57,255:69"	"0/0:0,81,255:93"	"0/0:0,18,166:30"	"0/0:0,78,255:90"	"0/0:0,108,255:99"	"0/0:0,129,255:99"	"0/0:0,120,255:99"	"0/0:0,78,255:90"	"0/0:0,87,255:99"	"0/0:0,84,255:96"	"0/0:0,42,255:54"	"0/0:0,60,255:72"	"0/0:0,81,255:93"	"0/0:0,75,255:87"	"0/0:0,36,255:48"
chr22	37708369	.	G	A	98.6	.	"DP=1017;VDB=0.0384;AF1=0.01429;AC1=1;DP4=352,401,7,5;MQ=51;FQ=98.6;PV4=0.56,5.2e-13,1,0.34"	GT:PL:GQ	"0/0:0,78,255:93"	"0/0:0,63,255:78"	"0/0:0,54,255:69"	"0/0:0,54,255:69"	"0/0:0,81,255:96"	"0/0:0,51,255:66"	"0/0:0,51,255:66"	"0/0:0,39,242:54"	"0/0:0,63,255:78"	"0/0:0,39,255:54"	"0/0:0,84,255:99"	"0/0:0,54,255:69"	"0/0:0,24,101:39"	"0/0:0,0,0:15"	"0/0:0,63,255:78"	"0/0:0,60,255:75"	"0/0:0,45,202:60"	"0/0:0,75,255:90"	"0/0:0,42,199:57"	"0/0:0,75,255:90"	"0/0:0,33,128:48"	"0/1:144,0,163:99"	"0/0:0,81,255:96"	"0/0:0,21,187:36"	"0/0:0,81,255:96"	"0/0:0,108,255:99"	"0/0:0,129,255:99"	"0/0:0,123,255:99"	"0/0:0,81,255:96"	"0/0:0,96,255:99"	"0/0:0,87,255:99"	"0/0:0,39,255:54"	"0/0:0,60,255:75"	"0/0:0,84,255:99"	"0/0:0,78,255:93"	"0/0:0,39,255:54"
chr22	37708472	.	G	T	999	.	"DP=1130;VDB=0.0355;AF1=0.01429;AC1=1;DP4=530,512,22,23;MQ=51;FQ=999;PV4=0.88,0.00038,1,1"	GT:PL:GQ	"0/0:0,154,255:99"	"0/0:0,151,255:99"	"0/0:0,123,255:99"	"0/0:0,160,255:99"	"0/0:0,120,255:99"	"0/0:0,30,255:45"	"0/0:0,75,255:90"	"0/0:0,72,255:87"	"0/0:0,120,255:99"	"0/0:0,45,255:60"	"0/0:0,129,255:99"	"0/0:0,66,255:81"	"0/0:0,30,176:45"	"0/0:0,0,0:15"	"0/0:0,63,255:78"	"0/0:0,57,255:72"	"0/0:0,42,255:57"	"0/0:0,78,255:93"	"0/0:0,36,255:51"	"0/0:0,96,255:99"	"0/0:0,57,255:72"	"0/0:0,69,255:84"	"0/0:0,120,255:99"	"0/0:0,45,255:60"	"0/0:0,135,255:99"	"0/1:255,0,255:99"	"0/0:0,120,255:99"	"0/0:0,117,255:99"	"0/0:0,144,255:99"	"0/0:0,108,255:99"	"0/0:0,96,255:99"	"0/0:0,72,255:87"	"0/0:0,72,255:87"	"0/0:0,99,255:99"	"0/0:0,114,255:99"	"0/0:0,45,255:60"
chr22	37708616	.	C	T	999	.	"DP=814;VDB=0.0295;AF1=0.3149;G3=0.6857,1.846e-08,0.3143;HWE=4.7e-11;AC1=22;DP4=288,164,123,91;MQ=24;FQ=999;PV4=0.13,2.2e-61,1,1"	GT:PL:GQ	"1/1:150,51,0:45"	"1/1:145,90,0:84"	"1/1:124,75,0:69"	"1/1:102,75,0:69"	"1/1:148,63,0:57"	"1/1:116,27,0:21"	"1/1:108,30,0:24"	"1/1:168,48,0:42"	"1/1:219,87,0:81"	"1/1:46,21,0:15"	"1/1:137,75,0:69"	"0/0:0,69,217:69"	"0/0:0,27,26:26"	"0/0:0,0,0:3"	"0/0:0,57,142:57"	"0/0:0,81,157:81"	"0/0:0,15,31:15"	"0/0:0,60,171:60"	"0/0:0,48,37:42"	"0/0:0,51,100:51"	"0/0:0,27,30:27"	"0/0:0,72,202:72"	"0/0:0,66,162:66"	"0/0:0,27,171:27"	"0/0:0,123,215:99"	"0/0:0,111,198:99"	"0/0:0,51,210:51"	"0/0:0,78,179:78"	"0/0:0,78,203:78"	"0/0:0,90,254:90"	"0/0:0,12,47:13"	"0/0:0,30,177:30"	"0/0:0,39,114:39"	"0/0:0,57,170:57"	"0/0:0,42,109:42"	"0/0:0,45,189:45"
chr22	37708674	.	TCCCTGCTGCCCCTGC	TCCCTGCTGCCCCTGCTGCCCCTGC	999	.	"INDEL;DP=593;VDB=0.0365;AF1=0.1619;AC1=11;DP4=223,36,44,5;MQ=55;FQ=999;PV4=0.65,1,0.046,1"	GT:PL:GQ	"0/0:0,9,72:13"	"0/0:0,36,185:40"	"0/0:0,18,124:22"	"0/0:0,9,72:13"	"0/0:0,45,185:49"	"0/0:0,27,141:31"	"0/0:15,30,121:19"	"0/0:0,33,162:37"	"0/0:0,18,115:22"	"0/0:7,19,96:16"	"0/0:0,39,165:43"	"0/0:0,45,237:49"	"0/0:0,0,0:5"	"0/0:0,0,0:5"	"0/0:0,39,222:43"	"0/1:90,0,91:86"	"0/0:0,6,56:11"	"0/1:54,0,170:50"	"0/0:0,9,68:13"	"0/1:113,0,77:87"	"0/0:0,6,56:11"	"0/0:0,33,149:37"	"0/1:227,0,117:99"	"0/0:0,24,132:28"	"1/1:255,36,0:26"	"0/1:214,0,95:99"	"0/1:138,0,117:99"	"0/0:0,24,134:28"	"0/1:100,0,63:73"	"0/0:0,69,163:73"	"1/1:181,12,0:4"	"0/0:0,24,139:28"	"0/0:0,15,111:19"	"0/0:0,27,137:31"	"0/0:0,12,93:16"	"0/0:0,21,120:25"
chr22	37708791	.	G	T	999	.	"DP=854;VDB=0.0382;AF1=0.08571;AC1=6;DP4=341,361,32,42;MQ=58;FQ=999;PV4=0.39,6.4e-66,0.16,1"	GT:PL:GQ	"0/0:0,102,255:99"	"0/0:0,57,255:64"	"0/0:0,57,255:64"	"0/0:0,60,255:67"	"0/0:0,60,255:67"	"0/0:0,51,255:58"	"0/0:0,63,255:70"	"0/0:0,60,255:67"	"0/0:0,66,255:73"	"0/0:0,45,255:52"	"0/0:0,93,255:99"	"0/0:0,63,255:70"	"0/0:0,21,215:28"	"0/0:0,0,0:8"	"0/0:0,60,255:67"	"0/0:0,51,255:58"	"0/0:0,27,247:34"	"0/0:0,63,255:70"	"0/0:0,39,255:46"	"0/0:0,78,255:85"	"0/0:0,33,255:40"	"0/1:128,0,178:99"	"0/1:184,0,186:99"	"1/1:197,39,0:26"	"0/0:0,120,255:99"	"0/1:173,0,247:99"	"0/0:0,163,255:99"	"0/0:0,87,255:94"	"0/0:0,75,255:82"	"0/0:0,69,255:76"	"0/1:187,0,200:99"	"0/0:0,39,255:46"	"0/0:0,39,255:46"	"0/0:0,90,255:97"	"0/0:0,84,255:91"	"0/0:0,63,255:70"
chr22	37708860	.	C	A	45.6	.	"DP=1028;VDB=0.0217;AF1=0.01429;AC1=1;DP4=444,483,6,8;MQ=57;FQ=45.6;PV4=0.79,1.9e-16,6.9e-15,0.071"	GT:PL:GQ	"0/0:0,114,255:99"	"0/0:0,99,255:99"	"0/0:0,123,255:99"	"0/0:0,120,255:99"	"0/0:0,99,255:99"	"0/0:0,45,255:60"	"0/0:0,78,255:93"	"0/0:0,63,255:78"	"0/0:0,69,255:84"	"0/0:0,54,255:69"	"0/0:0,56,255:71"	"0/0:0,66,255:81"	"0/0:0,30,210:45"	"0/0:0,0,0:15"	"0/0:0,93,255:99"	"0/0:0,66,255:81"	"0/0:0,57,255:72"	"0/1:91,0,255:76"	"0/0:0,33,241:48"	"0/0:0,72,255:87"	"0/0:0,75,255:90"	"0/0:0,75,255:90"	"0/0:0,93,255:99"	"0/0:0,30,234:45"	"0/0:0,138,255:99"	"0/0:0,144,255:99"	"0/0:0,108,255:99"	"0/0:0,96,255:99"	"0/0:0,87,255:99"	"0/0:0,135,255:99"	"0/0:0,54,255:69"	"0/0:0,48,255:63"	"0/0:0,33,255:48"	"0/0:0,126,255:99"	"0/0:0,78,255:93"	"0/0:0,48,255:63"
chr22	37709006	.	C	T	126	.	"DP=944;VDB=0.0768;AF1=0.01429;AC1=1;DP4=395,403,3,6;MQ=57;FQ=126;PV4=0.51,0.08,0.007,0.013"	GT:PL:GQ	"0/0:0,102,255:99"	"0/0:0,87,255:99"	"0/0:0,75,255:90"	"0/0:0,54,255:69"	"0/0:0,105,255:99"	"0/0:0,30,224:45"	"0/0:0,45,255:60"	"0/0:0,66,255:81"	"0/0:0,72,255:87"	"0/0:0,57,255:72"	"0/0:0,69,255:84"	"0/0:0,60,255:75"	"0/0:0,21,163:36"	"0/0:0,0,0:15"	"0/0:0,51,255:66"	"0/0:0,87,255:99"	"0/0:0,39,233:54"	"0/0:0,72,255:87"	"0/1:171,0,63:84"	"0/0:0,75,255:90"	"0/0:0,48,236:63"	"0/0:0,45,255:60"	"0/0:0,96,255:99"	"0/0:0,24,218:39"	"0/0:0,96,255:99"	"0/0:0,141,255:99"	"0/0:0,108,255:99"	"0/0:0,96,255:99"	"0/0:0,75,255:90"	"0/0:0,90,255:99"	"0/0:0,60,248:75"	"0/0:0,57,255:72"	"0/0:0,33,255:48"	"0/0:0,102,255:99"	"0/0:0,75,255:90"	"0/0:0,69,255:84"
chr22	37709025	.	G	C	145	.	"DP=933;VDB=0.0399;AF1=0.0143;AC1=1;DP4=422,414,6,10;MQ=56;FQ=145;PV4=0.33,9.3e-14,0.31,1"	GT:PL:GQ	"0/0:0,84,255:99"	"0/0:0,96,255:99"	"0/0:0,75,255:90"	"0/0:0,66,255:81"	"0/0:0,117,255:99"	"0/0:0,39,255:54"	"0/0:0,54,255:69"	"0/0:0,69,255:84"	"0/0:0,81,255:96"	"0/0:0,51,255:66"	"0/0:0,75,255:90"	"0/0:0,54,255:69"	"0/0:0,21,107:36"	"0/0:0,0,0:15"	"0/0:0,63,255:78"	"0/0:0,90,255:99"	"0/0:0,57,255:72"	"0/0:0,81,255:96"	"0/0:0,36,230:51"	"0/0:0,75,255:90"	"0/0:0,57,249:72"	"0/0:0,54,255:69"	"0/0:0,96,255:99"	"0/0:0,18,172:33"	"0/0:0,105,255:99"	"0/0:0,138,255:99"	"0/0:0,117,255:99"	"0/1:190,0,248:99"	"0/0:0,81,255:96"	"0/0:0,129,255:99"	"0/0:0,51,243:66"	"0/0:0,48,255:63"	"0/0:0,36,255:51"	"0/0:0,108,255:99"	"0/0:0,78,255:93"	"0/0:0,66,255:81"
chr22	37709029	.	C	T	83.6	.	"DP=938;VDB=0.0371;AF1=0.01429;AC1=1;DP4=438,408,4,8;MQ=56;FQ=83.6;PV4=0.25,4.3e-15,1,0.2"	GT:PL:GQ	"0/0:0,87,255:99"	"0/0:0,99,255:99"	"0/1:129,0,215:99"	"0/0:0,69,255:84"	"0/0:0,114,255:99"	"0/0:0,36,255:51"	"0/0:0,54,255:69"	"0/0:0,72,255:87"	"0/0:0,78,255:93"	"0/0:0,54,255:69"	"0/0:0,75,255:90"	"0/0:0,54,255:69"	"0/0:0,24,115:39"	"0/0:0,0,0:15"	"0/0:0,60,255:75"	"0/0:0,81,255:96"	"0/0:0,60,255:75"	"0/0:0,75,255:90"	"0/0:0,36,206:51"	"0/0:0,69,255:84"	"0/0:0,57,246:72"	"0/0:0,57,255:72"	"0/0:0,96,255:99"	"0/0:0,21,189:36"	"0/0:0,120,255:99"	"0/0:0,138,255:99"	"0/0:0,105,255:99"	"0/0:0,99,255:99"	"0/0:0,72,255:87"	"0/0:0,151,255:99"	"0/0:0,51,246:66"	"0/0:0,48,255:63"	"0/0:0,45,255:60"	"0/0:0,102,255:99"	"0/0:0,78,255:93"	"0/0:0,66,255:81"
chr22	37709058	.	C	A	999	.	"DP=963;VDB=0.0301;AF1=0.02857;AC1=2;DP4=455,391,10,13;MQ=57;FQ=999;PV4=0.4,0.38,1,1"	GT:PL:GQ	"0/0:0,72,255:84"	"0/0:0,87,255:99"	"0/1:217,0,255:99"	"0/0:0,51,255:63"	"0/0:0,141,255:99"	"0/0:0,39,255:51"	"0/0:0,57,255:69"	"0/1:182,0,237:99"	"0/0:0,60,255:72"	"0/0:0,33,255:45"	"0/0:0,96,255:99"	"0/0:0,66,255:78"	"0/0:0,33,161:45"	"0/0:0,0,0:12"	"0/0:0,60,255:72"	"0/0:0,93,255:99"	"0/0:0,42,248:54"	"0/0:0,66,255:78"	"0/0:0,33,208:45"	"0/0:0,66,255:78"	"0/0:0,36,180:48"	"0/0:0,63,255:75"	"0/0:0,84,255:96"	"0/0:0,30,219:42"	"0/0:0,111,255:99"	"0/0:0,123,255:99"	"0/0:0,105,255:99"	"0/0:0,99,255:99"	"0/0:0,66,255:78"	"0/0:0,181,255:99"	"0/0:0,96,255:99"	"0/0:0,57,255:69"	"0/0:0,57,255:69"	"0/0:0,84,255:96"	"0/0:0,84,255:96"	"0/0:0,75,255:87"
chr22	37709101	.	C	T	999	.	"DP=950;VDB=0.0268;AF1=0.02858;AC1=2;DP4=440,365,18,12;MQ=59;FQ=999;PV4=0.58,1.2e-50,0.0027,1"	GT:PL:GQ	"0/0:0,72,255:84"	"0/0:0,75,255:87"	"0/0:0,93,255:99"	"0/0:0,72,255:84"	"0/0:0,111,255:99"	"0/0:0,30,247:42"	"0/0:0,78,255:90"	"0/0:0,60,255:72"	"0/0:0,51,255:63"	"0/0:0,21,201:33"	"0/0:0,90,255:99"	"0/0:0,39,255:51"	"0/0:0,48,255:60"	"0/0:0,0,0:12"	"0/0:0,54,255:66"	"0/0:0,57,255:69"	"0/0:0,51,255:63"	"0/0:0,78,255:90"	"0/0:0,45,255:57"	"0/0:0,60,255:72"	"0/0:0,57,255:69"	"0/0:0,63,255:75"	"0/0:0,87,255:99"	"0/0:0,27,221:39"	"0/0:0,126,255:99"	"0/0:0,90,255:99"	"0/0:0,81,255:93"	"0/0:0,90,255:99"	"0/1:144,0,231:99"	"0/0:0,175,255:99"	"0/1:106,0,255:94"	"0/0:0,45,255:57"	"0/0:0,54,255:66"	"0/0:0,69,255:81"	"0/0:0,87,255:99"	"0/0:0,69,255:81"
chr22	37709116	.	G	A	999	.	"DP=903;VDB=0.0279;AF1=0.04287;AC1=3;DP4=454,316,16,11;MQ=58;FQ=999;PV4=1,0.15,1,1"	GT:PL:GQ	"0/0:0,69,255:79"	"0/0:0,63,255:73"	"0/0:0,108,255:99"	"0/0:0,75,255:85"	"0/0:0,114,255:99"	"0/0:0,33,252:43"	"0/0:0,72,255:82"	"0/0:0,48,255:58"	"0/0:0,51,255:61"	"0/0:0,24,220:34"	"0/0:0,75,255:85"	"0/0:0,48,255:58"	"0/0:0,51,255:61"	"0/0:0,0,0:11"	"0/0:0,60,255:70"	"0/0:0,57,255:67"	"0/0:0,39,255:49"	"0/0:0,75,255:85"	"0/0:0,54,255:64"	"0/0:0,60,255:70"	"0/0:0,63,255:73"	"0/0:0,51,255:61"	"0/0:0,78,255:88"	"0/0:0,24,213:34"	"0/0:0,126,255:99"	"0/0:0,75,255:85"	"0/0:0,66,255:76"	"0/0:0,90,255:99"	"0/0:0,99,255:99"	"0/0:0,144,255:99"	"0/0:0,90,255:99"	"0/1:191,0,114:99"	"0/0:0,51,255:61"	"0/1:164,0,247:99"	"0/0:0,87,255:97"	"0/1:200,0,177:99"
chr22	37709135	.	ATTTCTTTCTTT	ATTTCTTT	999	.	"INDEL;DP=845;VDB=0.0407;AF1=0.01434;AC1=1;DP4=383,240,7,2;MQ=57;FQ=999;PV4=0.49,1,0.12,0.34"	GT:PL:GQ	"0/0:0,81,255:96"	"0/0:0,48,255:63"	"0/0:0,96,255:99"	"0/0:0,48,255:63"	"0/0:0,96,255:99"	"0/0:0,33,255:48"	"0/0:0,78,255:93"	"0/0:0,30,253:45"	"0/0:0,39,255:54"	"0/0:0,24,255:39"	"0/1:255,0,255:99"	"0/0:0,42,255:57"	"0/0:0,15,139:30"	"0/0:0,0,0:15"	"0/0:0,36,255:51"	"0/0:0,45,255:60"	"0/0:0,21,155:36"	"0/0:0,33,255:48"	"0/0:0,30,246:45"	"0/0:0,54,255:69"	"0/0:0,21,193:36"	"0/0:0,39,255:54"	"0/0:0,84,255:99"	"0/0:0,12,180:27"	"0/0:0,66,255:81"	"0/0:0,63,255:78"	"0/0:0,54,255:69"	"0/0:0,102,255:99"	"0/0:0,96,255:99"	"0/0:0,120,255:99"	"0/0:0,66,255:81"	"0/0:0,30,255:45"	"0/0:0,36,255:51"	"0/0:0,66,255:81"	"0/0:0,87,255:99"	"0/0:0,48,255:63"
chr22	37709142	.	T	C	22.6	.	"DP=822;VDB=0.0443;AF1=0.01437;AC1=1;DP4=447,275,4,5;MQ=56;FQ=22.7;PV4=0.31,1.6e-19,0.042,0.0088"	GT:PL:GQ	"0/0:0,81,255:96"	"0/0:0,48,255:63"	"0/0:0,96,255:99"	"0/0:0,84,255:99"	"0/0:0,99,255:99"	"0/0:0,27,243:42"	"0/0:0,81,255:96"	"0/0:0,27,227:42"	"0/0:0,42,255:57"	"0/0:0,30,231:45"	"0/0:0,45,255:60"	"0/0:0,60,255:75"	"0/0:0,36,244:51"	"0/0:0,0,0:15"	"0/0:0,39,255:54"	"0/1:68,0,141:53"	"0/0:0,48,216:63"	"0/0:0,51,255:66"	"0/0:0,51,255:66"	"0/0:0,72,255:87"	"0/0:0,9,169:24"	"0/0:0,45,255:60"	"0/0:0,87,255:99"	"0/0:0,12,115:27"	"0/0:0,108,255:99"	"0/0:0,75,255:90"	"0/0:0,78,255:93"	"0/0:0,120,255:99"	"0/0:0,105,255:99"	"0/0:0,120,255:99"	"0/0:0,78,255:93"	"0/0:0,30,255:45"	"0/0:0,33,255:48"	"0/0:0,57,255:72"	"0/0:0,102,255:99"	"0/0:0,51,255:66"
chr22	37709143	.	CTTTTTTTTTTTT	CTTTTTTTTTTTTT	62	.	"INDEL;DP=820;VDB=0.0417;AF1=0.2072;G3=0.834,0.002504,0.1635;HWE=0.000853;AC1=15;DP4=218,120,103,52;MQ=55;FQ=63;PV4=0.69,1,1.7e-07,0.49"	GT:PL:GQ	"0/0:0,57,53:59"	"0/0:0,24,34:27"	"0/0:0,60,47:57"	"1/1:39,35,0:24"	"0/0:0,47,51:50"	"0/0:0,21,38:24"	"0/0:0,47,31:42"	"0/1:5,1,0:3"	"0/0:0,21,33:24"	"0/1:7,0,5:5"	"0/0:0,22,36:25"	"0/0:0,18,28:21"	"1/1:35,14,0:6"	"0/0:0,0,0:4"	"0/0:0,33,50:36"	"0/1:5,0,4:4"	"0/1:5,0,10:4"	"0/1:16,5,7:7"	"0/0:2,0,5:3"	"0/0:2,0,15:3"	"0/0:0,0,9:5"	"0/0:0,36,52:39"	"0/0:0,3,21:7"	"0/0:0,9,23:12"	"1/1:48,37,0:27"	"0/0:0,2,17:6"	"1/1:49,45,0:34"	"0/0:0,72,54:65"	"0/0:1,0,12:4"	"0/0:0,45,21:33"	"0/1:8,0,10:6"	"0/0:0,11,25:14"	"0/0:0,30,48:33"	"0/0:0,41,59:44"	"0/0:0,56,61:59"	"0/0:0,33,57:36"
chr22	37709246	.	C	T	999	.	"DP=696;VDB=0.0123;AF1=0.2403;AC1=17;DP4=308,156,72,47;MQ=23;FQ=999;PV4=0.24,1.2e-95,1,0.014"	GT:PL:GQ	"0/0:0,72,182:74"	"0/0:0,72,241:74"	"0/0:0,75,224:77"	"0/0:0,69,247:71"	"0/0:0,42,225:44"	"0/0:0,48,201:50"	"0/0:0,45,164:47"	"0/0:0,51,160:53"	"0/0:0,51,252:53"	"0/0:0,42,136:44"	"0/0:0,51,212:53"	"0/1:68,0,0:9"	"0/0:0,9,14:11"	"0/0:0,0,0:4"	"0/0:0,51,176:53"	"0/1:84,1,0:8"	"0/0:0,12,14:14"	"0/1:46,0,51:44"	"0/0:0,12,12:14"	"0/1:13,0,98:11"	"0/0:0,21,20:22"	"0/1:90,0,0:9"	"0/1:80,5,0:5"	"0/1:38,0,0:9"	"1/1:149,11,0:5"	"0/1:85,0,15:23"	"0/1:88,0,17:25"	"0/1:29,3,0:6"	"0/1:93,5,0:5"	"0/1:71,0,107:69"	"1/1:77,9,0:4"	"0/0:0,30,180:32"	"0/0:0,45,255:47"	"0/0:0,42,137:44"	"0/0:0,75,255:77"	"0/0:0,33,136:35"
chr22	37709350	.	C	T	999	.	"DP=564;VDB=0.0203;AF1=0.3141;G3=0.6857,1.314e-07,0.3143;HWE=7.23e-11;AC1=22;DP4=90,244,22,104;MQ=48;FQ=999;PV4=0.038,4.1e-41,1,1"	GT:PL:GQ	"1/1:170,42,0:36"	"1/1:169,45,0:39"	"1/1:167,30,0:24"	"1/1:184,51,0:45"	"1/1:190,48,0:42"	"1/1:82,15,0:9"	"1/1:119,27,0:21"	"1/1:151,27,0:21"	"1/1:210,45,0:39"	"1/1:103,15,0:9"	"1/1:163,33,0:27"	"0/0:0,51,214:51"	"0/0:0,24,121:24"	"0/0:0,0,0:3"	"0/0:0,27,209:27"	"0/0:0,66,255:66"	"0/0:0,24,119:24"	"0/0:0,36,222:36"	"0/0:0,21,167:21"	"0/0:0,30,143:30"	"0/0:0,18,78:18"	"0/0:0,48,189:48"	"0/0:0,81,255:81"	"0/0:0,6,73:7"	"0/0:0,90,255:90"	"0/0:0,36,219:36"	"0/0:0,36,135:36"	"0/0:0,54,251:54"	"0/0:0,60,236:60"	"0/0:0,66,255:66"	"0/0:0,21,119:21"	"0/0:0,18,154:18"	"0/0:0,18,187:18"	"0/0:0,66,234:66"	"0/0:0,48,255:48"	"0/0:0,57,255:57"
chr22	37709351	.	gccccccc	gcccccc	999	.	"INDEL;DP=543;VDB=0.0313;AF1=0.9887;AC1=71;DP4=2,4,109,328;MQ=49;FQ=-31.5;PV4=0.64,4.5e-05,0.029,0.43"	GT:PL:GQ	"1/1:96,42,0:58"	"1/1:82,45,0:61"	"1/1:95,30,0:46"	"1/1:98,48,0:64"	"1/1:111,60,0:76"	"1/1:25,6,0:22"	"1/1:58,30,0:46"	"1/1:90,27,0:43"	"1/1:109,39,0:55"	"1/1:28,0,2:14"	"1/1:101,36,0:52"	"1/1:98,36,0:52"	"1/1:59,18,0:34"	"1/1:0,0,0:16"	"1/1:90,30,0:46"	"1/1:118,66,0:82"	"1/1:62,21,0:37"	"1/1:106,36,0:52"	"1/1:77,21,0:37"	"1/1:85,33,0:49"	"1/1:39,9,0:25"	"1/1:70,45,0:61"	"1/1:117,75,0:91"	"1/1:28,6,0:22"	"1/1:116,81,0:97"	"1/1:85,42,0:58"	"1/1:69,33,0:49"	"1/1:86,45,0:61"	"1/1:76,54,0:70"	"1/1:122,63,0:79"	"1/1:54,33,0:49"	"1/1:69,18,0:34"	"1/1:69,18,0:34"	"1/1:80,69,0:85"	"0/1:56,0,21:6"	"1/1:124,57,0:73"
chr22	37709398	.	C	T	999	.	"DP=464;VDB=0.0142;AF1=0.2908;G3=0.6683,1.777e-06,0.3317;HWE=3.17e-08;AC1=21;DP4=31,221,16,41;MQ=41;FQ=999;PV4=0.0067,8.5e-86,8.6e-17,1"	GT:PL:GQ	"0/0:0,57,233:58"	"0/0:0,63,230:64"	"0/0:0,30,205:31"	"0/0:0,48,177:49"	"0/0:0,90,234:91"	"0/0:0,21,127:22"	"0/0:0,24,148:25"	"0/0:0,12,106:13"	"0/0:0,33,219:34"	"0/0:0,30,155:31"	"0/0:0,51,183:52"	"1/1:47,12,0:6"	"0/0:0,0,0:3"	"0/0:0,0,0:3"	"0/0:0,21,190:22"	"1/1:49,24,0:17"	"0/1:6,3,0:3"	"0/0:0,6,145:8"	"0/0:0,0,0:3"	"0/0:0,8,173:9"	"0/0:0,0,0:3"	"0/1:4,3,0:2"	"0/1:11,3,0:4"	"0/1:21,6,0:3"	"0/1:4,3,0:2"	"1/1:43,33,0:26"	"1/1:31,12,0:6"	"0/0:0,18,128:19"	"1/1:53,15,0:9"	"1/1:86,21,0:14"	"1/1:29,18,0:11"	"0/0:0,21,136:22"	"0/0:0,18,147:19"	"0/0:0,54,192:55"	"0/0:0,69,255:70"	"0/0:0,42,255:43"
chr22	37709399	.	A	G	999	.	"DP=447;VDB=0.0128;AF1=0.2914;G3=0.6683,1.885e-06,0.3317;HWE=3.26e-08;AC1=21;DP4=29,210,16,42;MQ=41;FQ=999;PV4=0.0068,2.2e-51,3e-16,1"	GT:PL:GQ	"0/0:0,54,204:55"	"0/0:0,63,211:64"	"0/0:0,27,199:28"	"0/0:0,45,161:46"	"0/0:0,75,174:76"	"0/0:0,21,110:22"	"0/0:0,27,140:28"	"0/0:0,12,98:13"	"0/0:0,27,186:28"	"0/0:0,30,150:31"	"0/0:0,51,180:52"	"1/1:47,12,0:6"	"0/0:0,0,0:3"	"0/0:0,0,0:3"	"0/0:0,21,188:22"	"1/1:49,24,0:17"	"0/1:6,3,0:3"	"0/0:0,6,147:8"	"0/0:0,0,0:3"	"0/0:0,7,144:9"	"0/0:0,0,0:3"	"0/1:4,3,0:2"	"0/1:11,3,0:4"	"0/1:21,6,0:3"	"0/1:4,3,0:2"	"1/1:43,33,0:26"	"1/1:31,12,0:6"	"0/0:0,18,112:19"	"1/1:54,15,0:9"	"1/1:98,21,0:14"	"1/1:29,18,0:11"	"0/0:0,21,131:22"	"0/0:0,18,139:19"	"0/0:0,45,175:46"	"0/0:0,69,244:70"	"0/0:0,39,238:40"
chr22	37709684	.	T	C	999	.	"DP=201;VDB=0.0116;AF1=0.7713;G3=0.2435,1.484e-06,0.7565;HWE=9.5e-08;AC1=56;DP4=12,48,24,100;MQ=11;FQ=52.2;PV4=1,4.7e-54,1,1"	GT:PL:GQ	"1/1:17,9,0:11"	"1/1:11,6,0:9"	"1/1:14,9,0:11"	"1/1:19,15,0:17"	"1/1:17,9,0:11"	"1/1:42,18,0:20"	"1/1:24,9,0:11"	"1/1:9,6,0:9"	"1/1:17,18,0:19"	"1/1:5,3,0:6"	"1/1:0,3,4:3"	"1/1:40,24,0:26"	"1/1:27,15,0:17"	"1/1:0,0,0:4"	"0/0:0,27,36:18"	"1/1:53,33,0:35"	"1/1:38,18,0:20"	"0/0:0,11,26:5"	"1/1:27,12,0:14"	"0/0:0,14,34:7"	"1/1:12,6,0:9"	"1/1:11,7,0:9"	"1/1:43,8,0:11"	"1/1:32,18,0:20"	"1/1:15,12,0:14"	"1/1:24,16,0:18"	"1/1:4,1,0:5"	"1/1:10,5,0:8"	"1/1:21,9,0:11"	"1/1:44,30,0:32"	"1/1:9,6,0:9"	"0/1:0,6,11:3"	"0/0:0,21,35:13"	"0/0:0,18,22:8"	"0/0:0,9,13:2"	"0/0:0,24,43:16"
chr22	37709728	.	TC	T	999	.	"INDEL;DP=154;VDB=0.0257;AF1=0.3655;G3=0.6147,3.852e-06,0.3853;HWE=4.51e-07;AC1=26;DP4=40,46,16,33;MQ=17;FQ=999;PV4=0.15,0.057,1,0.22"	GT:PL:GQ	"0/0:0,6,19:7"	"0/0:0,9,21:9"	"0/0:0,6,19:7"	"0/0:0,18,39:18"	"0/0:0,6,9:6"	"0/0:0,27,27:25"	"0/0:0,3,6:4"	"0/0:0,12,39:12"	"0/0:0,24,27:23"	"0/0:0,3,5:4"	"0/1:0,0,0:3"	"1/1:17,9,0:5"	"1/1:50,9,0:5"	"0/1:0,0,0:3"	"0/0:0,33,63:32"	"1/1:61,21,0:16"	"0/1:10,3,0:4"	"0/0:0,18,31:17"	"1/1:24,9,0:5"	"0/0:0,6,17:6"	"0/1:37,3,0:4"	"0/0:0,7,10:7"	"0/0:0,12,60:12"	"1/1:29,15,0:10"	"0/1:15,5,0:3"	"1/1:52,11,0:7"	"0/1:0,0,0:3"	"1/1:36,12,0:7"	"1/1:23,9,0:5"	"0/0:0,1,31:3"	"1/1:45,9,0:5"	"0/1:0,0,0:3"	"0/0:0,12,31:12"	"0/0:0,9,23:9"	"0/0:0,6,8:6"	"0/0:0,9,46:9"
chr22	37709850	.	C	G	999	.	"DP=354;VDB=0.0269;AF1=0.8039;G3=0.1977,0.0348,0.7675;HWE=4.34e-06;AC1=58;DP4=51,7,256,5;MQ=20;FQ=999;PV4=0.0018,4e-79,1.6e-20,1"	GT:PL:GQ	"1/1:55,33,0:36"	"1/1:52,39,0:42"	"1/1:23,24,0:26"	"1/1:63,27,0:30"	"1/1:27,30,0:32"	"1/1:82,42,0:45"	"1/1:60,27,0:30"	"1/1:64,24,0:27"	"1/1:18,15,0:18"	"1/1:46,12,0:15"	"1/1:61,30,0:33"	"1/1:34,30,0:33"	"1/1:4,3,0:7"	"1/1:0,0,0:4"	"0/0:0,27,162:18"	"1/1:45,24,0:27"	"1/1:18,18,0:21"	"0/1:24,0,56:33"	"1/1:70,24,0:27"	"0/1:1,0,35:10"	"1/1:22,12,0:15"	"1/1:30,12,0:15"	"1/1:63,36,0:39"	"1/1:39,12,0:15"	"1/1:83,45,0:48"	"1/1:74,75,0:77"	"1/1:51,24,0:27"	"1/1:40,30,0:33"	"1/1:65,42,0:45"	"1/1:33,57,0:45"	"1/1:48,15,0:18"	"0/0:0,12,72:5"	"0/0:0,15,99:7"	"0/0:0,36,155:27"	"0/0:0,45,176:36"	"0/0:0,15,82:7"
chr22	37709860	.	G	T	999	.	"DP=438;VDB=0.0271;AF1=0.3807;G3=0.6282,0.0001364,0.3716;HWE=1.2e-09;AC1=27;DP4=219,11,155,3;MQ=16;FQ=999;PV4=0.17,9e-91,0.00064,1"	GT:PL:GQ	"1/1:46,30,0:25"	"1/1:46,27,0:22"	"1/1:19,39,0:15"	"1/1:23,13,0:8"	"1/1:22,30,0:17"	"1/1:63,33,0:28"	"1/1:53,36,0:31"	"1/1:53,30,0:25"	"1/1:18,18,0:11"	"1/1:39,8,0:5"	"1/1:53,42,0:37"	"0/0:0,39,49:38"	"0/0:0,18,12:14"	"0/1:0,0,0:3"	"0/0:0,33,150:32"	"0/0:0,36,40:35"	"0/0:0,24,17:19"	"0/0:0,30,66:29"	"0/0:0,18,25:17"	"0/0:0,24,65:23"	"0/0:0,12,23:11"	"0/0:0,15,30:14"	"0/1:13,0,28:14"	"1/1:47,15,0:10"	"0/0:0,23,68:22"	"0/0:0,19,33:18"	"0/0:0,30,48:29"	"1/1:30,16,0:11"	"0/0:0,39,53:38"	"0/0:0,7,23:7"	"0/0:0,10,43:10"	"0/0:0,15,72:14"	"0/0:0,24,103:23"	"0/0:0,45,98:44"	"0/0:0,42,170:41"	"0/0:0,24,79:23"
chr22	37709915	.	G	T	999	.	"DP=572;VDB=0.0388;AF1=0.7994;G3=0.1876,1.239e-05,0.8124;HWE=5.5e-07;AC1=58;DP4=126,14,343,19;MQ=17;FQ=999;PV4=0.069,7.4e-119,1,1"	GT:PL:GQ	"1/1:60,33,0:36"	"1/1:86,35,0:38"	"1/1:88,69,0:72"	"1/1:80,19,0:22"	"1/1:61,42,0:45"	"1/1:81,31,0:34"	"1/1:69,12,0:15"	"1/1:80,33,0:36"	"1/1:68,30,0:33"	"1/1:9,9,0:12"	"1/1:78,48,0:51"	"1/1:81,25,0:28"	"1/1:8,4,0:8"	"1/1:0,0,0:4"	"0/0:0,39,90:30"	"1/1:66,7,0:10"	"1/1:18,9,0:12"	"0/1:1,0,6:4"	"1/1:5,4,0:7"	"0/1:27,0,11:9"	"1/1:18,6,0:9"	"1/1:118,45,0:48"	"1/1:168,53,0:56"	"1/1:69,18,0:21"	"1/1:93,28,0:31"	"1/1:38,63,0:50"	"1/1:100,56,0:59"	"1/1:79,21,0:24"	"1/1:96,61,0:64"	"1/1:85,63,0:66"	"1/1:58,30,0:33"	"0/0:0,12,70:5"	"0/0:0,36,187:27"	"0/0:0,45,131:36"	"0/0:0,36,132:27"	"0/0:0,51,227:42"
chr22	37709919	.	G	A	25.3	.	"DP=580;VDB=0.0240;AF1=0.03853;AC1=3;DP4=479,37,17,4;MQ=19;FQ=25.5;PV4=0.068,4e-32,1,0.14"	GT:PL:GQ	"0/0:0,42,92:53"	"0/0:0,69,108:80"	"0/0:0,72,96:83"	"0/0:0,51,86:62"	"0/0:0,45,71:56"	"0/0:0,48,103:59"	"0/0:0,39,87:50"	"0/0:0,33,94:44"	"0/0:0,30,80:41"	"0/0:0,9,9:20"	"0/0:0,60,106:71"	"0/0:0,45,103:56"	"0/0:0,24,38:35"	"0/0:0,0,0:11"	"0/1:63,7,0:11"	"0/0:0,57,99:68"	"0/0:0,39,89:50"	"0/1:13,0,7:4"	"0/0:0,36,39:47"	"0/1:26,0,46:15"	"0/0:0,48,76:59"	"0/0:0,54,138:65"	"0/0:0,78,187:89"	"0/0:0,18,71:29"	"0/0:0,48,115:59"	"0/0:0,66,49:74"	"0/0:0,69,114:80"	"0/0:0,48,84:59"	"0/0:0,72,104:83"	"0/0:0,66,90:77"	"0/0:0,36,84:47"	"0/0:0,12,75:23"	"0/0:0,36,191:47"	"0/0:0,48,142:59"	"0/0:0,42,155:53"	"0/0:0,51,224:62"
chr22	37709965	.	T	C	999	.	"DP=598;VDB=0.0392;AF1=0.8003;G3=0.1713,0.05749,0.7712;HWE=6.25e-06;AC1=58;DP4=78,31,381,49;MQ=29;FQ=999;PV4=3.1e-05,1.9e-172,5.2e-17,1"	GT:PL:GQ	"1/1:123,36,0:39"	"1/1:139,60,0:63"	"1/1:108,54,0:57"	"1/1:139,69,0:72"	"1/1:118,39,0:42"	"1/1:117,42,0:45"	"1/1:111,39,0:42"	"1/1:116,30,0:33"	"1/1:84,33,0:36"	"1/1:63,12,0:15"	"1/1:122,54,0:57"	"1/1:172,54,0:57"	"1/1:101,24,0:27"	"1/1:0,0,0:4"	"0/0:0,57,255:48"	"1/1:145,39,0:42"	"1/1:150,48,0:51"	"0/1:63,0,155:72"	"1/1:107,27,0:30"	"0/1:58,0,146:67"	"1/1:80,18,0:21"	"1/1:176,63,0:66"	"1/1:200,99,0:99"	"1/1:86,15,0:18"	"1/1:131,54,0:57"	"1/1:93,45,0:48"	"1/1:120,72,0:75"	"1/1:113,51,0:54"	"1/1:145,72,0:75"	"1/1:118,60,0:63"	"1/1:119,42,0:45"	"0/0:0,27,225:18"	"0/0:0,45,255:36"	"0/0:0,21,174:12"	"0/0:0,48,237:39"	"0/0:0,54,255:45"
chr22	37710057	.	ag	a	32	.	"INDEL;DP=714;VDB=0.0396;AF1=0.01432;AC1=1;DP4=482,177,11,1;MQ=34;FQ=32.1;PV4=0.2,0.0012,0.0015,1"	GT:PL:GQ	"0/0:0,66,169:81"	"0/0:0,45,212:60"	"0/0:0,75,198:90"	"0/0:0,72,229:87"	"0/0:0,51,178:66"	"0/0:0,27,162:42"	"0/0:0,51,161:66"	"0/0:0,36,189:51"	"0/0:0,30,141:45"	"0/0:0,12,98:27"	"0/0:0,51,205:66"	"0/0:0,66,255:81"	"0/0:0,42,255:57"	"0/0:0,0,0:15"	"0/0:0,54,255:69"	"0/0:0,84,255:99"	"0/0:0,39,255:54"	"0/0:0,87,255:99"	"0/0:0,57,255:72"	"0/0:0,78,255:93"	"0/0:0,57,255:72"	"0/0:0,72,255:87"	"0/0:0,96,255:99"	"0/0:0,24,172:39"	"0/0:0,60,167:75"	"0/0:0,84,204:99"	"0/0:0,63,140:78"	"0/1:85,0,144:70"	"0/0:0,42,195:57"	"0/0:0,72,199:87"	"0/0:0,27,159:42"	"0/0:0,24,176:39"	"0/0:0,60,255:75"	"0/0:0,48,152:63"	"0/0:0,96,255:99"	"0/0:0,69,255:84"
chr22	37710324	.	T	C	108	.	"DP=996;VDB=0.0567;AF1=0.02858;AC1=2;DP4=378,515,4,9;MQ=57;FQ=108;PV4=0.57,0.031,1.4e-16,0.00089"	GT:PL:GQ	"0/0:0,99,255:99"	"0/0:0,105,255:99"	"0/0:0,117,255:99"	"0/0:0,120,255:99"	"0/0:0,90,255:99"	"0/0:0,102,255:99"	"0/0:0,66,255:78"	"0/0:0,81,255:93"	"0/0:0,39,255:51"	"0/0:0,45,255:57"	"0/0:0,96,255:99"	"0/0:0,69,255:81"	"0/0:0,24,208:36"	"0/0:0,0,0:12"	"0/0:0,51,255:63"	"0/0:0,90,255:99"	"0/1:67,0,210:55"	"0/0:0,66,255:78"	"0/1:102,0,209:90"	"0/0:0,39,255:51"	"0/0:0,66,255:78"	"0/0:0,87,255:99"	"0/0:0,78,255:90"	"0/0:0,24,216:36"	"0/0:0,97,255:99"	"0/0:0,151,255:99"	"0/0:0,120,255:99"	"0/0:0,123,255:99"	"0/0:0,108,255:99"	"0/0:0,99,255:99"	"0/0:0,51,255:63"	"0/0:0,24,222:36"	"0/0:0,27,235:39"	"0/0:0,90,255:99"	"0/0:0,93,255:99"	"0/0:0,57,255:69"
chr22	37710425	.	G	A	999	.	"DP=888;VDB=0.0333;AF1=0.01429;AC1=1;DP4=359,424,6,6;MQ=58;FQ=999;PV4=0.78,1,1,1"	GT:PL:GQ	"0/0:0,69,255:84"	"0/0:0,51,255:66"	"0/0:0,90,255:99"	"0/0:0,99,255:99"	"0/0:0,84,255:99"	"0/0:0,75,255:90"	"0/0:0,69,255:84"	"0/0:0,42,255:57"	"0/0:0,60,255:75"	"0/0:0,27,210:42"	"0/0:0,69,255:84"	"0/0:0,63,255:78"	"0/0:0,39,255:54"	"0/0:0,0,0:15"	"0/0:0,51,255:66"	"0/0:0,60,255:75"	"0/0:0,36,255:51"	"0/0:0,48,255:63"	"0/0:0,30,255:45"	"0/0:0,27,241:42"	"0/0:0,33,255:48"	"0/0:0,54,255:69"	"0/0:0,45,255:60"	"0/0:0,21,202:36"	"0/0:0,108,255:99"	"0/0:0,135,255:99"	"0/0:0,111,255:99"	"0/0:0,120,255:99"	"0/0:0,87,255:99"	"0/0:0,151,255:99"	"0/1:240,0,151:99"	"0/0:0,39,255:54"	"0/0:0,78,255:93"	"0/0:0,114,255:99"	"0/0:0,84,255:99"	"0/0:0,51,255:66"
chr22	37710557	.	C	T	999	.	"DP=784;VDB=0.0278;AF1=0.04688;AC1=3;DP4=384,276,19,30;MQ=53;FQ=999;PV4=0.011,5e-52,0.013,1"	GT:PL:GQ	"0/0:0,84,255:94"	"0/0:0,63,255:73"	"0/0:0,48,255:58"	"0/0:0,45,255:55"	"0/0:0,84,255:94"	"0/0:0,60,255:70"	"0/0:0,27,227:37"	"0/0:0,39,255:49"	"0/0:0,60,255:70"	"0/0:0,27,221:37"	"0/0:0,54,255:64"	"0/0:0,84,255:94"	"0/0:0,33,142:43"	"0/0:0,0,0:10"	"0/0:0,42,248:52"	"0/0:0,69,255:79"	"0/0:0,39,158:49"	"0/0:0,30,162:40"	"0/0:0,51,178:61"	"0/0:0,57,255:67"	"0/0:0,36,172:46"	"0/0:0,60,255:70"	"0/0:0,57,255:67"	"0/1:83,12,0:6"	"0/1:193,0,255:99"	"0/1:175,0,255:99"	"0/0:0,99,255:99"	"0/0:0,123,255:99"	"0/0:0,69,255:79"	"0/0:0,102,255:99"	"0/0:0,36,255:46"	"0/0:0,21,184:31"	"0/0:0,63,255:73"	"0/0:0,87,255:97"	"0/0:0,47,255:57"	"0/0:0,51,255:61"
chr22	37710701	.	A	C	137	.	"DP=869;VDB=0.0374;AF1=0.01429;AC1=1;DP4=406,392,8,15;MQ=58;FQ=137;PV4=0.14,1.1e-21,0.11,1"	GT:PL:GQ	"0/0:0,90,255:99"	"0/0:0,78,255:93"	"0/0:0,78,255:93"	"0/0:0,108,255:99"	"0/0:0,99,255:99"	"0/0:0,33,227:48"	"0/0:0,42,255:57"	"0/0:0,81,255:96"	"0/0:0,60,255:75"	"0/0:0,60,255:75"	"0/0:0,54,255:69"	"0/0:0,66,255:81"	"0/0:0,36,246:51"	"0/0:0,0,0:15"	"0/0:0,54,255:69"	"0/0:0,51,255:66"	"0/0:0,33,238:48"	"0/0:0,72,255:87"	"0/0:0,27,209:42"	"0/0:0,48,255:63"	"0/0:0,27,196:42"	"0/0:0,48,255:63"	"0/0:0,84,255:99"	"0/0:0,18,177:33"	"0/0:0,78,255:93"	"0/0:0,102,255:99"	"0/0:0,78,255:93"	"0/1:182,0,255:99"	"0/0:0,102,255:99"	"0/0:0,141,255:99"	"0/0:0,78,255:93"	"0/0:0,45,255:60"	"0/0:0,81,255:96"	"0/0:0,114,255:99"	"0/0:0,132,255:99"	"0/0:0,30,255:45"
chr22	37710733	.	C	T	999	.	"DP=961;VDB=0.0292;AF1=0.07181;AC1=5;DP4=371,461,35,37;MQ=57;FQ=999;PV4=0.54,0.00024,1,0.4"	GT:PL:GQ	"1/1:255,99,0:85"	"0/0:0,8,255:16"	"0/1:157,0,248:99"	"0/0:0,114,255:99"	"0/1:249,0,241:99"	"0/0:0,66,255:74"	"0/0:0,60,255:68"	"0/0:0,96,255:99"	"0/0:0,57,255:65"	"0/0:0,57,255:65"	"0/1:204,0,174:99"	"0/0:0,75,255:83"	"0/0:0,30,192:38"	"0/0:0,0,0:9"	"0/0:0,57,255:65"	"0/0:0,60,255:68"	"0/0:0,30,212:38"	"0/0:0,75,255:83"	"0/0:0,36,218:44"	"0/0:0,60,255:68"	"0/0:0,30,208:38"	"0/0:0,54,255:62"	"0/0:0,108,255:99"	"0/0:0,18,194:26"	"0/0:0,90,255:98"	"0/0:0,114,255:99"	"0/0:0,108,255:99"	"0/0:0,169,255:99"	"0/0:0,96,255:99"	"0/0:0,132,255:99"	"0/0:0,45,255:53"	"0/0:0,48,255:56"	"0/0:0,84,255:92"	"0/0:0,135,255:99"	"0/0:0,151,255:99"	"0/0:0,45,255:53"
chr22	37710810	.	A	G	999	.	"DP=856;VDB=0.0394;AF1=0.05721;AC1=4;DP4=382,359,35,44;MQ=57;FQ=999;PV4=0.24,0.033,1,1"	GT:PL:GQ	"0/0:0,105,255:99"	"0/0:0,69,255:78"	"0/0:0,42,255:51"	"0/0:0,96,255:99"	"0/0:0,135,255:99"	"0/0:0,60,255:69"	"0/0:0,72,255:81"	"0/0:0,63,255:72"	"0/0:0,66,255:75"	"0/0:0,42,255:51"	"0/0:0,51,255:60"	"0/0:0,81,255:90"	"0/0:0,27,244:36"	"0/0:0,0,0:10"	"0/0:0,42,255:51"	"0/0:0,45,255:54"	"0/0:0,33,251:42"	"0/0:0,60,255:69"	"0/0:0,30,199:39"	"0/0:0,51,255:60"	"0/0:0,24,180:33"	"0/0:0,51,255:60"	"0/1:255,0,255:99"	"0/0:0,15,136:24"	"0/1:255,0,255:99"	"0/1:255,0,255:99"	"0/1:255,0,255:99"	"0/0:0,126,255:99"	"0/0:0,87,255:96"	"0/0:0,84,255:93"	"0/0:0,54,255:63"	"0/0:0,36,255:45"	"0/0:0,51,255:60"	"0/0:0,126,255:99"	"0/0:0,95,255:99"	"0/0:0,39,255:48"
chr22	37710854	.	A	G	999	.	"DP=747;VDB=0.0365;AF1=0.9856;AC1=71;DP4=11,13,234,368;MQ=58;FQ=999;PV4=0.53,3.2e-22,0.073,0.11"	GT:PL:GQ	"1/1:236,72,0:87"	"1/1:208,48,0:63"	"1/1:191,39,0:54"	"1/1:228,66,0:81"	"1/1:255,138,0:99"	"1/1:189,33,0:48"	"1/1:208,51,0:66"	"1/1:179,33,0:48"	"1/1:206,42,0:57"	"1/1:180,33,0:48"	"1/1:193,42,0:57"	"1/1:149,27,0:42"	"1/1:28,15,0:30"	"1/1:0,0,0:15"	"1/1:218,42,0:57"	"1/1:164,39,0:54"	"1/1:92,24,0:39"	"1/1:167,39,0:54"	"1/1:106,21,0:36"	"1/1:170,36,0:51"	"1/1:41,9,0:24"	"1/1:244,63,0:78"	"1/1:215,51,0:66"	"1/1:126,18,0:33"	"1/1:252,96,0:99"	"1/1:255,111,0:99"	"1/1:239,72,0:87"	"1/1:245,105,0:99"	"1/1:222,48,0:63"	"1/1:209,60,0:75"	"1/1:187,39,0:54"	"1/1:140,24,0:39"	"1/1:236,57,0:72"	"1/1:254,75,0:90"	"0/1:181,0,255:99"	"1/1:179,33,0:48"
chr22	37710866	.	A	G	999	.	"DP=710;VDB=0.0355;AF1=0.9856;AC1=71;DP4=8,16,206,371;MQ=58;FQ=999;PV4=1,4.5e-41,0.18,1"	GT:PL:GQ	"1/1:226,72,0:87"	"1/1:196,45,0:60"	"1/1:188,39,0:54"	"1/1:211,60,0:75"	"1/1:255,132,0:99"	"1/1:191,36,0:51"	"1/1:208,51,0:66"	"1/1:218,42,0:57"	"1/1:197,33,0:48"	"1/1:168,27,0:42"	"1/1:181,11,0:26"	"1/1:123,24,0:39"	"1/1:31,12,0:27"	"1/1:0,0,0:15"	"1/1:197,39,0:54"	"1/1:169,42,0:57"	"1/1:43,12,0:27"	"1/1:160,36,0:51"	"1/1:68,15,0:30"	"1/1:164,30,0:45"	"1/1:58,9,0:24"	"1/1:234,54,0:69"	"1/1:255,99,0:99"	"1/1:126,18,0:33"	"1/1:236,78,0:93"	"1/1:255,102,0:99"	"1/1:234,75,0:90"	"1/1:255,105,0:99"	"1/1:201,42,0:57"	"1/1:246,75,0:90"	"1/1:190,42,0:57"	"1/1:127,24,0:39"	"1/1:234,54,0:69"	"1/1:249,69,0:84"	"0/1:156,0,255:99"	"1/1:178,33,0:48"
chr22	37710932	.	T	A	999	.	"DP=710;VDB=0.0225;AF1=0.01429;AC1=1;DP4=284,360,7,6;MQ=55;FQ=999;PV4=0.58,0.45,0.19,1"	GT:PL:GQ	"0/0:0,114,255:99"	"0/0:0,69,255:84"	"0/0:0,57,255:72"	"0/0:0,69,255:84"	"0/0:0,87,255:99"	"0/0:0,45,255:60"	"0/0:0,33,255:48"	"0/0:0,54,255:69"	"0/0:0,45,255:60"	"0/0:0,48,255:63"	"0/0:0,42,255:57"	"0/0:0,63,255:78"	"0/0:0,30,240:45"	"0/0:0,0,0:15"	"0/0:0,45,255:60"	"0/0:0,42,255:57"	"0/0:0,33,248:48"	"0/0:0,60,255:75"	"0/0:0,27,198:42"	"0/0:0,45,255:60"	"0/0:0,33,255:48"	"0/0:0,63,255:78"	"0/0:0,54,255:69"	"0/0:0,18,181:33"	"0/0:0,72,255:87"	"0/0:0,108,255:99"	"0/0:0,72,255:87"	"0/0:0,72,255:87"	"0/0:0,39,255:54"	"0/0:0,108,255:99"	"0/0:0,33,255:48"	"0/0:0,42,255:57"	"0/0:0,36,255:51"	"0/1:231,0,210:99"	"0/0:0,60,255:75"	"0/0:0,54,255:69"
chr22	37710933	.	G	A	108	.	"DP=703;VDB=0.0299;AF1=0.01429;AC1=1;DP4=292,355,4,6;MQ=55;FQ=108;PV4=1,2.7e-11,0.37,0.15"	GT:PL:GQ	"0/0:0,114,255:99"	"0/0:0,69,255:84"	"0/0:0,54,255:69"	"0/0:0,66,255:81"	"0/0:0,90,255:99"	"0/0:0,45,255:60"	"0/0:0,33,255:48"	"0/0:0,54,255:69"	"0/0:0,45,255:60"	"0/0:0,51,255:66"	"0/0:0,39,255:54"	"0/0:0,63,255:78"	"0/0:0,30,247:45"	"0/0:0,0,0:15"	"0/0:0,45,255:60"	"0/0:0,45,255:60"	"0/0:0,33,255:48"	"0/0:0,57,255:72"	"0/0:0,27,207:42"	"0/0:0,45,255:60"	"0/0:0,36,255:51"	"0/0:0,66,255:81"	"0/0:0,54,255:69"	"0/0:0,18,187:33"	"0/0:0,78,255:93"	"0/0:0,108,255:99"	"0/0:0,72,255:87"	"0/0:0,99,255:99"	"0/0:0,36,255:51"	"0/0:0,105,255:99"	"0/0:0,33,255:48"	"0/0:0,42,255:57"	"0/1:153,0,40:61"	"0/0:0,72,255:87"	"0/0:0,57,255:72"	"0/0:0,54,255:69"
chr22	37711387	.	G	C	999	.	"DP=358;VDB=0.0147;AF1=0.2907;G3=0.6433,0.0607,0.296;HWE=2.36e-06;AC1=21;DP4=83,173,11,41;MQ=49;FQ=999;PV4=0.14,0.0003,5.5e-47,1"	GT:PL:GQ	"1/1:61,15,0:9"	"1/1:19,12,0:6"	"1/1:38,12,0:6"	"1/1:25,18,0:11"	"1/1:68,18,0:11"	"1/1:44,9,0:4"	"1/1:49,12,0:6"	"1/1:44,9,0:4"	"0/1:20,3,0:5"	"0/1:6,3,0:3"	"1/1:106,21,0:14"	"0/0:0,54,255:55"	"0/0:0,21,213:22"	"0/0:0,0,0:3"	"0/0:0,45,255:46"	"0/0:0,36,211:37"	"0/0:0,21,162:22"	"0/0:0,66,255:67"	"0/0:0,15,139:16"	"0/0:0,36,255:37"	"0/0:0,30,248:31"	"0/1:18,0,131:17"	"0/1:39,0,158:38"	"0/0:0,21,197:22"	"0/0:0,36,174:37"	"0/0:0,54,252:55"	"0/0:0,18,164:19"	"0/0:0,15,111:16"	"0/0:0,21,165:22"	"0/0:0,18,175:19"	"0/0:0,24,189:25"	"0/0:0,24,218:25"	"0/0:0,48,255:49"	"0/0:0,39,197:40"	"0/0:0,57,255:58"	"0/0:0,33,233:34"
chr22	37711400	.	A	G	999	.	"DP=358;VDB=0.0142;AF1=0.3143;G3=0.6523,0.04039,0.3073;HWE=2.25e-07;AC1=23;DP4=83,178,10,58;MQ=51;FQ=999;PV4=0.0061,1.4e-72,3.3e-111,1"	GT:PL:GQ	"1/1:72,21,0:15"	"1/1:21,15,0:8"	"1/1:53,15,0:9"	"1/1:38,27,0:20"	"1/1:85,27,0:21"	"1/1:42,9,0:4"	"1/1:49,15,0:9"	"1/1:24,9,0:4"	"1/1:70,15,0:9"	"0/1:11,6,0:3"	"1/1:108,24,0:18"	"0/0:0,48,255:48"	"0/0:0,21,218:21"	"0/0:0,0,0:3"	"0/0:0,48,255:48"	"0/0:0,27,233:27"	"0/0:0,15,162:16"	"0/0:0,66,255:66"	"0/0:0,12,143:13"	"0/0:0,39,255:39"	"0/0:0,24,231:24"	"0/1:15,0,128:15"	"0/1:15,0,196:15"	"0/0:0,27,227:27"	"0/0:0,51,222:51"	"0/0:0,51,255:51"	"0/0:0,21,171:21"	"0/0:0,18,133:18"	"0/0:0,15,146:16"	"0/0:0,30,218:30"	"0/0:0,21,157:21"	"0/0:0,24,200:24"	"0/0:0,39,255:39"	"0/0:0,51,244:51"	"0/0:0,63,255:63"	"0/0:0,30,240:30"
chr22	37711499	.	G	A	35.3	.	"DP=395;VDB=0.0374;AF1=0.02621;G3=0.9706,1.709e-07,0.02941;HWE=0.00353;AC1=2;DP4=99,234,0,8;MQ=48;FQ=35.4;PV4=0.11,1.9e-15,0.14,1"	GT:PL:GQ	"0/0:0,18,69:31"	"0/0:0,30,210:43"	"0/0:0,27,121:40"	"0/0:0,39,174:52"	"0/0:0,12,103:25"	"1/1:100,24,0:6"	"0/0:0,18,166:31"	"0/0:0,21,128:34"	"0/0:0,21,150:34"	"0/0:0,0,0:13"	"0/0:0,27,124:40"	"0/0:0,24,145:37"	"0/0:0,33,58:46"	"0/0:0,0,0:13"	"0/0:0,33,164:46"	"0/0:0,30,204:43"	"0/0:0,21,75:34"	"0/0:0,45,177:58"	"0/0:0,24,114:37"	"0/0:0,27,150:40"	"0/0:0,21,69:34"	"0/0:0,30,231:43"	"0/0:0,60,255:73"	"0/0:0,18,154:31"	"0/0:0,51,245:64"	"0/0:0,45,224:58"	"0/0:0,18,140:31"	"0/0:0,27,196:40"	"0/0:0,21,160:34"	"0/0:0,36,184:49"	"0/0:0,57,243:70"	"0/0:0,33,255:46"	"0/0:0,45,255:58"	"0/0:0,30,161:43"	"0/0:0,24,199:37"	"0/0:0,33,231:46"
chr22	37711505	.	G	A	17.7	.	"DP=385;VDB=0.0351;AF1=0.0556;AC1=4;DP4=99,207,2,16;MQ=47;FQ=18;PV4=0.068,1e-16,1.8e-08,1"	GT:PL:GQ	"1/1:55,18,0:4"	"0/0:0,27,202:37"	"0/0:3,0,85:7"	"0/0:0,28,205:38"	"0/1:21,0,46:12"	"0/0:0,21,121:31"	"0/0:0,18,157:28"	"0/0:0,18,121:28"	"0/0:0,21,144:31"	"0/0:0,0,0:10"	"0/1:27,0,75:18"	"0/0:0,24,129:34"	"0/0:0,30,52:40"	"0/0:0,0,0:10"	"0/0:0,39,151:49"	"0/0:0,27,167:37"	"0/0:0,24,102:34"	"0/0:0,45,207:55"	"0/0:0,24,115:34"	"0/0:0,24,132:34"	"0/0:0,21,69:31"	"0/0:0,27,204:37"	"0/0:0,57,255:67"	"0/0:0,21,164:31"	"0/0:0,54,244:64"	"0/0:0,42,213:52"	"0/0:0,15,115:25"	"0/0:0,15,122:25"	"0/0:0,21,141:31"	"0/0:0,36,187:46"	"0/0:0,51,233:61"	"0/0:0,36,255:46"	"0/0:0,42,255:52"	"0/0:0,24,149:34"	"0/0:0,21,190:31"	"0/0:0,21,186:31"
chr22	37711608	.	G	A	25.7	.	"DP=383;VDB=0.0043;AF1=0.01477;AC1=1;DP4=214,118,5,0;MQ=57;FQ=25.8;PV4=0.17,5.9e-09,1,1"	GT:PL:GQ	"0/0:0,21,159:36"	"0/0:0,27,190:42"	"0/0:0,24,209:39"	"0/0:0,27,228:42"	"0/0:0,3,38:18"	"0/0:0,9,102:24"	"0/0:0,15,138:30"	"0/1:71,0,17:38"	"0/0:0,12,130:27"	"0/0:0,21,184:36"	"0/0:0,33,255:48"	"0/0:0,51,255:66"	"0/0:0,24,209:39"	"0/0:0,0,0:15"	"0/0:0,72,255:87"	"0/0:0,48,255:63"	"0/0:0,24,214:39"	"0/0:0,63,255:78"	"0/0:0,39,251:54"	"0/0:0,27,237:42"	"0/0:0,12,142:27"	"0/0:0,30,235:45"	"0/0:0,75,255:90"	"0/0:0,27,236:42"	"0/0:0,27,208:42"	"0/0:0,33,254:48"	"0/0:0,18,154:33"	"0/0:0,27,193:42"	"0/0:0,30,255:45"	"0/0:0,36,240:51"	"0/0:0,15,126:30"	"0/0:0,9,96:24"	"0/0:0,36,255:51"	"0/0:0,9,106:24"	"0/0:0,39,255:54"	"0/0:0,30,229:45"
chr22	37711618	.	C	G	10.1	.	"DP=386;VDB=0.0008;AF1=0.01462;AC1=1;DP4=207,111,5,0;MQ=56;FQ=10.2;PV4=0.17,5.3e-09,0.0018,1"	GT:PL:GQ	"0/0:0,21,156:37"	"0/0:0,21,166:37"	"0/0:0,24,198:40"	"0/0:0,15,150:31"	"0/0:0,15,131:31"	"0/0:0,6,66:22"	"0/0:0,9,99:25"	"0/0:0,18,147:34"	"0/0:0,18,166:34"	"0/0:0,21,183:37"	"0/0:0,33,250:49"	"0/0:0,45,255:61"	"0/0:0,21,156:37"	"0/0:0,0,0:16"	"0/0:0,66,255:82"	"0/0:0,42,255:58"	"0/0:0,15,134:31"	"0/0:0,54,255:70"	"0/0:0,39,253:55"	"0/0:0,18,171:34"	"0/0:0,24,218:40"	"0/0:0,30,244:46"	"0/0:0,54,255:70"	"0/0:0,27,240:43"	"0/0:0,18,159:34"	"0/0:0,39,255:55"	"0/0:0,18,159:34"	"0/1:55,0,136:39"	"0/0:0,33,255:49"	"0/0:0,36,233:52"	"0/0:0,18,135:34"	"0/0:0,9,92:25"	"0/0:0,42,255:58"	"0/0:0,12,130:28"	"0/0:0,36,255:52"	"0/0:0,33,208:49"
chr22	37711684	.	GTTTTTTT	GTTTTTTTT	27.1	.	"INDEL;DP=459;VDB=0.0355;AF1=0.02995;AC1=2;DP4=193,126,6,11;MQ=58;FQ=27.2;PV4=0.045,1,0.077,1"	GT:PL:GQ	"0/0:0,15,46:27"	"0/0:0,24,65:36"	"0/0:0,15,59:27"	"0/0:0,12,41:24"	"0/0:0,39,79:51"	"0/0:0,3,14:15"	"0/0:0,6,28:18"	"0/0:0,15,46:27"	"0/0:0,18,59:30"	"0/0:0,3,14:15"	"0/0:0,15,61:27"	"0/0:0,36,95:48"	"0/0:0,21,77:33"	"0/0:0,0,0:12"	"0/0:0,72,128:84"	"0/0:0,60,126:72"	"0/0:0,30,86:42"	"0/0:0,60,130:72"	"0/0:0,18,65:30"	"0/0:0,45,109:57"	"0/0:0,45,109:57"	"0/1:57,0,30:43"	"0/1:38,0,62:26"	"0/0:0,30,86:42"	"0/0:0,15,59:27"	"0/0:0,21,75:33"	"0/0:0,18,50:30"	"0/0:0,15,46:27"	"0/0:0,18,69:30"	"0/0:0,33,94:45"	"0/0:0,21,75:33"	"0/0:0,36,105:48"	"0/0:0,66,126:78"	"0/0:0,15,54:27"	"0/0:0,33,102:45"	"0/0:0,33,98:45"
chr22	37711810	.	C	G	999	.	"DP=662;VDB=0.0381;AF1=0.02858;AC1=2;DP4=406,167,14,17;MQ=44;FQ=999;PV4=0.0043,1.8e-38,0.0037,1"	GT:PL:GQ	"0/0:0,66,255:78"	"0/0:0,45,207:57"	"0/0:0,27,189:39"	"0/0:0,39,176:51"	"0/0:0,54,255:66"	"0/0:0,24,179:36"	"0/0:0,39,151:51"	"0/0:0,33,165:45"	"0/0:0,33,197:45"	"0/0:0,27,156:39"	"0/0:0,36,196:48"	"0/0:0,84,255:96"	"0/0:0,33,222:45"	"0/0:0,0,0:12"	"0/0:0,75,255:87"	"0/0:0,70,255:82"	"0/0:0,64,255:76"	"0/0:0,57,255:69"	"0/0:0,54,255:66"	"0/0:0,63,255:75"	"0/0:0,42,255:54"	"0/1:156,0,255:99"	"0/1:127,0,200:99"	"0/0:0,36,246:48"	"0/0:0,66,252:78"	"0/0:0,45,204:57"	"0/0:0,48,209:60"	"0/0:0,45,217:57"	"0/0:0,45,246:57"	"0/0:0,60,233:72"	"0/0:0,45,175:57"	"0/0:0,30,236:42"	"0/0:0,51,255:63"	"0/0:0,33,199:45"	"0/0:0,48,255:60"	"0/0:0,66,255:78"
chr22	37711933	.	C	T	21.6	.	"DP=455;VDB=0.0404;AF1=0.02477;G3=0.9714,3.183e-08,0.02857;HWE=0.0037;AC1=2;DP4=246,153,17,0;MQ=53;FQ=21.7;PV4=0.00046,1.9e-31,1,0.13"	GT:PL:GQ	"0/0:0,36,225:49"	"0/0:0,33,228:46"	"0/0:0,18,148:31"	"0/0:0,39,252:52"	"0/0:0,33,174:46"	"0/0:0,39,192:52"	"0/0:0,24,161:37"	"0/0:0,12,114:25"	"0/0:0,30,168:43"	"0/0:0,9,89:22"	"0/0:0,45,229:58"	"0/0:0,42,225:55"	"0/0:0,27,124:40"	"0/0:0,0,0:13"	"0/0:0,69,255:82"	"0/0:0,54,233:67"	"0/0:0,60,202:73"	"0/0:0,54,255:67"	"0/0:0,21,124:34"	"0/0:0,27,181:40"	"0/0:0,27,139:40"	"0/0:0,75,255:88"	"0/0:0,54,255:67"	"0/0:0,15,152:28"	"0/0:0,15,121:28"	"0/0:0,33,223:46"	"0/0:0,27,167:40"	"0/0:0,27,167:40"	"0/0:0,15,142:28"	"1/1:86,23,0:5"	"0/0:0,24,205:37"	"0/0:0,33,255:46"	"0/0:0,42,255:55"	"0/0:0,45,232:58"	"0/0:0,45,255:58"	"0/0:0,45,255:58"
chr22	37712087	.	N	"T,A"	999	.	"DP=589;VDB=0.0357;AF1=1;AC1=72;DP4=0,0,363,68;MQ=43;FQ=-42.2"	GT:PL:GQ	"1/1:173,42,0,173,42,173:70"	"1/1:133,36,0,133,36,133:64"	"1/1:252,51,0,248,35,245:79"	"1/1:149,69,0,149,69,149:97"	"1/1:108,54,0,108,54,108:82"	"1/1:178,66,0,178,66,178:94"	"1/1:128,15,0,128,15,128:43"	"1/1:103,33,0,103,33,103:61"	"1/1:119,30,0,119,30,119:58"	"1/1:146,30,0,146,30,146:58"	"1/1:208,54,0,208,54,208:82"	"1/1:190,30,0,190,30,190:58"	"1/1:34,3,0,34,3,34:31"	"1/1:0,0,0,0,0,0:28"	"1/1:236,48,0,236,48,236:76"	"1/1:110,15,0,110,15,110:43"	"1/1:34,6,0,34,6,34:34"	"1/1:157,45,0,157,45,157:73"	"1/1:93,21,0,93,21,93:49"	"1/1:104,12,0,104,12,104:40"	"1/1:53,9,0,53,9,53:37"	"1/1:157,30,0,157,30,157:58"	"1/1:164,30,0,164,30,164:58"	"1/1:113,15,0,113,15,113:43"	"1/1:204,42,0,192,19,189:70"	"1/1:248,81,0,248,81,248:99"	"1/1:180,42,0,180,42,180:70"	"1/1:219,72,0,219,72,219:99"	"1/1:228,30,0,228,30,228:58"	"1/1:255,69,0,255,69,255:97"	"1/1:220,51,0,220,51,220:79"	"1/1:175,24,0,175,24,175:52"	"1/1:162,21,0,162,21,162:49"	"1/1:148,42,0,148,42,148:70"	"1/1:230,45,0,230,45,230:73"	"1/1:190,24,0,190,24,190:52"
chr22	37712177	.	A	G	999	.	"DP=625;VDB=0.0124;AF1=0.05826;AC1=4;DP4=218,253,8,25;MQ=56;FQ=999;PV4=0.018,1,1,1"	GT:PL:GQ	"0/0:0,69,255:78"	"0/1:113,0,160:99"	"0/0:0,54,255:63"	"0/0:0,66,255:75"	"0/1:214,0,143:99"	"0/0:0,15,148:24"	"0/1:97,0,86:88"	"0/0:0,36,215:45"	"0/0:0,42,255:51"	"0/0:0,24,173:33"	"0/1:189,0,191:99"	"0/0:0,39,243:48"	"0/0:0,18,129:27"	"0/0:0,0,0:9"	"0/0:0,51,255:60"	"0/0:0,15,108:24"	"0/0:0,39,253:48"	"0/0:0,48,255:57"	"0/0:0,27,188:36"	"0/0:0,33,241:42"	"0/0:0,21,136:30"	"0/0:0,45,255:54"	"0/0:0,63,255:72"	"0/0:0,12,126:21"	"0/0:0,81,255:90"	"0/0:0,54,255:63"	"0/0:0,63,255:72"	"0/0:0,78,255:87"	"0/0:0,36,250:45"	"0/0:0,90,255:99"	"0/0:0,39,216:48"	"0/0:0,3,38:12"	"0/0:0,27,219:36"	"0/0:0,57,255:66"	"0/0:0,36,241:45"	"0/0:0,45,255:54"
chr22	37712198	.	G	A	29.6	.	"DP=695;VDB=0.0136;AF1=0.01435;AC1=1;DP4=256,272,3,4;MQ=56;FQ=29.7;PV4=1,8.1e-08,1,1"	GT:PL:GQ	"0/0:0,81,255:96"	"0/0:0,54,255:69"	"0/0:0,48,255:63"	"0/0:0,63,255:78"	"0/0:0,63,255:78"	"0/0:0,15,150:30"	"0/0:0,27,221:42"	"0/0:0,42,234:57"	"0/0:0,36,255:51"	"0/0:0,24,172:39"	"0/0:0,54,255:69"	"0/0:0,39,255:54"	"0/0:0,24,170:39"	"0/0:0,0,0:15"	"0/0:0,60,255:75"	"0/0:0,18,175:33"	"0/0:0,48,247:63"	"0/0:0,57,255:72"	"0/0:0,27,186:42"	"0/0:0,42,255:57"	"0/0:0,18,133:33"	"0/0:0,36,255:51"	"0/0:0,72,255:87"	"0/0:0,18,162:33"	"0/0:0,78,255:93"	"0/0:0,54,255:69"	"0/1:75,0,255:60"	"0/0:0,78,255:93"	"0/0:0,33,255:48"	"0/0:0,111,255:99"	"0/0:0,45,250:60"	"0/0:0,12,124:27"	"0/0:0,30,250:45"	"0/0:0,45,255:60"	"0/0:0,45,255:60"	"0/0:0,45,255:60"
chr22	37712262	.	C	G	112	.	"DP=667;VDB=0.0281;AF1=0.01429;AC1=1;DP4=286,313,7,12;MQ=48;FQ=112;PV4=0.48,3e-38,1,1"	GT:PL:GQ	"0/0:0,63,255:78"	"0/0:0,54,255:69"	"0/0:0,60,255:75"	"0/0:0,48,255:63"	"0/0:0,51,255:66"	"0/0:0,42,255:57"	"0/0:0,54,255:69"	"0/0:0,66,255:81"	"0/0:0,57,255:72"	"0/0:0,39,255:54"	"0/0:0,66,255:81"	"0/0:0,42,244:57"	"0/0:0,33,105:48"	"0/0:0,0,0:15"	"0/0:0,42,248:57"	"0/0:0,72,255:87"	"0/0:0,24,146:39"	"0/0:0,54,255:69"	"0/0:0,39,168:54"	"0/0:0,45,227:60"	"0/0:0,63,174:78"	"0/0:0,48,255:63"	"0/0:0,63,255:78"	"0/0:0,24,228:39"	"0/0:0,75,255:90"	"0/0:0,66,255:81"	"0/0:0,72,255:87"	"0/1:157,0,114:99"	"0/0:0,51,255:66"	"0/0:0,81,255:96"	"0/0:0,72,255:87"	"0/0:0,27,231:42"	"0/0:0,27,229:42"	"0/0:0,52,255:67"	"0/0:0,36,255:51"	"0/0:0,54,255:69"
chr22	37712517	.	G	A	999	.	"DP=892;VDB=0.0238;AF1=0.02858;G3=0.9714,3.509e-08,0.02857;HWE=0.00258;AC1=2;DP4=327,388,9,25;MQ=58;FQ=999;PV4=0.033,1.2e-32,1,0.27"	GT:PL:GQ	"1/1:227,93,0:75"	"0/0:0,57,255:69"	"0/0:0,93,255:99"	"0/0:0,90,255:99"	"0/0:0,78,255:90"	"0/0:0,63,255:75"	"0/0:0,27,230:39"	"0/0:0,60,255:72"	"0/0:0,84,255:96"	"0/0:0,51,255:63"	"0/0:0,65,255:77"	"0/0:0,51,255:63"	"0/0:0,36,255:48"	"0/0:0,0,0:12"	"0/0:0,63,255:75"	"0/0:0,42,255:54"	"0/0:0,39,255:51"	"0/0:0,54,255:66"	"0/0:0,45,255:57"	"0/0:0,66,255:78"	"0/0:0,24,191:36"	"0/0:0,57,255:69"	"0/0:0,54,255:66"	"0/0:0,21,193:33"	"0/0:0,81,255:93"	"0/0:0,92,255:99"	"0/0:0,81,255:93"	"0/0:0,111,255:99"	"0/0:0,54,255:66"	"0/0:0,81,255:93"	"0/0:0,78,255:90"	"0/0:0,45,255:57"	"0/0:0,51,255:63"	"0/0:0,81,255:93"	"0/0:0,63,255:75"	"0/0:0,75,255:87"
chr22	37712544	.	caaaaaaaaaa	caaaaaaaaa	999	.	"INDEL;DP=948;VDB=0.0391;AF1=0.7125;AC1=51;DP4=103,93,271,269;MQ=57;FQ=999;PV4=0.62,1,2e-07,0.02"	GT:PL:GQ	"1/1:96,81,0:82"	"0/1:15,0,29:21"	"0/1:38,0,21:20"	"1/1:86,61,0:62"	"0/1:27,0,12:11"	"1/1:94,66,0:67"	"0/1:18,0,17:16"	"1/1:85,66,0:67"	"0/1:30,0,16:15"	"0/1:5,0,33:12"	"0/1:34,0,14:13"	"1/1:52,30,0:31"	"1/1:51,24,0:25"	"1/1:0,0,0:3"	"0/0:0,36,54:29"	"1/1:82,63,0:64"	"1/1:70,39,0:40"	"0/1:23,0,31:27"	"1/1:49,18,0:19"	"0/1:11,0,40:18"	"1/1:64,27,0:28"	"0/1:9,0,34:16"	"0/1:41,0,6:6"	"1/1:28,9,0:10"	"1/1:79,117,0:87"	"1/1:87,111,0:95"	"1/1:99,93,0:94"	"1/1:96,108,0:99"	"1/1:37,3,0:5"	"1/1:126,144,99:35"	"1/1:72,66,0:67"	"0/1:22,0,22:20"	"0/0:0,48,74:41"	"0/0:0,75,88:68"	"0/0:35,65,62:18"	"1/1:49,10,0:11"
chr22	37712732	.	A	C	999	.	"DP=1008;VDB=0.0336;AF1=0.3146;G3=0.6857,8.502e-09,0.3143;HWE=4.17e-11;AC1=22;DP4=271,352,127,190;MQ=51;FQ=999;PV4=0.33,2.5e-170,0.27,1"	GT:PL:GQ	"1/1:245,81,0:75"	"1/1:243,93,0:87"	"1/1:236,111,0:99"	"1/1:239,148,0:99"	"1/1:255,111,0:99"	"1/1:216,57,0:51"	"1/1:215,75,0:69"	"1/1:222,78,0:72"	"1/1:237,66,0:60"	"1/1:197,51,0:45"	"1/1:239,75,0:69"	"0/0:0,57,255:57"	"0/0:0,45,211:45"	"0/0:0,0,0:3"	"0/0:0,48,250:48"	"0/0:0,72,255:72"	"0/0:0,33,211:33"	"0/0:0,69,255:69"	"0/0:0,18,117:18"	"0/0:0,72,255:72"	"0/0:0,27,252:27"	"0/0:0,90,255:90"	"0/0:0,66,255:66"	"0/0:0,24,194:24"	"0/0:0,132,255:99"	"0/0:0,190,255:99"	"0/0:0,132,255:99"	"0/0:0,135,255:99"	"0/0:0,144,255:99"	"0/0:0,111,255:99"	"0/0:0,60,255:60"	"0/0:0,42,255:42"	"0/0:0,48,255:48"	"0/0:0,102,255:99"	"0/0:0,102,255:99"	"0/0:0,51,255:51"
