# Supplementary material for: The Role of the Antiviral APOBEC3 Gene Family in Protecting Chimpanzees against Lentiviruses from Monkeys
Source: PLoS Pathog. 2015 Sep 22;11(9):e1005149. doi: 10.1371/journal.ppat.1005149 (PMC4578921; doi:10.1371/journal.ppat.1005149)
Supplement: S2 Dataset — Sequencing reads from [34]. (TXT) [file ppat.1005149.s009.txt]

##fileformat=VCFv4.1																																												
##samtoolsVersion=0.1.18 (r982:295)																																												
"##INFO=<ID=DP,Number=1,Type=Integer,Description=""Raw read depth"">"																																												
"##INFO=<ID=DP4,Number=4,Type=Integer,Description=""# high-quality ref-forward bases, ref-reverse, alt-forward and alt-reverse bases"">"																																												
"##INFO=<ID=MQ,Number=1,Type=Integer,Description=""Root-mean-square mapping quality of covering reads"">"																																												
"##INFO=<ID=FQ,Number=1,Type=Float,Description=""Phred probability of all samples being the same"">"																																												
"##INFO=<ID=AF1,Number=1,Type=Float,Description=""Max-likelihood estimate of the first ALT allele frequency (assuming HWE)"">"																																												
"##INFO=<ID=AC1,Number=1,Type=Float,Description=""Max-likelihood estimate of the first ALT allele count (no HWE assumption)"">"																																												
"##INFO=<ID=G3,Number=3,Type=Float,Description=""ML estimate of genotype frequencies"">"																																												
"##INFO=<ID=HWE,Number=1,Type=Float,Description=""Chi^2 based HWE test P-value based on G3"">"																																												
"##INFO=<ID=CLR,Number=1,Type=Integer,Description=""Log ratio of genotype likelihoods with and without the constraint"">"																																												
"##INFO=<ID=UGT,Number=1,Type=String,Description=""The most probable unconstrained genotype configuration in the trio"">"																																												
"##INFO=<ID=CGT,Number=1,Type=String,Description=""The most probable constrained genotype configuration in the trio"">"																																												
"##INFO=<ID=PV4,Number=4,Type=Float,Description=""P-values for strand bias, baseQ bias, mapQ bias and tail distance bias"">"																																												
"##INFO=<ID=INDEL,Number=0,Type=Flag,Description=""Indicates that the variant is an INDEL."">"																																												
"##INFO=<ID=PC2,Number=2,Type=Integer,Description=""Phred probability of the nonRef allele frequency in group1 samples being larger (,smaller) than in group2."">"																																												
"##INFO=<ID=PCHI2,Number=1,Type=Float,Description=""Posterior weighted chi^2 P-value for testing the association between group1 and group2 samples."">"																																												
"##INFO=<ID=QCHI2,Number=1,Type=Integer,Description=""Phred scaled PCHI2."">"																																												
"##INFO=<ID=PR,Number=1,Type=Integer,Description=""# permutations yielding a smaller PCHI2."">"																																												
"##INFO=<ID=VDB,Number=1,Type=Float,Description=""Variant Distance Bias"">"																																												
"##FORMAT=<ID=GT,Number=1,Type=String,Description=""Genotype"">"																																												
"##FORMAT=<ID=GQ,Number=1,Type=Integer,Description=""Genotype Quality"">"																																												
"##FORMAT=<ID=GL,Number=3,Type=Float,Description=""Likelihoods for RR,RA,AA genotypes (R=ref,A=alt)"">"																																												
"##FORMAT=<ID=DP,Number=1,Type=Integer,Description=""# high-quality bases"">"																																												
"##FORMAT=<ID=SP,Number=1,Type=Integer,Description=""Phred-scaled strand bias P-value"">"																																												
"##FORMAT=<ID=PL,Number=G,Type=Integer,Description=""List of Phred-scaled genotype likelihoods"">"																																												
#CHROM	POS	ID	REF	ALT	QUAL	FILTER	INFO	FORMAT	PAN/Pan_paniscus-A914_Hortense	PAN/Pan_paniscus-A915_Kosana	PAN/Pan_paniscus-A917_Dzeeta	PAN/Pan_paniscus-A918_Hermien	PAN/Pan_paniscus-A919_Desmond	PAN/Pan_paniscus-A922_Catherine	PAN/Pan_paniscus-A924_Chipita	PAN/Pan_paniscus-A925_Bono	PAN/Pan_paniscus-A926_Natalie	PAN/Pan_paniscus-A927_Salonga	PAN/Pan_paniscus-A928_Kumbuka	PAN/Pan_troglodytes_ellioti-Akwaya_Jean	PAN/Pan_troglodytes_ellioti-Banyo	PAN/Pan_troglodytes_ellioti-Basho	PAN/Pan_troglodytes_ellioti-Damian	PAN/Pan_troglodytes_ellioti-Julie	PAN/Pan_troglodytes_ellioti-Kopongo	PAN/Pan_troglodytes_ellioti-Koto	PAN/Pan_troglodytes_ellioti-Paquita	PAN/Pan_troglodytes_ellioti-Taweh	PAN/Pan_troglodytes_ellioti-Tobi	PAN/Pan_troglodytes_schweinfurthii-100037_Vincent	PAN/Pan_troglodytes_schweinfurthii-100040_Andromeda	PAN/Pan_troglodytes_schweinfurthii-9729_Harriet	PAN/Pan_troglodytes_schweinfurthii-A910_Bwambalea	PAN/Pan_troglodytes_schweinfurthii-A911_Kidongo	PAN/Pan_troglodytes_schweinfurthii-A912_Nakuu	PAN/Pan_troglodytes_troglodytes-A957_Vaillant	PAN/Pan_troglodytes_troglodytes-A958_Doris	PAN/Pan_troglodytes_troglodytes-A959_Julie	PAN/Pan_troglodytes_troglodytes-A960_Clara	PAN/Pan_troglodytes_verus-9668_Bosco	PAN/Pan_troglodytes_verus-9730_Donald	PAN/Pan_troglodytes_verus-A956_Jimmie	PAN/Pan_troglodytes_verus-Clint	PAN/Pan_troglodytes_verus-X00100_Koby
chr22	37720285	.	T	C	999	.	"DP=285;VDB=0.0231;AF1=0.7744;G3=0.1919,0.04442,0.7637;HWE=1.66e-05;AC1=56;DP4=26,60,50,112;MQ=29;FQ=999;PV4=1,3.1e-80,9.2e-25,1"	GT:PL:GQ	"1/1:35,6,0:9"	"1/1:80,21,0:23"	"1/1:40,6,0:9"	"1/1:71,15,0:17"	"1/1:25,6,0:9"	"1/1:39,6,0:9"	"1/1:62,15,0:17"	"1/1:35,9,0:12"	"1/1:27,6,0:9"	"1/1:19,3,0:6"	"1/1:58,15,0:17"	"1/1:84,30,0:32"	"1/1:9,3,0:6"	"1/1:0,0,0:4"	"0/0:0,37,255:29"	"1/1:133,42,0:44"	"1/1:22,12,0:14"	"0/1:3,0,152:12"	"1/1:24,9,0:12"	"0/1:57,0,58:55"	"1/1:28,9,0:12"	"1/1:130,72,0:74"	"1/1:102,36,0:38"	"1/1:62,15,0:17"	"1/1:43,9,0:12"	"1/1:81,21,0:23"	"1/1:21,6,0:9"	"1/1:45,15,0:17"	"1/1:18,3,0:6"	"1/1:100,39,0:41"	"1/1:36,6,0:9"	"0/0:0,42,238:34"	"0/0:0,39,192:31"	"0/0:0,15,110:8"	"0/0:0,51,255:43"	"0/0:0,18,146:10"
chr22	37720331	.	T	C	3.3	.	"DP=348;VDB=0.0123;AF1=0.03339;AC1=2;DP4=102,185,2,5;MQ=27;FQ=3.37;PV4=1,0.0012,0.2,1"	GT:PL:GQ	"0/0:0,0,0:15"	"0/0:0,12,57:27"	"0/0:0,12,45:27"	"0/0:0,15,51:30"	"0/0:0,12,40:27"	"0/0:0,9,53:24"	"0/0:0,21,66:36"	"0/0:0,15,92:30"	"0/0:0,6,20:21"	"0/0:0,6,26:21"	"0/0:0,18,42:33"	"0/0:0,42,129:57"	"0/0:0,21,72:36"	"0/0:0,0,0:15"	"0/0:0,81,242:96"	"0/0:0,57,169:72"	"0/0:0,33,91:48"	"0/0:0,66,157:81"	"0/0:0,21,62:36"	"0/0:0,66,185:81"	"0/0:0,30,122:45"	"0/0:0,60,109:75"	"0/0:0,24,66:39"	"0/0:11,6,0:10"	"0/1:42,3,0:17"	"0/0:0,5,7:20"	"0/0:0,3,4:18"	"0/0:0,12,15:27"	"0/0:0,3,39:18"	"0/0:0,33,38:48"	"0/1:22,3,0:6"	"0/0:0,30,162:45"	"0/0:0,39,215:54"	"0/0:0,18,91:33"	"0/0:0,57,202:72"	"0/0:0,27,147:42"
chr22	37720389	.	C	T	93.3	.	"DP=290;VDB=0.0171;AF1=0.1219;AC1=8;DP4=58,131,13,25;MQ=43;FQ=93.8;PV4=0.7,1.9e-20,6.2e-19,1"	GT:PL:GQ	"0/1:42,0,23:32"	"0/1:19,0,77:14"	"0/0:0,3,37:9"	"0/1:25,2,0:9"	"0/1:23,0,12:17"	"0/1:14,0,13:9"	"0/1:31,0,36:25"	"0/0:0,4,118:10"	"0/0:0,4,79:10"	"0/0:0,0,87:7"	"0/1:41,0,13:24"	"0/0:0,30,166:36"	"0/0:0,15,66:21"	"0/0:0,0,0:6"	"0/0:0,36,255:42"	"0/0:0,42,215:48"	"0/0:0,42,255:48"	"0/0:0,30,249:36"	"0/0:0,20,215:26"	"0/0:0,25,245:31"	"0/0:0,15,149:21"	"0/0:0,15,123:21"	"0/0:0,12,107:18"	"0/0:0,0,0:6"	"0/0:0,27,147:33"	"0/0:0,9,82:15"	"0/0:0,9,89:15"	"0/0:0,3,45:9"	"0/0:0,1,31:7"	"0/0:0,8,84:14"	"0/0:0,0,0:6"	"0/0:0,12,106:18"	"0/0:0,30,213:36"	"0/0:0,3,27:9"	"0/0:0,36,194:42"	"0/0:0,21,154:27"
chr22	37720502	.	A	T	999	.	"DP=184;VDB=0.0211;AF1=0.2407;G3=0.7189,3.229e-06,0.2811;HWE=2.72e-06;AC1=17;DP4=100,13,31,1;MQ=55;FQ=999;PV4=0.31,0.034,0.053,1"	GT:PL:GQ	"1/1:140,24,0:16"	"1/1:122,15,0:8"	"0/1:37,3,0:6"	"1/1:80,12,0:5"	"0/0:0,0,0:4"	"0/1:28,3,0:6"	"0/1:51,6,0:4"	"0/1:56,6,0:4"	"0/1:35,3,0:6"	"0/0:0,0,0:4"	"1/1:163,24,0:16"	"0/0:0,3,40:6"	"0/0:0,6,45:9"	"0/0:0,0,0:4"	"0/0:0,12,111:14"	"0/0:0,15,128:17"	"0/0:0,3,23:6"	"0/0:0,18,138:20"	"0/0:0,9,92:11"	"0/0:0,15,134:17"	"0/0:0,15,119:17"	"0/0:0,0,0:4"	"0/0:0,9,86:11"	"0/0:0,15,129:17"	"0/0:0,33,176:35"	"0/0:0,21,141:23"	"0/0:0,9,84:11"	"0/0:0,15,129:17"	"0/0:0,9,93:11"	"0/0:0,9,79:11"	"0/0:0,27,172:29"	"0/0:0,15,103:17"	"0/0:0,21,137:23"	"0/0:0,21,154:23"	"0/0:0,36,201:38"	"0/0:0,3,36:6"
chr22	37720544	.	G	T	11.3	.	"DP=345;VDB=0.0273;AF1=0.01545;AC1=1;DP4=243,66,8,0;MQ=59;FQ=11.3;PV4=0.21,3.3e-21,1,1"	GT:PL:GQ	"0/0:0,18,137:33"	"0/0:0,27,158:42"	"0/0:0,6,64:21"	"0/0:0,30,170:45"	"0/0:0,24,160:39"	"0/0:0,3,37:18"	"0/0:0,6,67:21"	"0/0:0,27,145:42"	"0/0:0,6,68:21"	"0/0:0,6,71:21"	"0/0:0,36,186:51"	"0/0:0,33,245:48"	"0/0:0,9,112:24"	"0/0:0,0,0:15"	"0/0:0,66,255:81"	"0/0:0,39,255:54"	"0/0:0,21,211:36"	"0/0:0,45,255:60"	"0/0:0,33,255:48"	"0/0:0,69,255:84"	"0/0:0,24,227:39"	"0/0:0,30,254:45"	"0/0:0,18,152:33"	"0/0:0,9,94:24"	"0/0:0,48,195:63"	"0/0:0,24,152:39"	"0/0:0,30,181:45"	"0/0:0,8,148:23"	"0/1:56,0,88:41"	"0/0:0,42,197:57"	"0/0:0,2,115:17"	"0/0:0,27,234:42"	"0/0:0,21,213:36"	"0/0:0,27,167:42"	"0/0:0,54,255:69"	"0/0:0,18,158:33"
chr22	37720626	.	G	A	10.1	.	"DP=329;VDB=0.0401;AF1=0.01823;G3=0.9714,4.161e-07,0.02857;HWE=0.0116;AC1=1;DP4=230,39,5,0;MQ=57;FQ=10.2;PV4=1,8.2e-10,0.0021,0.2"	GT:PL:GQ	"0/1:69,15,0:7"	"0/0:0,15,103:30"	"0/0:0,6,53:21"	"0/0:0,9,88:24"	"0/0:0,45,192:60"	"0/0:0,12,112:27"	"0/0:0,3,39:18"	"0/0:0,33,170:48"	"0/0:0,15,118:30"	"0/0:0,24,160:39"	"0/0:0,12,90:27"	"0/0:0,30,236:45"	"0/0:0,12,132:27"	"0/0:0,0,0:15"	"0/0:0,21,196:36"	"0/0:0,45,255:60"	"0/0:0,18,182:33"	"0/0:0,24,204:39"	"0/0:0,18,153:33"	"0/0:0,51,255:66"	"0/0:0,18,180:33"	"0/0:0,24,184:39"	"0/0:0,21,153:36"	"0/0:0,12,128:27"	"0/0:0,48,187:63"	"0/0:0,21,149:36"	"0/0:0,24,183:39"	"0/0:0,27,184:42"	"0/0:0,18,113:33"	"0/0:0,30,165:45"	"0/0:0,36,203:51"	"0/0:0,24,222:39"	"0/0:0,18,169:33"	"0/0:0,39,209:54"	"0/0:0,36,254:51"	"0/0:0,18,167:33"
chr22	37720672	.	C	T	999	.	"DP=350;VDB=0.0341;AF1=0.459;G3=0.4868,0.1343,0.3789;HWE=4.2e-05;AC1=33;DP4=108,22,90,22;MQ=52;FQ=999;PV4=0.62,1.9e-73,0.036,1"	GT:PL:GQ	"0/0:0,9,91:8"	"0/0:0,15,119:13"	"0/1:0,0,0:3"	"0/0:0,36,181:34"	"0/0:0,24,154:22"	"0/0:0,15,128:13"	"0/0:0,6,68:5"	"0/0:0,21,149:19"	"0/0:0,9,78:8"	"0/0:0,9,71:8"	"0/0:0,24,166:22"	"1/1:73,24,0:20"	"1/1:49,18,0:14"	"0/1:0,0,0:3"	"0/0:0,21,153:19"	"1/1:142,36,0:32"	"1/1:42,12,0:9"	"0/1:25,0,85:27"	"1/1:57,12,0:9"	"0/1:25,0,181:27"	"1/1:60,15,0:12"	"0/1:33,0,137:35"	"0/1:7,0,122:10"	"1/1:53,9,0:6"	"1/1:84,30,0:26"	"1/1:92,48,0:44"	"1/1:86,21,0:17"	"1/1:76,18,0:14"	"0/1:9,0,130:12"	"1/1:66,24,0:20"	"1/1:82,21,0:17"	"0/0:0,21,165:19"	"0/0:0,18,140:16"	"0/0:0,27,153:25"	"0/0:0,21,180:19"	"0/0:0,15,152:13"
chr22	37720900	.	G	C	22.6	.	"DP=787;VDB=0.0044;AF1=0.01432;AC1=1;DP4=409,235,3,2;MQ=43;FQ=22.7;PV4=1,0.0031,0.069,1"	GT:PL:GQ	"0/0:0,75,255:90"	"0/0:0,69,254:84"	"0/0:0,54,171:69"	"0/0:0,69,255:84"	"0/0:0,63,239:78"	"0/0:0,42,206:57"	"0/0:0,24,146:39"	"0/0:0,51,191:66"	"0/0:0,42,215:57"	"0/0:0,36,188:51"	"0/0:0,63,255:78"	"0/0:0,54,234:69"	"0/0:0,39,255:54"	"0/0:0,0,0:15"	"0/0:0,63,255:78"	"0/0:0,57,242:72"	"0/0:0,48,228:63"	"0/0:0,69,255:84"	"0/0:0,60,255:75"	"0/0:0,78,255:93"	"0/0:0,24,147:39"	"0/0:0,84,255:99"	"0/0:0,75,255:90"	"0/0:0,12,87:27"	"0/0:0,108,255:99"	"0/0:0,69,255:84"	"0/0:0,54,248:69"	"0/0:0,48,255:63"	"0/0:0,57,255:72"	"0/0:0,72,255:87"	"0/1:68,0,129:53"	"0/0:0,24,107:39"	"0/0:0,63,255:78"	"0/0:0,51,255:66"	"0/0:0,69,255:84"	"0/0:0,48,218:63"
chr22	37720902	.	T	C	30.6	.	"DP=789;VDB=0.0072;AF1=0.01433;AC1=1;DP4=384,238,4,2;MQ=44;FQ=30.7;PV4=1,0.016,0.038,1"	GT:PL:GQ	"0/0:0,75,255:90"	"0/0:0,63,251:78"	"0/0:0,42,159:57"	"0/0:0,60,254:75"	"0/0:0,57,225:72"	"0/0:0,42,204:57"	"0/0:0,18,139:33"	"0/0:0,48,186:63"	"0/0:0,45,213:60"	"0/0:0,33,184:48"	"0/0:0,60,255:75"	"0/0:0,54,231:69"	"0/0:0,48,255:63"	"0/0:0,0,0:15"	"0/0:0,60,255:75"	"0/0:0,60,245:75"	"0/0:0,39,224:54"	"0/0:0,69,255:84"	"0/0:0,60,255:75"	"0/0:0,75,255:90"	"0/0:0,24,134:39"	"0/0:0,84,255:99"	"0/0:0,72,255:87"	"0/0:0,12,89:27"	"0/0:0,111,255:99"	"0/0:0,69,255:84"	"0/0:0,54,246:69"	"0/0:0,42,250:57"	"0/0:0,57,255:72"	"0/0:0,72,255:87"	"0/1:76,0,122:61"	"0/0:0,18,104:33"	"0/0:0,63,244:78"	"0/0:0,45,247:60"	"0/0:0,69,255:84"	"0/0:0,48,216:63"
chr22	37720943	.	T	C	31	.	"DP=728;VDB=0.0124;AF1=0.02759;AC1=2;DP4=327,302,5,6;MQ=58;FQ=31.1;PV4=0.77,1.2e-08,1.5e-05,0.15"	GT:PL:GQ	"0/0:0,72,255:85"	"0/0:0,60,255:73"	"0/0:0,39,255:52"	"0/0:0,72,255:85"	"0/0:0,48,255:61"	"0/0:0,36,244:49"	"0/0:0,15,145:28"	"0/0:0,45,255:58"	"0/0:0,45,255:58"	"0/0:0,27,215:40"	"0/0:0,60,255:73"	"0/0:0,45,255:58"	"0/0:0,54,255:67"	"0/0:0,0,0:13"	"0/0:0,87,255:99"	"0/0:0,39,255:52"	"0/0:0,39,255:52"	"0/0:0,69,255:82"	"0/0:0,72,255:85"	"0/0:0,81,255:94"	"0/0:0,39,255:52"	"0/0:0,66,255:79"	"0/0:0,57,255:70"	"0/0:0,9,91:22"	"0/0:0,93,255:99"	"0/0:0,66,255:79"	"0/0:0,81,255:94"	"0/0:0,48,255:61"	"0/1:68,0,255:55"	"0/0:0,63,255:76"	"0/1:23,0,222:11"	"0/0:0,12,112:25"	"0/0:0,54,255:67"	"0/0:0,63,255:76"	"0/0:0,90,255:99"	"0/0:0,30,207:43"
chr22	37721028	.	G	C	999	.	"DP=851;VDB=0.0436;AF1=0.4779;G3=0.4865,0.05745,0.4561;HWE=1.46e-08;AC1=35;DP4=183,232,112,170;MQ=50;FQ=999;PV4=0.27,6.7e-142,1,0.00013"	GT:PL:GQ	"0/0:0,54,255:51"	"0/0:0,66,255:63"	"0/0:0,48,255:45"	"0/0:0,36,255:33"	"0/0:0,81,255:78"	"0/0:0,30,189:27"	"0/0:0,48,255:45"	"0/0:0,57,255:54"	"0/0:0,42,255:39"	"0/0:0,39,255:36"	"0/0:0,66,255:63"	"1/1:198,40,0:37"	"1/1:82,18,0:15"	"0/1:0,0,0:3"	"0/0:0,63,249:60"	"1/1:173,27,0:24"	"1/1:112,27,0:24"	"0/1:25,0,105:28"	"1/1:119,25,0:22"	"0/1:97,0,152:99"	"1/1:152,30,0:27"	"1/1:231,53,0:50"	"1/1:192,30,0:27"	"1/1:98,9,0:7"	"1/1:251,66,0:63"	"1/1:222,14,0:11"	"1/1:233,50,0:47"	"1/1:158,14,0:11"	"1/1:144,12,0:9"	"1/1:230,44,0:41"	"1/1:127,36,0:33"	"0/0:0,42,252:39"	"0/0:0,81,255:78"	"0/0:0,62,255:59"	"0/0:0,111,255:99"	"0/0:0,48,255:45"
chr22	37721115	.	C	T	999	.	"DP=785;VDB=0.0390;AF1=0.05553;AC1=4;DP4=310,348,17,26;MQ=52;FQ=999;PV4=0.35,1.2e-44,0.01,0.43"	GT:PL:GQ	"0/0:0,69,255:78"	"0/0:0,78,255:87"	"0/0:0,72,255:81"	"0/0:0,96,255:99"	"0/0:0,51,255:60"	"0/0:0,36,235:45"	"0/0:0,42,255:51"	"0/0:0,69,255:78"	"0/0:0,57,255:66"	"0/0:0,39,255:48"	"0/0:0,69,255:78"	"0/0:0,51,255:60"	"0/0:0,21,89:30"	"0/0:0,0,0:10"	"0/0:0,47,255:56"	"0/0:0,51,255:60"	"0/0:0,15,110:24"	"0/0:0,51,255:60"	"0/0:0,21,72:30"	"0/0:0,69,255:78"	"0/0:0,39,200:48"	"0/0:0,63,255:72"	"0/0:0,60,255:69"	"1/1:151,24,0:9"	"0/1:114,0,255:99"	"0/1:194,0,255:99"	"0/0:0,90,255:99"	"0/0:0,90,255:99"	"0/0:0,33,255:42"	"0/0:0,120,255:99"	"0/0:0,54,255:63"	"0/0:0,27,213:36"	"0/0:0,31,255:40"	"0/0:0,111,255:99"	"0/0:0,87,255:96"	"0/0:0,24,209:33"
chr22	37721131	.	C	T	999	.	"DP=782;VDB=0.0311;AF1=0.05719;AC1=4;DP4=241,350,18,18;MQ=54;FQ=999;PV4=0.3,1,0.024,0.24"	GT:PL:GQ	"0/0:0,51,255:60"	"0/0:0,75,255:84"	"0/0:0,81,255:90"	"0/0:0,39,243:48"	"0/0:0,36,239:45"	"0/0:0,33,236:42"	"0/0:0,42,255:51"	"0/0:0,57,255:66"	"0/0:0,54,255:63"	"0/0:0,45,255:54"	"0/0:0,66,255:75"	"0/0:0,54,255:63"	"0/0:0,24,170:33"	"0/0:0,0,0:10"	"1/1:255,60,0:45"	"0/0:0,51,255:60"	"0/0:0,36,255:45"	"0/1:201,0,145:99"	"0/0:0,18,159:27"	"0/1:124,0,243:99"	"0/0:0,33,236:42"	"0/0:0,39,255:48"	"0/0:0,51,255:60"	"0/0:0,30,247:39"	"0/0:0,102,255:99"	"0/0:0,90,255:99"	"0/0:0,96,255:99"	"0/0:0,63,255:72"	"0/0:0,27,210:36"	"0/0:0,93,255:99"	"0/0:0,42,255:51"	"0/0:0,27,223:36"	"0/0:0,48,255:57"	"0/0:0,84,255:93"	"0/0:0,87,255:96"	"0/0:0,30,238:39"
chr22	37721136	.	A	G	999	.	"DP=784;VDB=0.0336;AF1=0.3146;G3=0.6857,9.398e-09,0.3143;HWE=4.23e-11;AC1=22;DP4=188,244,77,112;MQ=53;FQ=999;PV4=0.54,0.33,4.9e-30,1"	GT:PL:GQ	"1/1:255,51,0:45"	"1/1:255,78,0:72"	"1/1:255,72,0:66"	"1/1:216,33,0:27"	"1/1:222,33,0:27"	"1/1:244,39,0:33"	"1/1:244,36,0:30"	"1/1:255,60,0:54"	"1/1:255,51,0:45"	"1/1:255,51,0:45"	"1/1:255,60,0:54"	"0/0:0,54,255:54"	"0/0:0,18,163:18"	"0/0:0,0,0:3"	"0/0:0,63,255:63"	"0/0:0,57,255:57"	"0/0:0,33,255:33"	"0/0:0,57,255:57"	"0/0:0,21,202:21"	"0/0:0,57,255:57"	"0/0:0,30,229:30"	"0/0:0,36,255:36"	"0/0:0,45,255:45"	"0/0:0,27,225:27"	"0/0:0,93,255:93"	"0/0:0,63,255:63"	"0/0:0,102,255:99"	"0/0:0,75,255:75"	"0/0:0,27,203:27"	"0/0:0,78,255:78"	"0/0:0,42,255:42"	"0/0:0,30,221:30"	"0/0:0,51,255:51"	"0/0:0,90,255:90"	"0/0:0,96,255:96"	"0/0:0,30,234:30"
chr22	37721154	.	A	G	999	.	"DP=816;VDB=0.0305;AF1=0.04566;G3=0.9407,0.03076,0.02857;HWE=0.0252;AC1=3;DP4=278,391,11,18;MQ=50;FQ=999;PV4=0.85,6.6e-27,0.00021,1"	GT:PL:GQ	"1/1:197,54,0:38"	"0/0:0,93,255:99"	"0/0:0,74,255:84"	"0/0:0,48,250:58"	"0/0:0,57,255:67"	"0/0:0,39,255:49"	"0/0:0,39,255:49"	"0/1:81,0,186:71"	"0/0:4,0,255:7"	"0/0:0,63,255:73"	"0/0:0,66,255:76"	"0/0:0,48,255:58"	"0/0:0,21,183:31"	"0/0:0,0,0:11"	"0/0:0,57,255:67"	"0/0:0,57,255:67"	"0/0:0,39,255:49"	"0/0:0,54,255:64"	"0/0:0,27,224:37"	"0/0:0,57,255:67"	"0/0:0,21,185:31"	"0/0:0,51,255:61"	"0/0:0,45,255:55"	"0/0:0,24,221:34"	"0/0:0,111,255:99"	"0/0:0,108,255:99"	"0/0:0,102,255:99"	"0/0:0,93,255:99"	"0/0:0,36,255:46"	"0/0:0,78,255:88"	"0/0:0,63,255:73"	"0/0:0,30,239:40"	"0/0:0,57,255:67"	"0/0:0,117,255:99"	"0/0:0,102,255:99"	"0/0:0,33,255:43"
chr22	37721176	.	T	C	999	.	"DP=828;VDB=0.0347;AF1=0.315;G3=0.6857,1.14e-08,0.3143;HWE=4.33e-11;AC1=22;DP4=196,256,80,147;MQ=45;FQ=999;PV4=0.047,3.9e-96,5.8e-29,1"	GT:PL:GQ	"1/1:188,66,0:60"	"1/1:213,96,0:90"	"1/1:213,63,0:57"	"1/1:188,48,0:42"	"1/1:206,73,0:67"	"1/1:149,30,0:24"	"1/1:202,42,0:36"	"1/1:216,66,0:60"	"1/1:219,54,0:48"	"1/1:223,57,0:51"	"1/1:209,66,0:60"	"0/0:0,39,254:39"	"0/0:0,15,125:15"	"0/0:0,0,0:3"	"0/0:0,60,255:60"	"0/0:0,54,255:54"	"0/0:0,33,150:33"	"0/0:0,51,255:51"	"0/0:0,24,192:24"	"0/0:0,42,223:42"	"0/0:0,18,107:18"	"0/0:0,45,255:45"	"0/0:0,33,247:33"	"0/0:0,24,222:24"	"0/0:0,111,255:99"	"0/0:0,117,255:99"	"0/0:0,102,255:99"	"0/0:0,87,255:87"	"0/0:0,54,255:54"	"0/0:0,75,255:75"	"0/0:0,48,255:48"	"0/0:0,27,241:27"	"0/0:0,48,255:48"	"0/0:0,102,255:99"	"0/0:0,102,255:99"	"0/0:0,39,255:39"
chr22	37721189	.	T	C	999	.	"DP=859;VDB=0.0282;AF1=0.3158;G3=0.6857,2.898e-08,0.3143;HWE=5.03e-11;AC1=23;DP4=166,262,78,147;MQ=43;FQ=999;PV4=0.31,1,3.1e-43,1"	GT:PL:GQ	"1/1:169,72,0:66"	"1/1:255,99,0:93"	"1/1:216,75,0:69"	"1/1:246,57,0:51"	"1/1:196,64,0:58"	"1/1:162,21,0:15"	"1/1:194,25,0:19"	"1/1:233,66,0:60"	"1/1:231,39,0:33"	"1/1:239,54,0:48"	"1/1:255,78,0:72"	"0/0:0,36,196:36"	"0/0:0,15,62:15"	"0/0:0,0,0:3"	"0/0:0,57,252:57"	"0/0:0,51,225:51"	"0/0:0,30,68:30"	"0/0:0,39,220:39"	"0/0:0,12,65:13"	"0/0:0,39,168:39"	"0/0:0,12,41:13"	"0/0:0,48,255:48"	"0/0:0,21,171:21"	"0/0:0,27,215:27"	"0/0:0,93,255:93"	"0/0:0,123,255:99"	"0/0:0,105,255:99"	"0/0:0,81,255:81"	"0/0:0,57,255:57"	"0/0:0,84,255:84"	"0/0:0,51,238:51"	"0/0:0,24,183:24"	"0/0:0,36,220:36"	"0/0:0,96,255:96"	"0/0:0,99,255:99"	"0/0:0,39,255:39"
chr22	37721194	.	G	T	999	.	"DP=907;VDB=0.0305;AF1=0.3157;G3=0.6852,3.188e-08,0.3148;HWE=5.1e-11;AC1=23;DP4=200,289,71,155;MQ=43;FQ=999;PV4=0.016,1.4e-154,3.3e-45,1"	GT:PL:GQ	"1/1:123,58,0:52"	"1/1:142,93,0:87"	"1/1:164,84,0:78"	"1/1:150,57,0:51"	"1/1:124,67,0:61"	"1/1:82,18,0:12"	"1/1:129,31,0:25"	"1/1:130,53,0:47"	"1/1:139,36,0:30"	"1/1:163,60,0:54"	"1/1:181,78,0:72"	"0/0:0,36,215:36"	"0/0:0,15,62:15"	"0/0:0,0,0:3"	"0/0:0,69,255:69"	"0/0:0,81,255:81"	"0/0:0,30,29:29"	"0/0:0,39,212:39"	"0/0:0,18,70:18"	"0/0:0,45,193:45"	"0/0:0,9,14:10"	"0/0:0,63,255:63"	"0/0:0,30,192:30"	"0/0:0,30,239:30"	"0/0:0,102,255:99"	"0/0:0,138,255:99"	"0/0:0,114,255:99"	"0/0:0,96,255:96"	"0/0:0,57,255:57"	"0/0:0,102,255:99"	"0/0:0,39,255:39"	"0/0:0,30,233:30"	"0/0:0,39,235:39"	"0/0:0,111,255:99"	"0/0:0,108,255:99"	"0/0:0,39,255:39"
chr22	37721206	.	C	T	999	.	"DP=966;VDB=0.0338;AF1=0.3144;G3=0.6857,1.34e-08,0.3143;HWE=4.5e-11;AC1=22;DP4=202,304,85,165;MQ=43;FQ=999;PV4=0.13,1.3e-100,5.2e-45,1"	GT:PL:GQ	"1/1:159,64,0:58"	"1/1:198,96,0:90"	"1/1:221,87,0:81"	"1/1:171,54,0:48"	"1/1:169,84,0:78"	"1/1:117,21,0:15"	"1/1:180,27,0:21"	"1/1:209,64,0:58"	"1/1:203,51,0:45"	"1/1:220,63,0:57"	"1/1:225,84,0:78"	"0/0:0,45,231:45"	"0/0:0,15,68:16"	"0/0:0,0,0:3"	"0/0:0,60,255:60"	"0/0:0,69,255:69"	"0/0:0,27,81:27"	"0/0:0,36,220:36"	"0/0:0,24,41:24"	"0/0:0,57,238:57"	"0/0:0,18,42:18"	"0/0:0,69,255:69"	"0/0:0,30,215:30"	"0/0:0,30,225:30"	"0/0:0,102,255:99"	"0/0:0,144,255:99"	"0/0:0,102,255:99"	"0/0:0,87,255:87"	"0/0:0,69,255:69"	"0/0:0,108,255:99"	"0/0:0,69,255:69"	"0/0:0,30,234:30"	"0/0:0,42,252:42"	"0/0:0,123,255:99"	"0/0:0,99,255:99"	"0/0:0,45,255:45"
chr22	37721210	.	A	G	999	.	"DP=991;VDB=0.0320;AF1=0.3142;G3=0.6857,1.042e-08,0.3143;HWE=4.33e-11;AC1=22;DP4=216,305,86,174;MQ=44;FQ=999;PV4=0.024,8.2e-71,4.4e-45,1"	GT:PL:GQ	"1/1:155,67,0:61"	"1/1:186,90,0:84"	"1/1:229,96,0:90"	"1/1:192,57,0:51"	"1/1:178,81,0:75"	"1/1:138,27,0:21"	"1/1:181,23,0:17"	"1/1:204,64,0:58"	"1/1:198,57,0:51"	"1/1:207,63,0:57"	"1/1:217,84,0:78"	"0/0:0,54,255:54"	"0/0:0,18,109:18"	"0/0:0,0,0:3"	"0/0:0,63,255:63"	"0/0:0,84,255:84"	"0/0:0,27,68:27"	"0/0:0,39,221:39"	"0/0:0,27,64:27"	"0/0:0,57,222:57"	"0/0:0,21,103:21"	"0/0:0,69,255:69"	"0/0:0,33,224:33"	"0/0:0,30,228:30"	"0/0:0,114,255:99"	"0/0:0,129,255:99"	"0/0:0,96,255:96"	"0/0:0,90,255:90"	"0/0:0,72,255:72"	"0/0:0,102,255:99"	"0/0:0,69,255:69"	"0/0:0,36,244:36"	"0/0:0,42,253:42"	"0/0:0,126,255:99"	"0/0:0,93,255:93"	"0/0:0,51,255:51"
chr22	37721303	.	TGGG	TGG	999	.	"INDEL;DP=1086;VDB=0.0398;AF1=0.3143;G3=0.6857,2.593e-07,0.3143;HWE=4.09e-11;AC1=22;DP4=370,304,194,162;MQ=58;FQ=999;PV4=0.95,1.4e-62,1,1"	GT:PL:GQ	"1/1:255,99,0:93"	"1/1:255,148,0:99"	"1/1:255,144,0:99"	"1/1:255,166,0:99"	"1/1:255,78,0:72"	"1/1:255,54,0:48"	"1/1:255,60,0:54"	"1/1:255,66,0:60"	"1/1:255,84,0:78"	"1/1:255,63,0:57"	"1/1:255,108,0:99"	"0/0:0,87,255:87"	"0/0:0,33,229:33"	"0/0:0,0,0:3"	"0/0:0,72,255:72"	"0/0:0,102,255:99"	"0/0:0,45,255:45"	"0/0:0,90,255:90"	"0/0:0,45,255:45"	"0/0:0,72,255:72"	"0/0:0,30,220:30"	"0/0:0,69,255:69"	"0/0:0,48,255:48"	"0/0:0,54,255:54"	"0/0:0,151,255:99"	"0/0:0,129,255:99"	"0/0:0,102,255:99"	"0/0:0,108,255:99"	"0/0:0,105,255:99"	"0/0:0,117,255:99"	"0/0:0,78,255:78"	"0/0:0,66,255:66"	"0/0:0,69,255:69"	"0/0:0,138,255:99"	"0/0:0,157,255:99"	"0/0:0,57,255:57"
chr22	37721403	.	CAGA	CAGAGA	999	.	"INDEL;DP=601;VDB=0.0362;AF1=0.869;G3=0.1429,2.609e-07,0.8571;HWE=5.04e-07;AC1=63;DP4=34,30,111,251;MQ=58;FQ=999;PV4=0.00087,1,0.0021,0.0012"	GT:PL:GQ	"1/1:255,48,0:53"	"1/1:255,33,0:38"	"1/1:255,30,0:35"	"1/1:255,36,0:41"	"1/1:255,33,0:38"	"1/1:135,12,0:17"	"1/1:255,27,0:32"	"1/1:255,24,0:29"	"1/1:255,27,0:32"	"1/1:227,21,0:26"	"1/1:255,48,0:53"	"1/1:255,51,0:56"	"1/1:255,24,0:29"	"1/1:0,0,0:6"	"1/1:255,54,0:59"	"1/1:255,63,0:68"	"1/1:123,9,0:14"	"1/1:255,45,0:50"	"1/1:255,24,0:29"	"1/1:255,33,0:38"	"1/1:195,15,0:20"	"1/1:213,24,0:29"	"1/1:255,36,0:41"	"1/1:178,12,0:17"	"1/1:255,72,0:77"	"1/1:255,57,0:62"	"1/1:255,54,0:59"	"1/1:255,51,0:56"	"1/1:255,30,0:35"	"1/1:255,81,0:86"	"1/1:184,12,0:17"	"0/0:0,18,199:8"	"0/0:0,39,255:28"	"0/0:0,63,255:52"	"0/0:0,66,255:55"	"0/1:0,6,84:6"
chr22	37721404	.	AG	AGGG	999	.	"INDEL;DP=607;VDB=0.0361;AF1=0.6678;AC1=48;DP4=39,47,37,150;MQ=60;FQ=999;PV4=2.1e-05,1.9e-58,1,1"	GT:PL:GQ	"1/1:66,30,0:30"	"1/1:67,18,0:18"	"0/1:51,0,5:6"	"0/1:49,0,24:24"	"1/1:84,24,0:24"	"0/1:20,0,23:21"	"1/1:99,18,0:18"	"1/1:52,12,0:12"	"1/1:58,2,0:4"	"0/1:38,0,17:17"	"1/1:69,18,0:18"	"0/1:33,0,68:39"	"0/1:21,0,21:20"	"0/1:0,0,0:3"	"0/1:64,0,8:9"	"0/1:64,0,5:6"	"0/1:0,3,32:5"	"0/1:88,0,22:22"	"1/1:18,3,0:5"	"1/1:43,9,0:9"	"0/1:0,0,0:3"	"0/1:42,0,42:41"	"1/1:83,24,0:24"	"1/1:19,3,0:5"	"1/1:81,31,0:31"	"1/1:80,1,0:4"	"1/1:116,39,0:39"	"1/1:75,27,0:27"	"0/1:84,0,2:4"	"1/1:131,54,0:54"	"1/1:37,9,0:9"	"0/0:0,21,221:15"	"0/0:0,39,255:33"	"0/0:0,63,255:57"	"0/0:0,66,255:60"	"0/1:0,6,89:3"
chr22	37721406	.	A	AGC	999	.	"INDEL;DP=600;VDB=0.0361;AF1=0.799;G3=0.1424,0.09976,0.7578;HWE=0.00138;AC1=58;DP4=36,35,43,157;MQ=60;FQ=999;PV4=7.5e-06,6.2e-56,1,1"	GT:PL:GQ	"1/1:86,30,0:33"	"1/1:88,21,0:24"	"1/1:73,21,0:24"	"1/1:75,21,0:24"	"1/1:80,24,0:27"	"1/1:29,6,0:9"	"1/1:89,15,0:18"	"1/1:56,15,0:18"	"0/1:36,0,8:6"	"1/1:60,15,0:18"	"1/1:84,18,0:21"	"0/1:45,0,12:10"	"1/1:87,9,0:12"	"1/1:0,0,0:4"	"1/1:128,27,0:30"	"0/1:79,0,30:27"	"1/1:0,0,0:4"	"1/1:101,30,0:33"	"1/1:50,6,0:9"	"0/1:61,0,17:14"	"1/1:20,3,0:7"	"1/1:70,10,0:13"	"1/1:85,24,0:27"	"1/1:29,6,0:9"	"1/1:110,34,0:37"	"1/1:125,33,0:36"	"1/1:115,36,0:39"	"1/1:102,30,0:33"	"1/1:119,18,0:21"	"1/1:141,54,0:57"	"1/1:33,6,0:9"	"0/0:0,18,216:10"	"0/0:0,42,255:33"	"0/0:0,63,255:54"	"0/0:0,63,255:54"	"0/1:0,6,93:5"
chr22	37721475	.	accc	aCccc	999	.	"INDEL;DP=601;VDB=0.0374;AF1=0.784;G3=0.1713,0.08685,0.7418;HWE=3.99e-05;AC1=57;DP4=45,73,171,219;MQ=54;FQ=999;PV4=0.29,1,2.9e-08,1"	GT:PL:GQ	"1/1:226,39,0:42"	"1/1:158,36,0:39"	"1/1:255,63,0:66"	"1/1:255,66,0:69"	"1/1:239,39,0:42"	"1/1:192,36,0:39"	"1/1:212,30,0:33"	"1/1:188,27,0:30"	"1/1:255,54,0:57"	"1/1:147,26,5:24"	"1/1:255,45,0:48"	"1/1:255,54,0:57"	"1/1:124,21,0:24"	"1/1:0,0,0:4"	"0/0:0,72,255:63"	"1/1:255,66,0:69"	"1/1:163,48,0:51"	"0/1:122,0,168:99"	"1/1:131,24,0:27"	"0/1:119,0,206:99"	"1/1:142,21,0:24"	"1/1:219,30,0:33"	"1/1:252,36,0:39"	"1/1:94,9,0:12"	"1/1:255,51,0:54"	"1/1:255,69,0:72"	"1/1:255,54,0:57"	"1/1:255,8,0:11"	"0/1:84,0,91:87"	"1/1:255,60,0:63"	"1/1:249,42,0:45"	"0/0:0,27,183:18"	"0/0:0,27,178:18"	"0/0:0,36,228:27"	"0/0:0,51,255:42"	"0/0:0,27,189:18"
chr22	37721553	.	C	A	999	.	"DP=871;VDB=0.0342;AF1=0.05715;AC1=4;DP4=370,374,27,20;MQ=41;FQ=999;PV4=0.37,0.00043,1,1"	GT:PL:GQ	"0/0:0,60,255:69"	"0/0:0,78,255:87"	"0/0:0,96,255:99"	"0/0:0,51,202:60"	"0/0:0,84,228:93"	"0/0:0,42,185:51"	"0/0:0,57,255:66"	"0/0:0,75,241:84"	"0/0:0,48,252:57"	"0/0:0,48,205:57"	"0/0:0,102,255:99"	"0/0:0,69,255:78"	"0/0:0,27,181:36"	"0/0:0,0,0:10"	"1/1:255,57,0:42"	"0/0:0,105,255:99"	"0/0:0,30,204:39"	"0/1:151,0,125:99"	"0/0:0,54,255:63"	"0/1:105,0,203:96"	"0/0:0,42,255:51"	"0/0:0,75,255:84"	"0/0:0,54,255:63"	"0/0:0,30,235:39"	"0/0:0,144,255:99"	"0/0:0,99,255:99"	"0/0:0,84,255:93"	"0/0:135,223,255:97"	"0/0:0,93,255:99"	"0/0:0,96,255:99"	"0/0:0,93,255:99"	"0/0:0,57,255:66"	"0/0:0,27,215:36"	"0/0:0,63,255:72"	"0/0:0,48,255:57"	"0/0:0,57,255:66"
chr22	37721557	.	T	C	999	.	"DP=866;VDB=0.0333;AF1=0.3146;G3=0.6857,8.536e-09,0.3143;HWE=4.17e-11;AC1=22;DP4=284,262,125,120;MQ=41;FQ=999;PV4=0.82,1,1.4e-57,1"	GT:PL:GQ	"1/1:255,63,0:57"	"1/1:254,72,0:66"	"1/1:255,96,0:90"	"1/1:148,45,0:39"	"1/1:234,84,0:78"	"1/1:164,39,0:33"	"1/1:255,63,0:57"	"1/1:238,75,0:69"	"1/1:255,48,0:42"	"1/1:207,48,0:42"	"1/1:255,102,0:96"	"0/0:0,66,255:66"	"0/0:0,24,160:24"	"0/0:0,0,0:3"	"0/0:0,60,255:60"	"0/0:0,102,255:99"	"0/0:0,27,177:27"	"0/0:0,42,233:42"	"0/0:0,57,255:57"	"0/0:0,54,255:54"	"0/0:0,42,253:42"	"0/0:0,75,255:75"	"0/0:0,57,255:57"	"0/0:0,33,250:33"	"0/0:0,141,255:99"	"0/0:0,99,255:99"	"0/0:0,90,255:90"	"0/0:0,123,255:99"	"0/0:0,96,255:96"	"0/0:0,99,255:99"	"0/0:0,96,255:96"	"0/0:0,57,255:57"	"0/0:0,18,167:18"	"0/0:0,72,255:72"	"0/0:0,48,255:48"	"0/0:0,60,255:60"
chr22	37721561	.	C	T	124	.	"DP=877;VDB=0.0310;AF1=0.01429;AC1=1;DP4=415,380,10,10;MQ=40;FQ=124;PV4=1,1.9e-31,1,0.34"	GT:PL:GQ	"0/0:0,72,255:87"	"0/0:0,75,252:90"	"0/0:0,99,255:99"	"0/0:0,39,136:54"	"0/0:0,105,234:99"	"0/0:0,42,176:57"	"0/0:0,57,237:72"	"0/0:0,81,250:96"	"0/0:0,51,255:66"	"0/0:0,54,218:69"	"0/0:0,99,255:99"	"0/0:0,66,255:81"	"0/0:0,30,164:45"	"0/0:0,0,0:15"	"0/0:0,63,255:78"	"0/0:0,96,255:99"	"0/0:0,24,165:39"	"0/0:0,45,241:60"	"0/0:0,63,255:78"	"0/0:0,69,255:84"	"0/0:0,48,231:63"	"0/0:0,69,255:84"	"0/0:0,60,255:75"	"0/0:0,33,252:48"	"0/0:0,135,255:99"	"0/0:0,99,255:99"	"0/0:0,90,255:99"	"0/0:0,114,255:99"	"0/0:0,96,255:99"	"0/0:0,99,255:99"	"0/0:0,111,255:99"	"0/0:0,60,255:75"	"0/0:0,18,171:33"	"0/1:169,0,115:99"	"0/0:0,45,255:60"	"0/0:0,54,255:69"
chr22	37721575	.	G	A	999	.	"DP=883;VDB=0.0417;AF1=0.9571;G3=0.02857,0.02857,0.9429;HWE=0.0216;AC1=69;DP4=10,16,418,349;MQ=39;FQ=999;PV4=0.11,8.6e-108,1.6e-12,1"	GT:PL:GQ	"1/1:182,69,0:79"	"1/1:180,78,0:88"	"1/1:173,78,0:88"	"1/1:142,42,0:52"	"1/1:160,96,0:99"	"1/1:159,48,0:58"	"1/1:131,45,0:55"	"1/1:164,84,0:94"	"1/1:158,42,0:52"	"1/1:160,54,0:64"	"1/1:187,93,0:99"	"1/1:158,69,0:79"	"1/1:87,27,0:37"	"1/1:0,0,0:11"	"1/1:156,63,0:73"	"1/1:171,78,0:88"	"1/1:89,33,0:43"	"1/1:114,42,0:52"	"1/1:139,51,0:61"	"1/1:150,78,0:88"	"1/1:83,33,0:43"	"1/1:177,63,0:73"	"1/1:173,60,0:70"	"1/1:146,33,0:43"	"1/1:224,114,0:99"	"1/1:230,102,0:99"	"1/1:193,78,0:88"	"1/1:213,148,0:99"	"1/1:220,99,0:99"	"1/1:201,90,0:99"	"1/1:207,120,0:99"	"1/1:165,51,0:61"	"0/1:43,0,99:59"	"1/1:203,75,0:85"	"0/0:0,63,255:47"	"1/1:179,54,0:64"
chr22	37721609	.	A	G	999	.	"DP=950;VDB=0.0343;AF1=0.09939;G3=0.8571,0.08584,0.05704;HWE=0.0157;AC1=7;DP4=437,375,39,31;MQ=49;FQ=999;PV4=0.8,0.23,3e-06,1"	GT:PL:GQ	"0/0:0,78,255:85"	"0/1:211,0,126:99"	"0/0:0,73,255:80"	"0/0:0,81,255:88"	"0/0:0,111,255:99"	"1/1:217,48,0:35"	"0/1:118,0,45:58"	"0/0:0,75,255:82"	"1/1:226,26,0:14"	"0/1:160,0,90:99"	"0/0:0,102,255:99"	"0/0:0,66,255:73"	"0/0:0,27,137:34"	"0/0:0,0,0:7"	"0/0:0,72,255:79"	"0/0:0,72,255:79"	"0/0:0,42,220:49"	"0/0:0,51,255:58"	"0/0:0,45,255:52"	"0/0:0,81,255:88"	"0/0:0,30,81:37"	"0/0:0,84,255:91"	"0/0:0,75,255:82"	"0/0:0,33,230:40"	"0/0:0,141,255:99"	"0/0:0,105,255:99"	"0/0:0,54,255:61"	"0/0:0,144,255:99"	"0/0:0,126,255:99"	"0/0:0,120,255:99"	"0/0:0,117,255:99"	"0/0:0,57,255:64"	"0/0:0,27,199:34"	"0/0:0,117,255:99"	"0/0:0,84,255:91"	"0/0:0,60,255:67"
chr22	37721700	.	ttctctctctct	tTCtctctctctct	999	.	"INDEL;DP=893;VDB=0.0414;AF1=0.1082;AC1=8;DP4=273,86,39,19;MQ=52;FQ=999;PV4=0.19,1,1,1"	GT:PL:GQ	"0/0:0,36,192:42"	"0/0:0,51,251:57"	"0/0:0,30,186:36"	"0/0:0,48,198:54"	"0/1:130,0,109:99"	"0/0:0,27,143:33"	"0/0:0,42,230:48"	"0/0:0,48,188:54"	"0/0:0,36,200:42"	"0/0:0,18,104:24"	"0/1:29,0,102:23"	"0/0:0,30,140:36"	"0/0:0,12,83:18"	"0/0:0,0,0:7"	"0/0:0,57,218:63"	"0/0:0,48,234:54"	"0/0:0,6,16:12"	"0/0:0,45,229:51"	"0/0:0,12,58:18"	"0/0:0,3,142:10"	"0/0:0,12,63:18"	"0/0:0,21,166:27"	"0/0:0,9,79:15"	"0/1:88,9,0:5"	"0/1:229,0,109:99"	"0/1:145,0,21:33"	"0/1:177,0,161:99"	"0/1:53,0,125:47"	"0/0:0,21,120:27"	"0/0:0,65,208:71"	"0/0:0,30,183:36"	"0/0:0,21,158:27"	"0/0:0,18,140:24"	"0/0:0,45,229:51"	"0/0:0,33,186:39"	"0/0:0,33,207:39"
chr22	37721710	.	ctttttttttttttttttt	"cTCTTtttttttttttttttttt,cTTTtttttttttttttttttt"	999	.	"INDEL;DP=797;VDB=0.0401;AF1=0.6424;G3=0.4583,8.446e-06,0.5417;HWE=2.18e-05;AC1=46;DP4=23,9,68,49;MQ=47;FQ=-18.7;PV4=0.22,1,1,0.18"	GT:PL:GQ	"0/1:0,0,0,0,0,0:3"	"0/0:0,6,17,6,17,17:3"	"1/1:49,12,0,49,12,49:12"	"1/1:68,9,1,62,0,60:8"	"1/1:115,29,2,109,0,100:26"	"1/1:22,6,0,22,6,22:6"	"0/0:0,6,10,6,10,10:3"	"1/1:23,1,0,26,3,25:3"	"0/1:5,8,9,8,9,9:3"	"1/1:24,27,26,2,6,0:2"	"1/1:93,15,0,96,21,93:15"	"0/1:0,3,4,3,4,4:3"	"0/0:0,6,9,6,9,9:3"	"0/1:0,0,0,0,0,0:3"	"0/1:0,0,0,0,0,0:3"	"0/0:8,14,13,0,4,1:2"	"0/1:4,4,4,4,4,4:3"	"0/1:0,3,6,3,6,6:3"	"0/1:0,0,0,0,0,0:3"	"1/1:22,3,0,22,3,22:4"	"0/1:0,0,0,0,0,0:3"	"1/1:18,21,20,10,12,9:2"	"1/1:50,53,51,11,15,3:3"	"1/1:38,41,39,3,6,0:3"	"1/1:151,79,37,118,0,100:41"	"1/1:127,44,14,108,0,99:29"	"1/1:66,26,14,52,0,46:12"	"1/1:96,28,13,99,28,96:15"	"0/0:5,14,17,0,9,6:4"	"1/1:35,38,36,29,30,27:3"	"0/1:17,17,17,3,3,0:3"	"0/1:0,0,0,0,0,0:3"	"0/1:0,3,6,3,6,6:3"	"0/0:0,6,11,6,11,11:3"	"0/0:0,12,17,12,17,17:7"	"0/0:0,6,12,6,12,12:3"
chr22	37721728	.	tg	tTTTAg	71.9	.	"INDEL;DP=784;VDB=0.0410;AF1=0.06559;AC1=5;DP4=107,148,13,3;MQ=33;FQ=72.1;PV4=0.0031,1,1,0.27"	GT:PL:GQ	"0/0:0,15,139:24"	"0/0:0,54,203:63"	"0/0:0,48,198:57"	"0/1:106,0,105:97"	"0/0:0,24,129:33"	"0/1:23,0,62:14"	"0/0:0,18,105:27"	"0/0:7,0,150:4"	"0/0:0,4,157:13"	"0/0:0,12,44:21"	"0/0:0,15,78:24"	"0/1:13,0,25:6"	"0/0:0,9,37:18"	"0/0:0,0,0:9"	"0/0:4,0,93:6"	"0/0:0,15,30:24"	"0/0:0,9,11:18"	"0/0:7,0,42:4"	"0/0:0,15,12:24"	"0/0:0,12,80:21"	"0/0:0,6,7:15"	"0/0:0,18,94:27"	"0/0:0,24,157:33"	"0/0:0,3,4:12"	"0/0:0,13,138:22"	"0/0:0,16,164:25"	"0/0:0,33,213:42"	"0/0:0,27,114:36"	"0/0:0,14,125:23"	"0/1:9,0,82:3"	"0/0:0,24,143:33"	"0/0:0,15,66:24"	"0/0:0,9,66:18"	"0/0:0,36,142:45"	"0/0:0,30,182:39"	"0/0:0,24,161:33"
chr22	37721769	.	T	C	999	.	"DP=698;VDB=0.0162;AF1=0.2263;G3=0.7685,1.305e-07,0.2315;HWE=1.47e-09;AC1=16;DP4=286,184,56,56;MQ=25;FQ=999;PV4=0.042,1,1,1"	GT:PL:GQ	"1/1:213,28,0:20"	"1/1:223,23,0:15"	"1/1:220,13,0:6"	"0/0:0,33,175:35"	"1/1:205,44,0:36"	"1/1:133,27,0:19"	"1/1:203,20,0:12"	"0/0:0,45,241:47"	"1/1:236,31,0:23"	"0/0:0,18,60:20"	"1/1:255,40,0:32"	"0/0:0,60,140:62"	"0/0:0,30,12:22"	"0/0:0,0,0:4"	"0/0:0,81,192:83"	"0/0:0,45,138:47"	"0/0:0,57,10:21"	"0/0:0,78,122:80"	"0/0:0,42,15:26"	"0/0:0,60,147:62"	"0/0:0,60,8:19"	"0/0:0,51,216:53"	"0/0:0,45,235:47"	"0/0:0,6,43:9"	"0/0:0,69,240:71"	"0/0:0,81,255:83"	"0/0:0,96,255:98"	"0/0:0,75,253:77"	"0/0:0,69,230:71"	"0/0:0,30,201:32"	"0/0:0,33,158:35"	"0/0:0,18,111:20"	"0/0:0,15,88:17"	"0/0:0,63,255:65"	"0/0:0,42,227:44"	"0/0:0,42,214:44"
chr22	37721792	.	A	G	115	.	"DP=625;VDB=0.0164;AF1=0.02887;AC1=2;DP4=309,141,9,6;MQ=27;FQ=115;PV4=0.57,1.3e-07,1,1"	GT:PL:GQ	"0/0:0,30,205:42"	"0/0:0,33,175:45"	"0/0:0,39,220:51"	"0/0:0,36,156:48"	"0/0:0,36,176:48"	"0/0:0,24,122:36"	"0/0:0,33,204:45"	"0/0:0,48,255:60"	"0/0:0,39,225:51"	"0/0:0,15,66:27"	"0/0:0,57,238:69"	"0/0:0,54,126:66"	"0/0:0,21,13:33"	"0/0:0,0,0:12"	"0/0:0,57,188:69"	"0/0:0,30,130:42"	"0/0:0,21,13:33"	"0/0:0,39,87:51"	"0/0:0,18,12:30"	"0/0:0,36,170:48"	"0/0:0,27,12:38"	"0/1:103,0,71:87"	"0/1:73,0,135:61"	"0/0:0,6,49:18"	"0/0:0,60,207:72"	"0/0:0,81,248:93"	"0/0:0,108,255:99"	"0/0:0,57,231:69"	"0/0:0,39,189:51"	"0/0:0,30,199:42"	"0/0:0,30,161:42"	"0/0:0,18,128:30"	"0/0:0,27,131:39"	"0/0:0,63,217:75"	"0/0:0,51,242:63"	"0/0:0,36,191:48"
chr22	37721869	.	G	A	999	.	"DP=626;VDB=0.0335;AF1=0.05635;AC1=4;DP4=151,341,7,18;MQ=52;FQ=999;PV4=1,0.00043,0.21,1"	GT:PL:GQ	"0/0:0,54,255:63"	"0/0:0,24,213:33"	"0/0:0,69,255:78"	"0/0:0,54,197:63"	"0/0:0,48,235:57"	"0/0:0,36,229:45"	"0/0:0,36,209:45"	"0/0:0,24,202:33"	"0/0:0,39,255:48"	"0/0:0,18,161:27"	"0/0:0,72,255:81"	"0/0:0,72,255:81"	"0/0:0,30,99:39"	"0/0:0,0,0:10"	"0/0:0,54,243:63"	"0/0:0,66,255:75"	"0/0:0,24,148:33"	"0/0:0,57,255:66"	"0/0:0,27,161:36"	"0/0:0,51,255:60"	"0/0:0,24,114:33"	"0/0:0,18,166:27"	"0/0:0,33,255:42"	"1/1:200,27,0:12"	"0/1:163,0,170:99"	"0/1:50,0,255:41"	"0/0:0,51,255:60"	"0/0:0,69,255:78"	"0/0:0,27,237:36"	"0/0:0,45,255:54"	"0/0:0,51,255:60"	"0/0:0,24,223:33"	"0/0:0,27,228:36"	"0/0:0,78,255:87"	"0/0:0,66,255:75"	"0/0:0,33,249:42"
chr22	37721877	.	A	G	128	.	"DP=660;VDB=0.0188;AF1=0.01431;AC1=1;DP4=200,345,6,17;MQ=52;FQ=128;PV4=0.38,1.4e-22,1,0.15"	GT:PL:GQ	"0/0:0,60,255:75"	"0/0:0,24,202:39"	"0/0:0,75,255:90"	"0/0:0,54,255:69"	"0/0:0,51,254:66"	"0/0:0,27,212:42"	"0/0:0,42,254:57"	"0/0:0,42,255:57"	"0/0:0,42,255:57"	"0/0:0,24,210:39"	"0/0:0,78,255:93"	"0/0:0,75,255:90"	"0/0:0,30,96:45"	"0/0:0,0,0:15"	"0/0:0,66,255:81"	"0/0:0,57,242:72"	"0/0:0,39,150:54"	"0/0:0,75,255:90"	"0/0:0,30,149:45"	"0/0:0,63,255:78"	"0/0:0,27,112:42"	"0/0:0,21,169:36"	"0/0:0,39,255:54"	"0/0:0,24,192:39"	"0/0:0,63,255:78"	"0/0:0,72,255:87"	"0/0:0,48,255:63"	"0/1:173,0,28:49"	"0/0:0,51,255:66"	"0/0:0,48,255:63"	"0/0:0,57,255:72"	"0/0:0,15,153:30"	"0/0:0,30,220:45"	"0/0:0,52,255:67"	"0/0:0,75,255:90"	"0/0:0,30,249:45"
chr22	37722045	.	C	T	999	.	"DP=885;VDB=0.0074;AF1=0.01432;AC1=1;DP4=373,439,6,13;MQ=60;FQ=999;PV4=0.25,1,1,1"	GT:PL:GQ	"0/0:0,117,255:99"	"0/0:0,102,255:99"	"0/0:0,108,255:99"	"0/0:0,111,255:99"	"0/0:0,114,255:99"	"0/0:0,51,255:66"	"0/0:0,51,255:66"	"0/0:0,78,255:93"	"0/0:0,57,255:72"	"0/0:0,42,255:57"	"0/0:0,90,255:99"	"0/0:0,63,255:78"	"0/0:0,27,223:42"	"0/0:0,0,0:15"	"0/0:0,30,255:45"	"0/0:0,33,207:48"	"0/0:0,33,255:48"	"0/0:0,84,255:99"	"0/0:0,33,255:48"	"0/0:0,54,255:69"	"0/0:0,57,255:72"	"0/0:0,69,255:84"	"0/0:0,72,255:87"	"0/0:0,12,128:27"	"0/0:0,148,255:99"	"0/0:0,96,255:99"	"0/0:0,72,255:87"	"0/0:0,90,255:99"	"0/0:0,84,255:99"	"0/0:0,114,255:99"	"0/1:255,0,237:99"	"0/0:0,24,206:39"	"0/0:0,57,255:72"	"0/0:0,123,255:99"	"0/0:0,54,255:69"	"0/0:0,42,255:57"
chr22	37722100	.	G	A	999	.	"DP=855;VDB=0.0378;AF1=0.04288;AC1=3;DP4=360,323,16,14;MQ=60;FQ=999;PV4=1,3.6e-22,1,1"	GT:PL:GQ	"0/0:0,99,255:99"	"0/1:114,0,225:99"	"0/0:0,78,255:88"	"0/0:0,69,255:79"	"0/0:0,96,255:99"	"0/0:0,39,241:49"	"0/1:99,0,217:89"	"0/0:0,75,255:85"	"0/0:0,81,255:91"	"0/0:0,36,255:46"	"0/1:171,0,134:99"	"0/0:0,54,255:64"	"0/0:0,33,255:43"	"0/0:0,0,0:11"	"0/0:0,36,255:46"	"0/0:0,54,255:64"	"0/0:0,30,248:40"	"0/0:0,78,255:88"	"0/0:0,51,255:61"	"0/0:0,30,254:40"	"0/0:0,45,255:55"	"0/0:0,57,255:67"	"0/0:0,75,255:85"	"0/0:0,18,140:28"	"0/0:0,111,255:99"	"0/0:0,96,255:99"	"0/0:0,75,255:85"	"0/0:0,87,255:97"	"0/0:0,45,255:55"	"0/0:0,90,255:99"	"0/0:0,63,255:73"	"0/0:0,33,246:43"	"0/0:0,33,250:43"	"0/0:0,90,255:99"	"0/0:0,60,255:70"	"0/0:0,45,255:55"
chr22	37722114	.	C	A	60.6	.	"DP=827;VDB=0.0123;AF1=0.01429;AC1=1;DP4=346,310,11,1;MQ=60;FQ=60.6;PV4=0.0073,2.7e-15,1,1"	GT:PL:GQ	"0/0:0,78,255:93"	"0/0:0,57,255:72"	"0/0:0,66,255:81"	"0/0:0,51,255:66"	"0/0:0,72,255:87"	"0/0:0,39,255:54"	"0/0:0,57,255:72"	"0/0:0,75,255:90"	"0/0:0,87,255:99"	"0/0:0,30,255:45"	"0/0:0,60,255:75"	"0/0:0,54,255:69"	"0/0:0,30,255:45"	"0/0:0,0,0:15"	"0/0:0,42,255:57"	"0/0:0,60,255:75"	"0/0:0,27,240:42"	"0/0:0,57,255:72"	"0/0:0,45,255:60"	"0/0:0,33,255:48"	"0/0:0,42,255:57"	"0/0:0,57,255:72"	"0/0:0,72,255:87"	"0/0:0,21,162:36"	"0/0:0,96,255:99"	"0/0:0,87,255:99"	"0/0:0,66,255:81"	"0/0:0,87,255:99"	"0/0:0,57,255:72"	"0/0:0,87,255:99"	"0/1:106,0,189:91"	"0/0:0,30,230:45"	"0/0:0,36,255:51"	"0/0:0,72,255:87"	"0/0:0,63,255:78"	"0/0:0,45,255:60"
chr22	37722180	.	C	T	88.6	.	"DP=720;VDB=0.0253;AF1=0.01429;AC1=1;DP4=308,347,5,9;MQ=60;FQ=88.6;PV4=0.43,4.1e-22,1,1"	GT:PL:GQ	"0/0:0,48,255:63"	"0/0:0,75,255:90"	"0/0:0,60,255:75"	"0/0:0,69,255:84"	"0/0:0,78,255:93"	"0/0:0,39,255:54"	"0/0:0,54,255:69"	"0/0:0,45,255:60"	"0/0:0,60,255:75"	"0/0:0,36,255:51"	"0/0:0,66,255:81"	"0/0:0,72,255:87"	"0/0:0,24,223:39"	"0/0:0,0,0:15"	"0/0:0,48,255:63"	"0/0:0,24,191:39"	"0/0:0,33,255:48"	"0/0:0,60,255:75"	"0/0:0,42,255:57"	"0/0:0,60,255:75"	"0/0:0,36,252:51"	"0/0:0,57,255:72"	"0/0:0,48,255:63"	"0/0:0,36,255:51"	"0/0:0,120,255:99"	"0/0:0,114,255:99"	"0/0:0,105,255:99"	"0/0:0,90,255:99"	"0/1:134,0,152:99"	"0/0:0,51,255:66"	"0/0:0,35,255:50"	"0/0:0,24,230:39"	"0/0:0,36,255:51"	"0/0:0,69,255:84"	"0/0:0,72,255:87"	"0/0:0,36,255:51"
chr22	37722182	.	G	A	999	.	"DP=718;VDB=0.0394;AF1=0.02858;AC1=2;DP4=304,328,13,13;MQ=60;FQ=999;PV4=1,1e-20,1,1"	GT:PL:GQ	"0/0:0,48,255:60"	"0/0:0,66,255:78"	"0/0:0,60,255:72"	"0/0:0,63,255:75"	"0/0:0,78,255:90"	"0/0:0,42,255:54"	"0/0:0,51,255:63"	"0/0:0,45,255:57"	"0/0:0,54,255:66"	"0/0:0,33,255:45"	"0/0:0,60,255:72"	"0/0:0,66,255:78"	"0/0:0,27,232:39"	"0/0:0,0,0:12"	"0/0:0,48,255:60"	"0/0:0,27,166:39"	"0/0:0,24,231:36"	"0/0:0,60,255:72"	"0/0:0,54,255:66"	"0/0:0,63,255:75"	"0/0:0,39,255:51"	"0/1:168,0,115:99"	"0/1:150,0,111:99"	"0/0:0,36,255:48"	"0/0:0,126,255:99"	"0/0:0,114,255:99"	"0/0:0,99,255:99"	"0/0:0,81,255:93"	"0/0:0,60,255:72"	"0/0:0,54,255:66"	"0/0:0,63,255:75"	"0/0:0,24,228:36"	"0/0:0,33,255:45"	"0/0:0,66,255:78"	"0/0:0,72,255:84"	"0/0:0,30,239:42"
chr22	37722258	.	G	A	999	.	"DP=792;VDB=0.0262;AF1=0.09973;G3=0.8578,0.08505,0.05712;HWE=0.0149;AC1=7;DP4=352,302,26,24;MQ=53;FQ=999;PV4=0.88,4.8e-53,0.00045,0.37"	GT:PL:GQ	"0/0:0,87,255:94"	"0/1:116,0,151:99"	"0/0:0,39,255:46"	"0/0:0,34,255:41"	"0/0:0,78,255:85"	"1/1:136,33,0:20"	"0/1:51,0,104:44"	"0/0:0,48,255:55"	"1/1:178,51,0:38"	"0/1:26,0,105:19"	"0/0:0,75,255:82"	"0/0:0,63,255:70"	"0/0:0,48,255:55"	"0/0:0,0,0:7"	"0/0:0,45,255:52"	"0/0:0,45,246:52"	"0/0:0,24,182:31"	"0/0:0,87,255:94"	"0/0:0,60,255:67"	"0/0:0,60,255:67"	"0/0:0,48,255:55"	"0/0:0,84,255:91"	"0/0:0,75,255:82"	"0/0:0,27,209:34"	"0/0:0,78,255:85"	"0/0:0,81,255:88"	"0/0:0,117,255:99"	"0/0:0,75,255:82"	"0/0:0,63,255:70"	"0/0:0,96,255:99"	"0/0:0,42,255:49"	"0/0:0,33,228:40"	"0/0:0,36,248:43"	"0/0:0,105,255:99"	"0/0:0,78,255:85"	"0/0:0,54,255:61"
chr22	37722281	.	C	T	99.2	.	"DP=829;VDB=0.0261;AF1=0.02861;AC1=2;DP4=361,342,8,10;MQ=49;FQ=99.3;PV4=0.64,1e-17,0.026,1"	GT:PL:GQ	"0/0:0,90,255:99"	"0/0:0,78,255:90"	"0/0:0,51,247:63"	"0/0:0,54,255:66"	"0/0:0,66,255:78"	"0/0:0,36,184:48"	"0/0:0,24,190:36"	"0/0:0,51,255:63"	"0/0:0,66,255:78"	"0/0:0,15,126:27"	"0/0:0,66,255:78"	"0/0:0,60,255:72"	"0/0:0,33,142:45"	"0/0:0,0,0:12"	"0/0:0,45,255:57"	"0/0:0,57,255:69"	"0/0:0,24,140:36"	"0/0:0,78,255:90"	"0/0:0,45,154:57"	"0/0:0,63,255:75"	"0/0:0,60,196:72"	"0/0:0,69,255:81"	"0/1:84,0,216:72"	"0/0:0,30,189:42"	"0/1:76,0,206:64"	"0/0:0,120,255:99"	"0/0:0,114,255:99"	"0/0:0,72,255:84"	"0/0:0,60,255:72"	"0/0:0,96,255:99"	"0/0:0,51,255:63"	"0/0:0,33,184:45"	"0/0:0,48,255:60"	"0/0:0,114,255:99"	"0/0:0,102,255:99"	"0/0:0,57,255:69"
chr22	37722283	.	G	A	999	.	"DP=832;VDB=0.0310;AF1=0.09376;G3=0.8765,0.06627,0.05726;HWE=0.00877;AC1=7;DP4=351,322,26,28;MQ=48;FQ=999;PV4=0.58,1.9e-69,0.00025,1"	GT:PL:GQ	"0/0:0,90,255:97"	"0/1:107,0,173:99"	"0/0:0,57,255:64"	"0/0:0,36,255:43"	"0/0:0,72,255:79"	"1/1:142,36,0:23"	"0/1:8,0,93:4"	"0/0:0,51,255:58"	"1/1:193,66,0:53"	"0/1:51,0,23:35"	"0/0:0,66,255:73"	"0/0:0,60,255:67"	"0/0:0,33,127:40"	"0/0:0,0,0:7"	"0/0:0,48,255:55"	"0/0:0,60,250:67"	"0/0:0,24,117:31"	"0/0:0,81,255:88"	"0/0:0,48,155:55"	"0/0:0,57,255:64"	"0/0:0,63,187:70"	"0/0:0,72,255:79"	"0/0:0,69,255:76"	"0/0:0,27,190:34"	"0/0:0,66,255:73"	"0/0:0,123,255:99"	"0/0:0,111,255:99"	"0/0:0,72,255:79"	"0/0:0,60,255:67"	"0/0:0,96,255:99"	"0/0:0,54,255:61"	"0/0:0,39,237:46"	"0/0:0,54,255:61"	"0/0:0,108,255:99"	"0/0:0,99,255:99"	"0/0:0,51,255:58"
chr22	37722398	.	A	C	999	.	"DP=973;VDB=0.0432;AF1=0.7857;G3=0.1714,0.08394,0.7446;HWE=3.2e-05;AC1=57;DP4=99,96,379,329;MQ=37;FQ=999;PV4=0.52,2.3e-213,1.2e-41,1"	GT:PL:GQ	"1/1:204,82,0:85"	"1/1:233,81,0:84"	"1/1:230,114,0:99"	"1/1:236,111,0:99"	"1/1:243,108,0:99"	"1/1:84,15,0:18"	"1/1:148,27,0:30"	"1/1:254,84,0:87"	"1/1:216,66,0:69"	"1/1:164,36,0:39"	"1/1:229,90,0:93"	"1/1:204,96,0:99"	"1/1:156,48,0:51"	"1/1:0,0,0:4"	"0/0:0,76,255:67"	"1/1:167,48,0:51"	"1/1:115,39,0:42"	"0/1:154,0,183:99"	"1/1:149,63,0:66"	"0/1:50,0,238:59"	"1/1:124,51,0:54"	"1/1:208,60,0:63"	"1/1:255,102,0:99"	"0/1:127,0,21:18"	"1/1:253,108,0:99"	"1/1:236,99,0:99"	"1/1:252,84,0:87"	"1/1:252,99,0:99"	"1/1:239,72,0:75"	"1/1:217,114,0:99"	"1/1:192,42,0:45"	"0/0:0,45,255:36"	"0/0:0,45,255:36"	"0/0:0,129,255:99"	"0/0:0,111,255:99"	"0/0:0,75,255:66"
chr22	37722413	.	A	T	123	.	"DP=986;VDB=0.0297;AF1=0.01429;AC1=1;DP4=506,395,13,9;MQ=32;FQ=123;PV4=0.83,1.7e-12,1,1"	GT:PL:GQ	"0/0:0,120,255:99"	"0/0:0,75,255:90"	"0/0:0,102,255:99"	"0/0:0,93,255:99"	"0/0:0,117,255:99"	"0/0:0,18,102:33"	"0/0:0,33,176:48"	"0/0:0,72,255:87"	"0/0:0,69,255:84"	"0/0:0,42,171:57"	"0/0:0,75,247:90"	"0/0:0,99,232:99"	"0/0:0,54,103:69"	"0/0:0,0,0:15"	"0/0:0,93,255:99"	"0/0:0,63,186:78"	"0/0:0,39,105:54"	"0/0:0,99,255:99"	"0/0:0,66,157:81"	"0/0:0,72,243:87"	"0/0:0,78,102:93"	"0/0:0,75,255:90"	"0/0:0,108,255:99"	"0/0:0,42,221:57"	"0/0:0,102,255:99"	"0/0:0,123,255:99"	"0/0:0,75,255:90"	"0/0:0,93,255:99"	"0/0:0,69,255:84"	"0/1:168,0,131:99"	"0/0:0,60,255:75"	"0/0:0,42,255:57"	"0/0:0,54,255:69"	"0/0:0,141,255:99"	"0/0:0,114,255:99"	"0/0:0,78,255:93"
chr22	37722621	.	C	T	999	.	"DP=736;VDB=0.0160;AF1=0.5153;G3=0.3713,0.2089,0.4198;HWE=0.000567;AC1=37;DP4=208,154,158,119;MQ=40;FQ=999;PV4=0.94,1.7e-103,1.5e-19,1"	GT:PL:GQ	"0/0:0,148,255:99"	"0/0:0,93,255:90"	"0/0:0,63,255:60"	"1/1:127,11,0:9"	"0/1:103,0,184:99"	"0/0:0,45,202:42"	"0/0:0,54,255:51"	"1/1:151,39,0:36"	"0/0:0,60,255:57"	"0/1:75,0,139:78"	"0/0:0,67,255:64"	"1/1:176,36,0:33"	"1/1:80,15,0:12"	"0/1:0,0,0:3"	"1/1:162,36,0:33"	"1/1:121,27,0:24"	"1/1:77,12,0:10"	"1/1:200,39,0:36"	"1/1:46,6,0:5"	"1/1:132,27,0:24"	"1/1:38,6,0:5"	"0/1:78,0,152:81"	"0/1:68,0,135:71"	"0/0:0,24,140:21"	"0/1:109,0,190:99"	"0/1:103,0,199:99"	"1/1:219,87,0:84"	"1/1:215,69,0:66"	"0/1:137,0,142:99"	"1/1:252,94,0:91"	"1/1:191,57,0:54"	"0/0:0,30,191:27"	"0/0:0,48,254:45"	"0/0:0,69,255:66"	"0/0:0,78,255:75"	"0/0:0,33,192:30"
chr22	37722691	.	G	C	116	.	"DP=673;VDB=0.0254;AF1=0.04285;AC1=3;DP4=278,247,8,16;MQ=48;FQ=116;PV4=0.093,4.9e-31,1,1"	GT:PL:GQ	"0/0:0,39,255:49"	"0/0:0,42,255:52"	"0/0:0,33,221:43"	"0/0:0,45,255:55"	"0/0:0,54,255:64"	"0/0:0,45,254:55"	"0/0:0,60,255:70"	"0/0:0,15,129:25"	"0/0:0,51,255:61"	"0/0:0,15,129:25"	"0/0:0,30,237:40"	"0/0:0,33,225:43"	"0/0:0,51,255:61"	"0/0:0,0,0:11"	"0/0:0,42,255:52"	"0/0:0,39,216:49"	"0/0:0,30,191:40"	"0/0:0,51,253:61"	"0/0:0,39,243:49"	"0/0:0,36,236:46"	"0/0:0,42,243:52"	"0/0:0,39,255:49"	"0/0:0,36,255:46"	"0/0:0,21,171:31"	"0/0:0,57,255:67"	"0/0:0,87,255:97"	"0/0:0,75,255:85"	"0/0:0,111,255:99"	"0/0:0,45,209:55"	"0/0:0,87,255:97"	"0/0:0,36,248:46"	"0/1:32,0,70:22"	"0/0:0,63,255:73"	"0/1:69,0,174:59"	"0/0:0,63,255:73"	"0/1:88,0,183:78"
chr22	37722698	.	Gtttttt	GTtttttt	55.6	.	"INDEL;DP=594;VDB=0.0361;AF1=0.2118;AC1=15;DP4=61,57,10,13;MQ=50;FQ=56.6;PV4=0.5,1,4.1e-06,1"	GT:PL:GQ	"0/0:0,9,48:12"	"0/1:22,0,23:19"	"0/1:8,0,8:6"	"0/1:50,30,24:5"	"0/1:19,0,34:16"	"0/0:0,6,30:9"	"0/0:0,9,47:12"	"0/0:0,3,17:7"	"0/1:5,0,33:4"	"0/0:0,6,31:9"	"0/0:0,3,17:7"	"0/1:14,3,0:5"	"0/0:0,0,0:4"	"0/0:0,0,0:4"	"0/0:0,0,0:4"	"0/1:29,0,1:10"	"0/1:20,6,0:4"	"0/1:11,0,8:8"	"0/0:25,28,39:7"	"0/0:0,3,17:7"	"0/0:4,4,4:4"	"0/1:5,0,34:4"	"0/0:0,6,28:9"	"0/0:0,6,29:9"	"0/1:5,0,30:4"	"0/1:19,0,29:16"	"0/0:0,12,56:15"	"0/0:0,16,96:19"	"0/0:0,12,56:15"	"0/0:0,3,17:7"	"0/0:0,0,0:4"	"0/0:0,9,48:12"	"0/0:0,60,142:63"	"0/0:0,48,132:51"	"0/0:0,36,125:39"	"0/0:0,33,108:36"
chr22	37722703	.	ttgt	tt	96	.	"INDEL;DP=570;VDB=0.0314;AF1=0.1264;AC1=9;DP4=134,99,10,6;MQ=49;FQ=96.6;PV4=0.8,0.045,0.012,1"	GT:PL:GQ	"0/0:0,33,196:38"	"0/0:0,5,72:11"	"0/1:17,0,81:12"	"0/0:0,9,39:15"	"0/0:0,30,202:35"	"0/1:6,0,118:3"	"0/0:0,15,111:21"	"0/0:0,9,51:15"	"0/0:0,39,209:44"	"0/0:0,9,69:15"	"0/0:0,15,83:21"	"0/0:0,9,80:15"	"0/1:57,0,19:30"	"0/0:0,0,0:6"	"0/0:0,9,36:15"	"0/1:6,0,44:3"	"0/1:33,3,0:9"	"0/1:21,0,34:16"	"0/0:0,3,33:9"	"0/0:5,0,53:3"	"0/0:0,3,30:9"	"0/1:9,0,122:5"	"0/0:0,21,114:26"	"0/0:0,15,94:21"	"0/0:0,24,177:29"	"0/1:24,0,141:19"	"0/0:0,12,101:18"	"0/0:0,36,236:41"	"0/0:0,21,142:26"	"0/1:40,0,78:35"	"0/0:0,15,104:21"	"0/0:0,15,122:21"	"0/0:0,69,255:74"	"0/0:0,60,255:65"	"0/0:0,48,255:53"	"0/0:0,42,239:47"
chr22	37722704	.	tg	t	999	.	"INDEL;DP=546;VDB=0.0317;AF1=0.2709;G3=0.4662,0.5338,7.357e-06;HWE=0.0446;AC1=19;DP4=106,76,31,32;MQ=48;FQ=999;PV4=0.24,0.002,0.0074,1"	GT:PL:GQ	"0/0:0,6,118:8"	"0/0:0,6,51:8"	"0/0:0,9,54:11"	"0/1:48,0,8:15"	"0/1:14,0,117:13"	"0/1:30,0,72:29"	"0/1:9,0,59:8"	"0/0:0,9,51:11"	"0/0:0,30,135:31"	"0/0:0,6,49:8"	"0/0:0,9,45:11"	"0/0:0,9,69:11"	"1/1:50,9,0:4"	"0/0:0,0,0:3"	"0/1:18,0,22:17"	"0/1:25,0,7:14"	"0/1:24,3,0:6"	"0/0:0,3,17:6"	"0/1:51,0,9:16"	"0/1:18,0,25:17"	"0/1:18,0,20:16"	"0/0:0,15,95:16"	"0/1:33,0,20:26"	"0/0:0,9,63:11"	"0/1:14,0,86:13"	"0/1:35,0,80:34"	"0/1:69,0,69:67"	"0/0:0,22,157:23"	"0/0:0,12,64:14"	"0/1:42,0,62:41"	"0/1:31,0,69:30"	"0/0:60,69,127:11"	"0/0:0,66,255:67"	"0/0:0,60,255:61"	"0/0:0,39,253:40"	"0/0:186,219,255:34"
chr22	37722705	.	G	T	999	.	"DP=454;VDB=0.0311;AF1=0.7376;G3=0.2254,7.741e-06,0.7746;HWE=1.13e-05;AC1=53;DP4=44,39,36,18;MQ=51;FQ=999;PV4=0.16,4.5e-42,0.076,1"	GT:PL:GQ	"1/1:62,12,0:13"	"1/1:32,6,0:8"	"1/1:19,3,0:6"	"1/1:13,3,0:6"	"1/1:49,12,0:13"	"1/1:26,6,0:8"	"1/1:15,6,0:8"	"1/1:15,3,0:6"	"1/1:56,12,0:13"	"1/1:25,6,0:8"	"1/1:0,0,0:3"	"1/1:0,0,0:3"	"1/1:0,0,0:3"	"1/1:0,0,0:3"	"1/1:10,1,0:4"	"1/1:18,3,0:6"	"1/1:0,0,0:3"	"1/1:0,0,0:3"	"1/1:0,0,0:3"	"1/1:13,3,0:6"	"1/1:0,0,0:3"	"1/1:33,6,0:8"	"1/1:25,6,0:8"	"1/1:0,0,0:3"	"1/1:54,15,0:16"	"1/1:42,12,0:13"	"1/1:72,12,0:13"	"1/1:75,15,0:16"	"0/1:0,4,146:5"	"1/1:39,6,0:8"	"1/1:38,9,0:11"	"0/0:0,12,122:6"	"0/0:0,69,255:62"	"0/0:0,57,255:50"	"0/0:0,48,255:41"	"0/0:0,36,243:29"
chr22	37722775	.	A	T	69.3	.	"DP=732;VDB=0.0220;AF1=0.02854;AC1=2;DP4=285,285,8,10;MQ=38;FQ=69.5;PV4=0.81,0.24,0.026,1"	GT:PL:GQ	"0/0:0,66,255:78"	"0/0:0,48,244:60"	"0/0:0,60,255:72"	"0/0:0,48,194:60"	"0/0:0,51,255:63"	"0/0:0,24,135:36"	"0/0:0,30,165:42"	"0/0:0,42,234:54"	"0/0:0,42,242:54"	"0/0:0,21,174:33"	"0/0:0,51,230:63"	"0/0:0,90,255:99"	"0/0:0,63,95:75"	"0/0:0,0,0:13"	"0/0:0,45,187:57"	"0/0:0,84,206:96"	"0/0:0,51,64:63"	"0/0:0,81,250:93"	"0/0:0,42,39:54"	"0/0:0,48,250:60"	"0/0:0,48,46:60"	"0/0:0,42,220:54"	"0/0:0,54,255:66"	"0/0:0,9,56:21"	"0/0:0,69,255:81"	"0/1:32,0,133:20"	"0/0:0,54,251:66"	"0/0:0,57,255:69"	"0/1:98,0,118:86"	"0/0:0,57,242:69"	"0/0:0,48,165:60"	"0/0:0,21,124:33"	"0/0:0,57,255:69"	"0/0:0,54,235:66"	"0/0:0,60,255:72"	"0/0:0,45,244:57"
chr22	37722804	.	G	A	999	.	"DP=778;VDB=0.0351;AF1=0.04938;AC1=4;DP4=283,371,15,20;MQ=48;FQ=999;PV4=1,1.4e-24,0.069,1"	GT:PL:GQ	"0/0:0,66,255:76"	"0/0:0,66,255:76"	"0/0:0,81,255:91"	"0/0:0,72,255:82"	"0/0:0,72,255:82"	"0/0:0,15,146:25"	"0/0:0,36,230:46"	"0/0:0,45,255:55"	"0/0:0,75,255:85"	"0/0:0,30,219:40"	"0/0:0,69,255:79"	"0/0:0,78,255:88"	"0/0:0,48,192:58"	"0/0:0,0,0:10"	"0/0:0,51,255:61"	"0/0:0,66,255:76"	"0/0:0,36,189:46"	"0/0:0,90,255:99"	"0/0:0,27,165:37"	"0/0:0,60,255:70"	"0/0:0,39,240:49"	"0/0:0,51,255:61"	"0/0:0,66,255:76"	"0/1:98,15,0:3"	"0/1:158,0,227:99"	"0/1:139,0,135:99"	"0/0:0,57,255:67"	"0/0:0,84,255:94"	"0/0:0,66,255:76"	"0/0:0,99,255:99"	"0/0:0,45,213:55"	"0/0:0,18,154:28"	"0/0:0,57,255:67"	"0/0:0,96,255:99"	"0/0:0,75,255:85"	"0/0:0,57,255:67"
chr22	37723140	.	A	G	999	.	"DP=689;VDB=0.0404;AF1=0.8566;G3=0.1429,2.546e-07,0.8571;HWE=8.78e-08;AC1=62;DP4=66,30,298,198;MQ=57;FQ=999;PV4=0.14,0.15,0.079,1"	GT:PL:GQ	"1/1:255,48,0:53"	"1/1:255,42,0:47"	"1/1:232,39,0:44"	"1/1:255,72,0:77"	"1/1:255,51,0:56"	"1/1:255,57,0:62"	"1/1:255,36,0:41"	"1/1:255,78,0:83"	"1/1:255,69,0:74"	"1/1:169,18,0:23"	"1/1:193,27,0:32"	"1/1:255,51,0:56"	"1/1:141,15,0:20"	"1/1:0,0,0:6"	"1/1:255,45,0:50"	"1/1:255,75,0:80"	"1/1:255,39,0:44"	"1/1:255,45,0:50"	"1/1:229,33,0:38"	"1/1:255,42,0:47"	"1/1:120,12,0:17"	"1/1:255,36,0:41"	"1/1:255,84,0:89"	"1/1:208,21,0:26"	"1/1:255,57,0:62"	"1/1:255,90,0:95"	"1/1:255,69,0:74"	"1/1:255,78,0:83"	"1/1:255,57,0:62"	"1/1:255,57,0:62"	"1/1:255,45,0:50"	"0/0:0,60,255:49"	"0/0:0,54,255:43"	"0/0:0,54,255:43"	"0/0:0,75,255:64"	"0/0:0,45,255:34"
chr22	37723277	.	A	G	108	.	"DP=908;VDB=0.0262;AF1=0.0441;AC1=3;DP4=498,343,17,7;MQ=42;FQ=109;PV4=0.3,5.9e-23,1,1"	GT:PL:GQ	"0/0:0,69,217:79"	"0/0:0,90,246:99"	"0/0:0,78,251:88"	"0/0:0,69,255:79"	"0/0:0,72,255:82"	"0/0:0,45,235:55"	"0/0:0,48,244:58"	"0/0:0,51,240:61"	"0/0:0,33,192:43"	"0/0:0,66,213:76"	"0/0:0,60,255:70"	"0/0:0,69,255:79"	"0/0:0,24,107:34"	"0/0:0,0,0:11"	"0/0:0,108,255:99"	"0/0:0,78,255:88"	"0/0:0,27,57:37"	"0/0:0,81,255:91"	"0/0:0,72,225:82"	"0/0:0,66,249:76"	"0/0:0,66,153:76"	"0/0:0,81,255:91"	"0/0:0,90,255:99"	"0/1:105,7,0:10"	"0/1:55,0,194:45"	"0/1:28,0,174:18"	"0/0:0,102,255:99"	"0/0:0,78,255:88"	"0/0:0,57,255:67"	"0/0:0,108,255:99"	"0/0:0,51,255:61"	"0/0:0,45,255:55"	"0/0:0,78,255:88"	"0/0:0,84,255:94"	"0/0:0,148,255:99"	"0/0:0,93,255:99"
chr22	37723372	.	C	T	999	.	"DP=656;VDB=0.0174;AF1=0.0563;AC1=4;DP4=211,325,13,16;MQ=43;FQ=999;PV4=0.56,1.5e-23,1,1"	GT:PL:GQ	"0/0:0,36,230:45"	"0/0:0,36,255:45"	"0/0:0,51,245:60"	"0/0:0,51,255:60"	"0/0:0,42,251:51"	"0/0:0,33,246:42"	"0/0:0,30,210:39"	"0/0:0,18,154:27"	"0/0:0,45,213:54"	"0/0:0,21,185:30"	"0/0:0,36,255:45"	"0/0:0,60,176:69"	"0/0:0,30,77:39"	"0/0:0,0,0:10"	"0/0:0,31,212:40"	"0/0:0,57,255:66"	"0/0:0,42,91:51"	"0/0:0,69,255:78"	"0/0:0,45,48:54"	"0/0:0,39,210:48"	"0/0:0,24,54:33"	"0/0:0,57,255:66"	"0/0:0,78,255:87"	"1/1:149,27,0:12"	"0/1:136,0,187:99"	"0/1:62,0,255:53"	"0/0:0,48,255:57"	"0/0:0,57,255:66"	"0/0:0,63,255:72"	"0/0:0,69,254:78"	"0/0:0,30,216:39"	"0/0:0,39,255:48"	"0/0:0,75,255:84"	"0/0:0,63,255:72"	"0/0:0,75,255:84"	"0/0:0,33,255:42"
chr22	37723373	.	ga	g	999	.	"INDEL;DP=660;VDB=0.0383;AF1=0.05548;AC1=4;DP4=225,335,12,14;MQ=44;FQ=999;PV4=0.55,8e-07,1,1"	GT:PL:GQ	"0/0:0,36,251:45"	"0/0:0,45,255:54"	"0/0:0,51,255:60"	"0/0:0,54,255:63"	"0/0:0,45,255:54"	"0/0:0,36,251:45"	"0/0:0,30,211:39"	"0/0:0,18,160:27"	"0/0:0,54,255:63"	"0/0:0,21,209:30"	"0/0:0,42,255:51"	"0/0:0,63,192:72"	"0/0:0,33,76:42"	"0/0:0,0,0:10"	"0/0:0,48,235:57"	"0/0:0,54,255:63"	"0/0:0,36,90:45"	"0/0:0,78,255:87"	"0/0:0,48,44:57"	"0/0:0,42,213:51"	"0/0:0,27,54:36"	"0/0:0,57,255:66"	"0/0:0,81,255:90"	"1/1:204,24,0:9"	"0/1:211,0,182:99"	"0/1:48,0,255:39"	"0/0:0,48,255:57"	"0/0:0,60,255:69"	"0/0:0,57,255:66"	"0/0:0,72,255:81"	"0/0:0,39,255:48"	"0/0:0,48,255:57"	"0/0:0,81,255:90"	"0/0:0,63,255:72"	"0/0:0,66,255:75"	"0/0:0,33,255:42"
chr22	37723381	.	A	G	191	.	"DP=694;VDB=0.0388;AF1=0.0286;AC1=2;DP4=241,359,4,8;MQ=45;FQ=191;PV4=0.77,1,0.46,1"	GT:PL:GQ	"0/0:0,39,242:51"	"0/0:0,48,255:60"	"0/0:0,66,255:78"	"0/0:0,54,255:66"	"0/0:0,51,255:63"	"0/0:0,39,255:51"	"0/0:0,30,192:42"	"0/0:0,18,153:30"	"0/0:0,63,255:75"	"0/0:0,21,200:33"	"0/0:0,39,255:51"	"0/0:0,60,172:72"	"0/0:0,33,74:45"	"0/0:0,0,0:12"	"0/0:0,42,211:54"	"0/0:0,57,255:69"	"0/0:0,42,88:54"	"0/0:0,87,255:99"	"0/0:0,48,40:60"	"0/0:0,42,216:54"	"0/0:0,30,52:42"	"0/0:0,60,255:72"	"0/0:0,67,255:79"	"0/0:0,30,225:42"	"0/0:0,66,255:78"	"0/0:0,114,255:99"	"0/0:0,51,255:63"	"0/0:0,69,255:81"	"0/0:0,57,255:69"	"0/0:0,75,255:87"	"0/0:0,36,249:48"	"0/1:147,0,174:99"	"0/0:0,81,255:93"	"0/0:0,51,255:63"	"0/0:0,84,255:96"	"0/1:105,0,160:93"
chr22	37723556	.	C	T	999	.	"DP=711;VDB=0.0374;AF1=0.02923;G3=0.9714,3.632e-07,0.02857;HWE=0.00272;AC1=2;DP4=313,308,8,15;MQ=60;FQ=999;PV4=0.2,0.015,0.28,1"	GT:PL:GQ	"0/0:0,36,255:48"	"0/0:0,48,255:60"	"0/0:0,48,255:60"	"0/0:0,69,255:81"	"0/0:0,66,255:78"	"0/0:0,36,255:48"	"0/0:0,39,255:51"	"0/0:0,66,255:78"	"0/0:0,57,255:69"	"0/0:0,6,75:18"	"0/0:0,60,255:72"	"0/0:0,75,255:87"	"0/0:0,18,176:30"	"0/0:0,0,0:12"	"0/0:0,60,255:72"	"0/0:0,42,255:54"	"0/0:0,24,239:36"	"0/0:0,87,255:99"	"0/0:0,24,224:36"	"0/0:0,60,255:72"	"0/0:0,36,255:48"	"0/0:0,63,255:75"	"0/0:0,33,255:45"	"0/0:0,3,36:15"	"0/0:0,93,255:99"	"0/0:0,163,255:99"	"0/0:0,75,255:87"	"1/1:255,63,0:45"	"0/0:0,41,255:53"	"0/0:0,78,255:90"	"0/0:0,45,255:57"	"0/0:0,21,209:33"	"0/0:0,51,255:63"	"0/0:0,45,255:57"	"0/0:0,99,255:99"	"0/0:0,42,255:54"
chr22	37723655	.	C	T	999	.	"DP=681;VDB=0.0266;AF1=0.04308;G3=0.9427,0.02874,0.02857;HWE=0.0219;AC1=3;DP4=274,303,14,14;MQ=47;FQ=999;PV4=0.85,2.1e-12,1,0.37"	GT:PL:GQ	"0/0:0,48,255:58"	"0/0:0,84,255:94"	"0/0:0,48,255:58"	"0/0:0,48,255:58"	"0/0:0,60,255:70"	"1/1:199,45,0:29"	"0/0:0,30,229:40"	"0/0:0,60,255:70"	"0/1:149,0,193:99"	"0/0:0,42,255:52"	"0/0:0,45,250:55"	"0/0:0,57,244:67"	"0/0:0,45,204:55"	"0/0:0,0,0:11"	"0/0:0,66,255:76"	"0/0:0,39,223:49"	"0/0:0,45,129:55"	"0/0:0,69,255:79"	"0/0:0,60,255:70"	"0/0:0,36,184:46"	"0/0:0,39,172:49"	"0/0:0,48,252:58"	"0/0:0,48,255:58"	"0/0:0,12,129:22"	"0/0:0,78,255:88"	"0/0:0,111,255:99"	"0/0:0,72,255:82"	"0/0:0,45,255:55"	"0/0:0,9,86:20"	"0/0:0,78,255:88"	"0/0:0,48,255:58"	"0/0:0,39,252:49"	"0/0:0,36,255:46"	"0/0:0,42,249:52"	"0/0:0,63,255:73"	"0/0:0,54,255:64"
chr22	37723931	.	G	A	58.3	.	"DP=695;VDB=0.0485;AF1=0.02024;AC1=1;DP4=274,316,3,7;MQ=52;FQ=58.4;PV4=0.35,2.5e-14,2.2e-05,0.27"	GT:PL:GQ	"0/0:0,36,250:50"	"0/0:0,45,255:59"	"0/0:0,42,255:56"	"0/0:0,42,255:56"	"0/0:0,57,255:71"	"0/0:0,24,196:38"	"0/0:0,36,253:50"	"0/0:0,51,255:65"	"0/0:0,48,255:62"	"0/0:0,3,39:17"	"0/0:0,60,255:74"	"0/0:0,72,255:86"	"0/0:0,39,245:53"	"0/0:0,0,0:14"	"0/0:0,78,255:92"	"0/1:102,0,129:88"	"0/0:0,51,255:65"	"0/0:0,30,228:44"	"0/0:0,63,255:77"	"0/0:0,60,255:74"	"0/0:12,0,156:4"	"0/0:0,87,255:99"	"0/0:0,66,255:80"	"0/0:0,18,171:32"	"0/0:0,75,255:89"	"0/0:0,120,255:99"	"0/0:0,66,255:80"	"0/0:0,63,255:77"	"0/0:0,60,255:74"	"0/0:0,42,255:56"	"0/0:0,45,255:59"	"0/0:0,27,215:41"	"0/0:0,45,255:59"	"0/0:0,69,255:83"	"0/0:0,54,255:68"	"0/0:0,57,255:71"
chr22	37724003	.	C	T	15.7	.	"DP=647;VDB=0.0315;AF1=0.01431;AC1=1;DP4=242,287,3,4;MQ=44;FQ=15.8;PV4=1,9.9e-08,1,1"	GT:PL:GQ	"0/0:0,45,255:60"	"0/0:0,42,255:57"	"0/0:0,30,230:45"	"0/1:61,0,169:46"	"0/0:0,48,255:63"	"0/0:0,24,191:39"	"0/0:0,36,247:51"	"0/0:0,42,255:57"	"0/0:0,51,255:66"	"0/0:0,21,204:36"	"0/0:0,60,255:75"	"0/0:0,39,253:54"	"0/0:0,24,103:39"	"0/0:0,0,0:16"	"0/0:0,45,255:60"	"0/0:0,42,160:57"	"0/0:0,54,114:69"	"0/0:0,39,240:54"	"0/0:0,36,113:51"	"0/0:0,72,253:87"	"0/0:0,30,81:45"	"0/0:0,81,255:96"	"0/0:0,63,255:78"	"0/0:0,15,118:30"	"0/0:0,72,255:87"	"0/0:0,102,255:99"	"0/0:0,60,255:75"	"0/0:0,45,255:60"	"0/0:0,18,158:33"	"0/0:0,96,255:99"	"0/0:0,36,255:51"	"0/0:0,33,248:48"	"0/0:0,30,208:45"	"0/0:0,42,255:57"	"0/0:0,42,255:57"	"0/0:0,48,255:63"
chr22	37724041	.	C	A	88.6	.	"DP=685;VDB=0.0233;AF1=0.01433;AC1=1;DP4=256,246,4,4;MQ=48;FQ=88.7;PV4=1,0.45,0.073,0.2"	GT:PL:GQ	"0/0:0,51,255:66"	"0/0:0,36,255:51"	"0/0:0,18,154:33"	"0/0:0,36,244:51"	"0/0:0,27,229:42"	"0/0:0,21,186:36"	"0/0:0,27,182:42"	"0/0:0,33,251:48"	"0/0:0,54,255:69"	"0/0:0,24,209:39"	"0/0:0,51,255:66"	"0/0:0,66,255:81"	"0/0:0,51,255:66"	"0/0:0,0,0:15"	"0/0:0,60,255:75"	"0/0:0,63,255:78"	"0/0:0,42,255:57"	"0/0:0,45,255:60"	"0/0:0,36,225:51"	"0/0:0,54,255:69"	"0/0:0,36,255:51"	"0/1:134,0,255:99"	"0/0:0,69,255:84"	"0/0:0,12,133:27"	"0/0:0,57,255:72"	"0/0:0,75,255:90"	"0/0:0,57,255:72"	"0/0:0,33,227:48"	"0/0:0,21,159:36"	"0/0:0,96,255:99"	"0/0:0,30,217:45"	"0/0:0,30,225:45"	"0/0:0,24,210:39"	"0/0:0,36,255:51"	"0/0:0,45,255:60"	"0/0:0,42,255:57"
chr22	37724058	.	G	A	133	.	"DP=707;VDB=0.0334;AF1=0.01432;AC1=1;DP4=286,242,8,4;MQ=46;FQ=133;PV4=0.56,0.36,0.0067,1"	GT:PL:GQ	"0/0:0,51,255:66"	"0/0:0,42,255:57"	"0/0:0,15,107:30"	"0/0:0,48,255:63"	"0/0:0,30,202:45"	"0/0:0,18,152:33"	"0/0:0,18,146:33"	"0/0:0,36,247:51"	"0/0:0,60,255:75"	"0/0:0,27,216:42"	"0/0:0,60,255:75"	"0/0:0,78,255:93"	"0/0:0,60,255:75"	"0/0:0,0,0:15"	"0/0:0,69,255:84"	"0/0:0,69,255:84"	"0/0:0,42,227:57"	"0/0:0,45,251:60"	"0/0:0,42,219:57"	"0/0:0,42,255:57"	"0/0:0,39,249:54"	"0/0:0,72,255:87"	"0/1:178,0,187:99"	"0/0:0,18,177:33"	"0/0:0,60,255:75"	"0/0:0,75,255:90"	"0/0:0,48,255:63"	"0/0:0,33,216:48"	"0/0:0,36,238:51"	"0/0:0,105,255:99"	"0/0:0,27,199:42"	"0/0:0,27,208:42"	"0/0:0,33,214:48"	"0/0:0,42,255:57"	"0/0:0,48,255:63"	"0/0:0,39,255:54"
chr22	37724153	.	G	T	35.6	.	"DP=808;VDB=0.0339;AF1=0.01429;AC1=1;DP4=297,443,5,11;MQ=18;FQ=35.6;PV4=0.61,4.4e-21,1,1"	GT:PL:GQ	"0/0:0,48,158:63"	"0/0:0,84,129:99"	"0/0:0,102,148:99"	"0/1:81,0,33:54"	"0/0:0,102,167:99"	"0/0:0,27,99:42"	"0/0:0,57,175:72"	"0/0:0,69,167:84"	"0/0:0,69,245:84"	"0/0:0,66,197:81"	"0/0:0,78,161:93"	"0/0:0,84,147:99"	"0/0:0,42,35:57"	"0/0:0,0,0:15"	"0/0:0,54,116:69"	"0/0:0,42,98:57"	"0/0:0,48,41:63"	"0/0:0,69,132:84"	"0/0:0,36,31:51"	"0/0:0,63,116:78"	"0/0:0,54,26:62"	"0/0:0,57,143:72"	"0/0:0,48,153:63"	"0/0:0,30,126:45"	"0/0:0,102,184:99"	"0/0:0,111,202:99"	"0/0:0,93,192:99"	"0/0:0,54,116:69"	"0/0:0,45,137:60"	"0/0:0,69,132:84"	"0/0:0,45,180:60"	"0/0:0,45,138:60"	"0/0:0,39,176:54"	"0/0:0,126,172:99"	"0/0:0,75,139:90"	"0/0:0,60,217:75"
chr22	37724161	.	T	C	999	.	"DP=794;VDB=0.0329;AF1=0.05626;AC1=4;DP4=280,404,16,29;MQ=17;FQ=999;PV4=0.53,2.4e-48,1,1"	GT:PL:GQ	"0/0:0,45,126:54"	"0/0:0,81,115:90"	"0/0:0,93,144:99"	"0/0:0,75,154:84"	"0/0:0,96,145:99"	"0/0:0,24,87:33"	"0/0:0,48,150:57"	"0/0:0,66,138:75"	"0/0:0,63,218:72"	"0/0:0,66,200:75"	"0/0:0,75,147:84"	"0/0:0,81,144:90"	"0/0:0,42,35:51"	"0/0:0,0,0:10"	"0/0:0,51,101:60"	"0/0:0,45,90:54"	"0/0:0,51,65:60"	"0/0:0,66,128:75"	"0/0:0,27,25:36"	"0/0:0,63,141:72"	"0/0:0,54,22:46"	"0/0:0,57,130:66"	"0/0:0,48,148:57"	"1/1:91,27,0:12"	"0/1:107,0,34:49"	"0/1:83,0,73:74"	"0/0:0,75,151:84"	"0/0:0,57,123:66"	"0/0:0,48,138:57"	"0/0:0,81,139:90"	"0/0:0,42,178:51"	"0/0:0,45,137:54"	"0/0:0,39,167:48"	"0/0:0,123,178:99"	"0/0:0,66,120:75"	"0/0:0,54,180:63"
chr22	37724195	.	A	T	19.5	.	"DP=710;VDB=0.0293;AF1=0.02088;AC1=2;DP4=255,337,7,11;MQ=18;FQ=19.6;PV4=0.81,1.5e-10,0.0097,0.25"	GT:PL:GQ	"0/0:0,57,171:71"	"0/0:0,54,152:68"	"0/0:0,57,155:71"	"0/0:0,50,158:64"	"0/0:0,66,169:80"	"0/0:0,27,120:41"	"0/0:0,21,91:35"	"0/0:0,51,154:65"	"0/0:0,45,209:59"	"0/0:0,45,167:59"	"0/0:0,63,167:77"	"0/0:0,60,138:74"	"0/0:0,42,57:56"	"0/0:0,0,0:14"	"0/0:0,69,147:83"	"0/0:0,36,88:50"	"0/0:1,0,34:13"	"0/0:0,36,127:50"	"0/0:12,0,1:4"	"0/1:63,0,47:49"	"0/0:0,18,42:32"	"0/0:0,45,164:59"	"0/0:0,72,176:86"	"0/0:0,21,89:35"	"0/0:0,81,212:95"	"0/0:0,105,184:99"	"0/0:0,66,154:80"	"0/0:0,60,166:74"	"0/0:0,42,136:56"	"0/0:0,69,147:83"	"0/0:0,36,156:50"	"0/0:0,30,116:44"	"0/0:0,45,176:59"	"0/0:0,105,181:99"	"0/0:0,48,133:62"	"0/0:0,72,182:86"
chr22	37724217	.	G	A	999	.	"DP=689;VDB=0.0336;AF1=0.05738;AC1=4;DP4=249,295,24,16;MQ=19;FQ=999;PV4=0.1,3.2e-27,1,1"	GT:PL:GQ	"0/0:0,60,213:69"	"0/0:0,45,178:54"	"0/0:0,48,166:57"	"0/0:0,51,145:60"	"0/0:0,60,205:69"	"0/0:0,27,128:36"	"0/0:0,21,93:30"	"0/0:0,45,186:54"	"0/0:0,42,198:51"	"0/0:0,51,182:60"	"0/0:0,57,170:66"	"0/0:0,48,126:57"	"0/0:0,33,41:42"	"0/0:0,0,0:10"	"0/0:0,69,132:78"	"0/0:0,42,71:51"	"0/0:0,51,34:56"	"0/0:0,39,96:48"	"0/0:0,42,37:51"	"0/0:0,57,109:66"	"0/0:0,30,27:39"	"0/1:89,0,102:80"	"0/1:105,0,61:76"	"0/0:0,24,94:33"	"0/0:0,69,221:78"	"0/0:0,93,225:99"	"0/0:0,57,169:66"	"0/1:54,0,101:45"	"0/1:46,0,54:37"	"0/0:0,60,118:69"	"0/0:0,33,177:42"	"0/0:0,9,41:18"	"0/0:0,60,228:69"	"0/0:0,81,197:90"	"0/0:0,54,157:63"	"0/0:0,63,177:72"
chr22	37724331	.	T	A	999	.	"DP=482;VDB=0.0373;AF1=0.1735;AC1=12;DP4=132,184,37,41;MQ=44;FQ=999;PV4=0.37,1.4e-29,0.45,0.31"	GT:PL:GQ	"0/0:0,30,102:34"	"0/0:0,24,67:28"	"0/0:0,24,113:28"	"0/0:0,36,80:40"	"0/0:0,27,105:31"	"0/0:0,21,83:25"	"0/0:0,12,51:16"	"0/0:0,18,64:22"	"0/0:0,24,49:28"	"0/0:0,12,64:16"	"0/0:0,48,55:52"	"1/1:219,57,0:47"	"0/0:0,15,151:19"	"0/0:0,0,0:5"	"0/0:0,36,221:40"	"0/1:90,0,133:86"	"0/1:27,0,124:23"	"0/0:0,45,255:49"	"0/1:30,0,128:26"	"0/0:0,42,255:46"	"0/1:107,0,121:99"	"0/1:43,0,74:39"	"0/0:0,36,255:40"	"0/0:0,6,71:10"	"0/0:0,60,255:64"	"0/0:0,27,255:31"	"0/1:127,0,51:61"	"1/1:132,30,0:20"	"0/0:0,21,194:25"	"0/1:144,0,158:99"	"0/0:0,30,244:34"	"0/0:0,39,255:43"	"0/0:0,36,243:40"	"0/1:21,0,179:17"	"0/0:0,75,255:79"	"0/0:0,42,255:46"
chr22	37724333	.	G	C	3.75	.	"DP=466;VDB=0.0171;AF1=0.1708;G3=0.7498,9.997e-07,0.2502;HWE=2.92e-07;AC1=13;DP4=144,192,13,19;MQ=47;FQ=4.2;PV4=0.85,1.4e-23,5e-63,1"	GT:PL:GQ	"0/0:0,0,0:8"	"1/1:25,15,0:3"	"0/0:0,0,0:8"	"0/0:17,15,0:4"	"0/0:8,6,0:6"	"0/1:18,6,0:5"	"0/0:11,6,0:4"	"0/0:15,9,0:3"	"0/1:26,12,0:3"	"0/1:27,6,0:7"	"1/1:22,18,0:3"	"0/0:0,60,255:67"	"0/0:0,15,143:22"	"0/0:0,0,0:8"	"0/0:0,36,245:43"	"0/0:0,48,255:55"	"0/0:0,27,198:34"	"0/0:0,51,255:58"	"0/0:0,33,247:40"	"0/0:0,39,255:46"	"0/0:0,42,255:49"	"0/0:0,24,194:31"	"0/0:0,39,255:46"	"0/0:0,6,69:13"	"0/0:0,66,255:73"	"0/0:0,48,255:55"	"0/0:0,33,247:40"	"0/0:0,54,212:61"	"0/0:0,24,187:31"	"0/0:0,78,255:85"	"0/0:0,33,255:40"	"0/0:0,42,255:49"	"0/0:0,39,255:46"	"0/0:0,45,255:52"	"0/0:0,72,255:79"	"0/0:0,54,255:61"
chr22	37724454	.	C	T	46.9	.	"DP=607;VDB=0.0301;AF1=0.03376;AC1=2;DP4=235,248,10,9;MQ=25;FQ=47;PV4=0.82,0.0023,0.3,1"	GT:PL:GQ	"0/0:0,27,71:39"	"0/0:0,24,83:36"	"0/0:9,0,13:5"	"0/0:0,18,38:30"	"0/1:55,0,43:43"	"0/0:0,18,51:30"	"0/0:0,42,108:54"	"0/0:0,30,87:42"	"0/0:0,51,110:63"	"0/0:0,15,38:27"	"0/1:51,0,112:39"	"0/0:0,27,53:39"	"0/0:0,33,53:45"	"0/0:0,0,0:12"	"0/0:0,45,133:57"	"0/0:0,63,116:75"	"0/0:0,36,65:48"	"0/0:0,54,199:66"	"0/0:0,45,92:57"	"0/0:0,69,188:81"	"0/0:0,45,70:57"	"0/0:0,54,95:66"	"0/0:0,78,169:90"	"0/0:0,27,108:39"	"0/0:0,81,249:93"	"0/0:0,96,163:99"	"0/0:0,45,136:57"	"0/0:0,24,109:36"	"0/0:0,57,162:69"	"0/0:0,39,171:51"	"0/0:0,24,42:36"	"0/0:0,30,173:42"	"0/0:0,45,223:57"	"0/0:0,27,125:39"	"0/0:0,57,205:69"	"0/0:0,33,132:45"
chr22	37724599	.	T	C	999	.	"DP=503;VDB=0.0325;AF1=0.09074;G3=0.8648,0.07959,0.05558;HWE=0.024;AC1=7;DP4=109,300,3,19;MQ=48;FQ=999;PV4=0.22,0.18,0.015,1"	GT:PL:GQ	"0/0:0,42,212:49"	"0/1:20,0,91:13"	"0/0:0,48,218:55"	"0/0:0,45,210:52"	"0/0:0,30,150:37"	"1/1:143,21,0:9"	"0/1:17,0,70:10"	"0/0:0,18,129:25"	"1/1:101,15,0:4"	"0/1:72,0,73:65"	"0/0:0,36,184:43"	"0/0:0,36,244:43"	"0/0:0,30,163:37"	"0/0:0,0,0:8"	"0/0:0,60,255:67"	"0/0:0,33,231:40"	"0/0:0,15,92:22"	"0/0:0,84,255:91"	"0/0:0,42,142:49"	"0/0:0,57,255:64"	"0/0:0,27,120:34"	"0/0:0,39,204:46"	"0/0:0,30,193:37"	"0/0:0,18,145:25"	"0/0:0,45,238:52"	"0/0:0,45,202:52"	"0/0:0,33,174:40"	"0/0:0,39,212:46"	"0/0:0,39,172:46"	"0/0:0,63,241:70"	"0/0:0,27,178:34"	"0/0:0,24,181:31"	"0/0:0,33,237:40"	"0/0:0,48,217:55"	"0/0:0,69,255:76"	"0/0:0,30,223:37"
chr22	37724955	.	C	G	999	.	"DP=512;VDB=0.0303;AF1=0.2933;G3=0.6894,1.027e-07,0.3106;HWE=2.5e-10;AC1=21;DP4=160,172,76,16;MQ=25;FQ=999;PV4=1.5e-09,0.034,1,1"	GT:PL:GQ	"1/1:192,45,0:38"	"1/1:83,21,0:14"	"1/1:97,12,0:6"	"1/1:163,28,0:21"	"1/1:11,9,0:3"	"1/1:35,8,0:4"	"1/1:119,39,0:32"	"1/1:74,18,0:11"	"1/1:130,27,0:20"	"1/1:61,15,0:9"	"1/1:83,33,0:26"	"0/0:0,66,140:67"	"0/0:0,21,15:19"	"0/0:0,0,0:3"	"0/0:0,33,115:34"	"0/0:0,63,184:64"	"0/0:0,39,22:29"	"0/0:0,42,104:43"	"0/0:0,36,24:31"	"0/0:0,57,154:58"	"0/0:0,30,22:27"	"0/0:0,90,183:91"	"0/0:0,66,162:67"	"0/0:0,18,69:19"	"0/0:0,60,198:61"	"0/0:0,42,92:43"	"0/0:0,21,106:22"	"0/0:0,42,111:43"	"0/0:0,12,55:13"	"0/0:0,39,167:40"	"0/0:0,9,64:10"	"0/0:0,21,95:22"	"0/0:0,51,183:52"	"0/0:0,42,129:43"	"0/0:0,39,180:40"	"0/0:0,48,91:49"
chr22	37725047	.	ACCCC	ACCCCC	43.2	.	"INDEL;DP=445;VDB=0.0394;AF1=0.01476;AC1=1;DP4=180,171,7,1;MQ=57;FQ=43.2;PV4=0.069,1,3.6e-05,1"	GT:PL:GQ	"0/0:0,15,96:30"	"0/0:0,21,134:36"	"0/0:0,27,143:42"	"0/0:0,9,70:24"	"0/0:0,15,97:30"	"0/0:0,15,86:30"	"0/0:0,18,95:33"	"0/0:0,6,36:21"	"0/0:0,18,107:33"	"0/0:0,3,25:18"	"0/0:0,30,165:45"	"0/0:0,48,199:63"	"0/0:0,42,209:57"	"0/0:0,0,0:15"	"0/0:0,48,204:63"	"0/0:0,33,164:48"	"0/0:0,27,149:42"	"0/0:0,42,195:57"	"0/0:0,30,168:45"	"0/0:0,45,193:60"	"0/0:0,12,78:27"	"0/0:0,63,234:78"	"0/0:0,45,194:60"	"0/0:0,18,123:33"	"0/0:0,27,154:42"	"0/0:0,57,220:72"	"0/0:0,33,134:48"	"0/0:0,36,133:51"	"0/0:0,30,168:45"	"0/1:96,0,73:81"	"0/0:0,36,162:51"	"0/0:0,24,136:39"	"0/0:0,54,223:69"	"0/0:0,27,134:42"	"0/0:0,45,205:60"	"0/0:0,39,202:54"
chr22	37725224	.	T	C	3.88	.	"DP=643;VDB=0.0581;AF1=0.0143;AC1=1;DP4=305,271,2,5;MQ=58;FQ=3.91;PV4=0.26,4e-09,4.3e-19,0.019"	GT:PL:GQ	"0/0:0,60,255:78"	"0/0:0,60,255:78"	"0/0:0,84,255:99"	"0/0:0,45,255:63"	"0/0:0,51,255:69"	"0/0:0,21,174:39"	"0/0:0,39,255:57"	"0/0:0,39,239:57"	"0/0:0,42,255:60"	"0/0:0,33,246:51"	"0/0:0,36,251:54"	"0/0:0,24,217:42"	"0/1:47,0,180:29"	"0/0:0,0,0:18"	"0/0:0,45,255:63"	"0/0:0,39,255:57"	"0/0:0,24,139:42"	"0/0:0,81,255:99"	"0/0:0,30,224:48"	"0/0:0,60,255:78"	"0/0:0,21,154:39"	"0/0:0,45,255:63"	"0/0:0,54,255:72"	"0/0:0,15,138:33"	"0/0:0,84,255:99"	"0/0:0,72,255:90"	"0/0:0,60,255:78"	"0/0:0,60,255:78"	"0/0:0,75,255:93"	"0/0:0,75,255:93"	"0/0:0,66,255:84"	"0/0:0,54,255:72"	"0/0:0,60,255:78"	"0/0:0,52,255:70"	"0/0:0,33,255:51"	"0/0:0,45,255:63"
chr22	37725274	.	C	T	999	.	"DP=686;VDB=0.0343;AF1=0.08639;G3=0.8852,0.05762,0.05714;HWE=0.00554;AC1=6;DP4=382,175,39,14;MQ=59;FQ=999;PV4=0.54,6.9e-32,0.15,1"	GT:PL:GQ	"0/0:0,60,255:67"	"0/0:0,90,255:97"	"0/0:0,78,255:85"	"1/1:228,60,0:47"	"0/1:124,0,139:99"	"0/0:0,30,219:37"	"0/0:0,36,255:43"	"1/1:187,60,0:47"	"0/0:0,57,255:64"	"0/1:71,0,148:64"	"0/0:0,39,255:46"	"0/0:0,36,255:43"	"0/0:0,45,255:52"	"0/0:0,0,0:8"	"0/0:0,42,255:49"	"0/0:0,60,255:67"	"0/0:0,24,214:31"	"0/0:0,102,255:99"	"0/0:0,24,211:31"	"0/0:0,48,255:55"	"0/0:0,36,249:43"	"0/0:0,39,255:46"	"0/0:0,33,241:40"	"0/0:0,6,58:13"	"0/0:0,84,255:91"	"0/0:0,69,255:76"	"0/0:0,75,255:82"	"0/0:0,54,255:61"	"0/0:0,72,255:79"	"0/0:0,78,255:85"	"0/0:0,72,255:79"	"0/0:0,36,255:43"	"0/0:0,63,255:70"	"0/0:0,60,255:67"	"0/0:0,42,255:49"	"0/0:0,42,255:49"
chr22	37725319	.	T	C	53.6	.	"DP=672;VDB=0.0195;AF1=0.01432;AC1=1;DP4=436,121,15,1;MQ=58;FQ=53.7;PV4=0.21,4.2e-13,0.0077,1"	GT:PL:GQ	"0/0:0,54,255:69"	"0/0:0,60,255:75"	"0/0:0,24,136:39"	"0/0:0,60,188:75"	"0/0:0,66,222:81"	"0/0:0,18,176:33"	"0/0:0,27,170:42"	"0/0:0,51,184:66"	"0/0:0,57,255:72"	"0/0:0,30,195:45"	"0/0:0,45,255:60"	"0/0:0,51,234:66"	"0/0:0,36,225:51"	"0/0:0,0,0:15"	"0/0:0,45,255:60"	"0/0:0,57,255:72"	"0/0:0,30,229:45"	"0/0:0,90,255:99"	"0/0:0,18,149:33"	"0/0:0,39,253:54"	"0/0:0,27,171:42"	"0/0:0,48,225:63"	"0/0:0,39,218:54"	"0/0:0,15,106:30"	"0/0:0,72,222:87"	"0/1:99,0,166:84"	"0/0:0,72,255:87"	"0/0:0,69,255:84"	"0/0:0,45,183:60"	"0/0:0,81,255:96"	"0/0:0,63,255:78"	"0/0:0,30,225:45"	"0/0:0,51,255:66"	"0/0:0,60,255:75"	"0/0:0,63,255:78"	"0/0:0,48,255:63"
chr22	37725380	.	C	T	999	.	"DP=606;VDB=0.0343;AF1=0.07159;AC1=5;DP4=234,243,27,20;MQ=46;FQ=999;PV4=0.29,9.1e-72,0.059,1"	GT:PL:GQ	"0/0:0,42,255:50"	"0/0:0,45,255:53"	"0/0:0,33,232:41"	"0/0:0,36,255:44"	"0/0:0,45,251:53"	"0/0:0,21,189:29"	"0/0:0,42,235:50"	"0/0:0,30,225:38"	"0/0:0,42,255:50"	"0/0:0,18,168:26"	"0/0:0,24,165:32"	"0/0:0,54,255:62"	"0/0:0,33,172:41"	"0/0:0,0,0:9"	"0/0:0,48,255:56"	"0/0:0,57,255:65"	"0/0:0,30,149:38"	"0/0:0,69,255:77"	"0/0:0,24,122:32"	"0/0:0,54,255:62"	"0/1:32,0,78:24"	"0/1:60,0,231:52"	"0/1:96,0,40:54"	"0/0:0,12,107:20"	"0/0:0,75,255:83"	"0/0:0,63,255:71"	"0/0:0,39,237:47"	"0/0:0,69,255:77"	"0/1:85,0,85:77"	"0/1:80,0,198:72"	"0/0:0,36,247:44"	"0/0:0,39,255:47"	"0/0:0,72,255:80"	"0/0:0,63,255:71"	"0/0:0,66,255:74"	"0/0:0,27,205:35"
chr22	37725456	.	C	T	117	.	"DP=505;VDB=0.0212;AF1=0.07304;G3=0.9164,0.02691,0.05666;HWE=0.00558;AC1=5;DP4=187,178,9,5;MQ=33;FQ=118;PV4=0.42,1.8e-05,0.28,1"	GT:PL:GQ	"0/0:0,12,100:20"	"0/0:0,24,132:32"	"0/0:0,15,115:23"	"1/1:77,21,0:8"	"0/1:14,0,90:7"	"0/0:0,9,73:17"	"0/0:0,12,95:20"	"1/1:118,15,0:3"	"0/0:0,27,168:35"	"0/1:15,0,28:8"	"0/0:0,6,41:14"	"0/0:0,57,255:65"	"0/0:0,36,166:44"	"0/0:0,0,0:9"	"0/0:0,48,226:56"	"0/0:0,60,225:68"	"0/0:0,27,143:35"	"0/0:0,69,255:77"	"0/0:0,15,102:23"	"0/0:0,45,222:53"	"0/0:0,33,153:41"	"0/0:0,48,242:56"	"0/0:0,60,255:68"	"0/0:0,15,89:23"	"0/0:0,36,179:44"	"0/0:0,33,159:41"	"0/0:0,36,199:44"	"0/0:0,30,180:38"	"0/0:0,36,189:44"	"0/0:0,60,255:68"	"0/0:0,24,145:32"	"0/0:0,33,216:41"	"0/0:0,48,215:56"	"0/0:0,39,171:47"	"0/0:0,54,255:62"	"0/0:0,30,199:38"
chr22	37725782	.	G	A	999	.	"DP=539;VDB=0.0270;AF1=0.04423;AC1=3;DP4=205,217,15,2;MQ=52;FQ=999;PV4=0.0019,0.29,1,1"	GT:PL:GQ	"0/0:0,30,248:40"	"0/0:0,51,255:61"	"0/0:0,30,209:40"	"0/1:163,3,0:14"	"0/0:0,24,209:34"	"0/0:0,3,38:14"	"0/0:0,30,229:40"	"0/1:120,0,135:99"	"0/0:0,33,237:43"	"0/1:37,0,186:27"	"0/0:0,27,213:37"	"0/0:0,36,224:46"	"0/0:0,15,123:25"	"0/0:0,0,0:11"	"0/0:0,33,238:43"	"0/0:0,63,255:73"	"0/0:0,21,103:31"	"0/0:0,39,247:49"	"0/0:0,24,102:34"	"0/0:0,36,232:46"	"0/0:0,15,52:25"	"0/0:0,36,247:46"	"0/0:0,45,255:55"	"0/0:6,24,161:28"	"0/0:0,63,255:73"	"0/0:0,60,255:70"	"0/0:0,45,255:55"	"0/0:0,69,255:79"	"0/0:0,60,255:70"	"0/0:0,60,255:70"	"0/0:0,51,255:61"	"0/0:0,27,223:37"	"0/0:0,33,255:43"	"0/0:0,42,255:52"	"0/0:0,54,255:64"	"0/0:0,48,255:58"
chr22	37725876	.	C	T	11.2	.	"DP=372;VDB=0.0322;AF1=0.01513;AC1=1;DP4=179,105,11,0;MQ=60;FQ=11.2;PV4=0.0091,6.8e-15,1,0.23"	GT:PL:GQ	"0/0:0,24,209:39"	"0/0:0,24,193:39"	"0/0:0,33,240:48"	"0/0:0,27,203:42"	"0/0:0,27,202:42"	"0/0:0,15,106:30"	"0/0:0,15,149:30"	"0/0:0,30,228:45"	"0/0:0,12,110:27"	"0/0:0,15,107:30"	"0/0:0,21,137:36"	"0/0:0,27,230:42"	"0/0:0,12,104:27"	"0/0:0,0,0:16"	"0/0:0,21,180:36"	"0/0:0,27,226:42"	"0/0:0,9,91:24"	"0/0:0,30,241:45"	"0/0:0,21,190:36"	"0/0:0,36,255:51"	"0/0:0,15,137:30"	"0/0:0,27,228:42"	"0/0:0,24,193:39"	"0/0:0,0,0:16"	"0/0:0,24,168:39"	"0/0:0,22,252:37"	"0/0:0,48,255:63"	"0/0:0,30,164:45"	"0/0:0,27,187:42"	"0/0:0,36,253:51"	"0/0:0,21,180:36"	"0/0:0,27,199:42"	"0/1:56,0,52:41"	"0/0:0,36,226:51"	"0/0:0,51,255:66"	"0/0:0,3,139:19"
chr22	37726133	.	C	G	999	.	"DP=700;VDB=0.0370;AF1=0.0286;AC1=2;DP4=331,271,10,12;MQ=49;FQ=999;PV4=0.39,3e-31,1,0.2"	GT:PL:GQ	"0/0:0,33,243:45"	"0/0:0,90,255:99"	"0/0:0,39,255:51"	"0/0:0,54,255:66"	"0/0:0,54,255:66"	"0/0:0,45,255:57"	"0/0:0,18,162:30"	"0/0:0,48,255:60"	"0/0:0,30,225:42"	"0/0:0,39,255:51"	"0/0:0,63,255:75"	"0/0:0,39,152:51"	"0/0:0,18,82:30"	"0/0:0,0,0:12"	"0/0:0,42,208:54"	"0/0:0,69,255:81"	"0/0:0,27,156:39"	"0/0:0,81,255:93"	"0/0:0,30,75:42"	"0/0:0,57,255:69"	"0/0:0,60,102:72"	"0/1:144,0,236:99"	"0/1:120,0,217:99"	"0/0:0,30,255:42"	"0/0:0,66,255:78"	"0/0:0,117,255:99"	"0/0:0,78,255:90"	"0/0:0,45,255:57"	"0/0:0,66,255:78"	"0/0:0,42,255:54"	"0/0:0,45,255:57"	"0/0:0,60,255:72"	"0/0:0,45,255:57"	"0/0:0,63,255:75"	"0/0:0,60,255:72"	"0/0:0,75,255:87"
chr22	37726138	.	A	G	999	.	"DP=696;VDB=0.0345;AF1=0.05111;AC1=4;DP4=328,268,19,16;MQ=48;FQ=999;PV4=1,2.1e-37,1,0.49"	GT:PL:GQ	"0/0:0,30,212:40"	"0/0:0,90,255:99"	"0/0:0,42,255:52"	"1/1:131,17,0:4"	"0/1:78,0,168:68"	"0/0:0,48,233:58"	"0/0:0,21,151:31"	"0/1:118,0,21:37"	"0/0:0,30,217:40"	"0/0:0,22,240:32"	"0/0:0,57,255:67"	"0/0:0,48,172:58"	"0/0:0,24,75:34"	"0/0:0,0,0:10"	"0/0:0,33,172:43"	"0/0:0,69,231:79"	"0/0:0,24,85:34"	"0/0:0,84,255:94"	"0/0:0,36,74:46"	"0/0:0,57,255:67"	"0/0:0,57,79:67"	"0/0:0,84,255:94"	"0/0:0,75,255:85"	"0/0:0,24,217:34"	"0/0:0,69,255:79"	"0/0:0,105,255:99"	"0/0:0,75,255:85"	"0/0:0,45,255:55"	"0/0:0,78,255:88"	"0/0:0,48,255:58"	"0/0:0,51,255:61"	"0/0:0,60,255:70"	"0/0:0,51,255:61"	"0/0:0,60,255:70"	"0/0:0,63,255:73"	"0/0:0,72,255:82"
chr22	37726212	.	G	C	5.9	.	"DP=719;VDB=0.0268;AF1=0.01439;AC1=1;DP4=304,327,4,1;MQ=53;FQ=5.95;PV4=0.2,7e-10,0.044,0.41"	GT:PL:GQ	"0/0:0,45,255:62"	"0/0:0,33,255:50"	"0/0:0,54,255:71"	"0/0:0,75,255:92"	"0/0:0,36,255:53"	"0/0:0,6,72:23"	"0/0:0,30,221:47"	"0/0:0,33,241:50"	"0/0:0,39,255:56"	"0/0:0,21,191:38"	"0/0:0,36,252:53"	"0/0:0,57,255:74"	"0/1:50,0,215:33"	"0/0:0,0,0:17"	"0/0:0,48,255:65"	"0/0:0,75,255:92"	"0/0:0,60,255:77"	"0/0:0,96,255:99"	"0/0:0,42,255:59"	"0/0:0,48,255:65"	"0/0:0,69,255:86"	"0/0:0,69,255:86"	"0/0:0,87,255:99"	"0/0:0,30,208:47"	"0/0:0,90,255:99"	"0/0:0,72,255:89"	"0/0:0,54,255:71"	"0/0:0,60,255:77"	"0/0:0,51,255:68"	"0/0:0,54,255:71"	"0/0:0,57,255:74"	"0/0:0,51,255:68"	"0/0:0,45,255:62"	"0/0:0,99,255:99"	"0/0:0,63,255:80"	"0/0:0,78,255:95"
chr22	37726235	.	A	C	999	.	"DP=688;VDB=0.0318;AF1=0.1277;G3=0.8328,0.08154,0.08568;HWE=0.00227;AC1=9;DP4=302,276,25,29;MQ=55;FQ=999;PV4=0.48,1.4e-108,1.6e-05,1"	GT:PL:GQ	"1/1:153,54,0:43"	"0/1:48,0,142:43"	"1/1:132,30,0:19"	"0/0:0,77,255:82"	"0/1:18,0,241:13"	"0/0:0,15,145:20"	"0/1:29,0,160:24"	"0/0:0,33,255:38"	"0/0:0,48,255:53"	"0/0:0,21,187:26"	"1/1:146,36,0:25"	"0/0:0,69,255:74"	"0/0:0,51,255:56"	"0/0:0,0,0:6"	"0/0:0,66,255:71"	"0/0:0,66,255:71"	"0/0:0,36,219:41"	"0/0:0,84,255:89"	"0/0:0,24,199:29"	"0/0:0,57,255:62"	"0/0:0,51,255:56"	"0/0:0,69,255:74"	"0/0:0,81,255:86"	"0/0:0,24,220:29"	"0/0:0,87,255:92"	"0/0:0,57,255:62"	"0/0:0,54,255:59"	"0/0:0,81,255:86"	"0/0:0,39,255:44"	"0/0:0,51,255:56"	"0/0:0,63,255:68"	"0/0:0,54,255:59"	"0/0:0,45,255:50"	"0/0:0,96,255:99"	"0/0:0,63,255:68"	"0/0:0,81,255:86"
chr22	37726354	.	G	A	999	.	"DP=709;VDB=0.0380;AF1=0.2085;AC1=15;DP4=187,304,53,75;MQ=31;FQ=999;PV4=0.54,8.2e-144,0.31,0.48"	GT:PL:GQ	"0/0:0,66,170:69"	"0/0:0,24,130:27"	"0/0:0,39,172:42"	"0/0:0,111,255:99"	"0/0:0,51,222:54"	"0/0:0,45,177:48"	"0/0:0,33,137:36"	"0/0:0,45,183:48"	"0/0:0,42,171:45"	"0/0:0,30,147:33"	"0/0:0,51,253:54"	"0/0:0,42,163:45"	"1/1:27,10,0:4"	"0/0:0,0,0:4"	"0/0:0,78,136:81"	"0/1:40,0,59:37"	"0/1:33,0,63:30"	"0/1:90,0,60:69"	"0/0:0,11,36:14"	"0/1:28,0,58:25"	"0/1:28,0,14:21"	"0/0:0,60,225:63"	"0/1:45,0,171:42"	"0/0:0,18,123:21"	"0/1:28,0,46:25"	"0/1:46,0,161:43"	"0/1:109,0,109:99"	"0/0:0,90,255:93"	"0/1:77,0,10:19"	"0/1:23,0,111:20"	"1/1:120,45,0:36"	"0/0:0,30,94:33"	"0/0:0,30,113:33"	"0/0:0,90,255:93"	"0/0:0,60,197:63"	"0/0:0,48,216:51"
chr22	37726517	.	G	A	85.8	.	"DP=545;VDB=0.0401;AF1=0.05824;G3=0.9166,0.04972,0.03368;HWE=0.0478;AC1=4;DP4=181,220,20,23;MQ=19;FQ=86;PV4=0.87,0.28,0.24,0.45"	GT:PL:GQ	"0/0:0,33,37:42"	"0/0:0,21,64:30"	"0/0:0,36,85:45"	"0/0:0,27,100:36"	"0/0:0,36,69:45"	"0/0:0,15,85:24"	"0/0:0,15,30:24"	"0/0:0,21,64:30"	"0/0:0,24,70:33"	"0/0:0,27,41:36"	"0/0:0,57,184:66"	"1/1:100,37,0:22"	"0/0:0,39,49:48"	"0/0:0,0,0:10"	"0/0:0,45,130:54"	"0/1:55,0,6:21"	"0/0:0,54,39:60"	"0/0:0,36,71:45"	"0/0:1,0,1:9"	"0/0:0,30,31:39"	"0/0:0,36,46:45"	"0/1:19,0,40:10"	"0/0:0,66,127:75"	"0/0:0,9,21:18"	"0/0:0,60,72:69"	"0/0:0,57,93:66"	"0/0:0,45,86:54"	"0/0:0,45,104:54"	"0/0:0,33,69:42"	"0/0:0,54,177:63"	"0/0:0,27,74:36"	"0/0:0,33,125:42"	"0/0:0,36,132:45"	"0/0:0,30,52:39"	"0/0:0,54,118:63"	"0/0:0,36,122:45"
chr22	37726526	.	CCTGGGGGGACATCTG	CCTGGGGGGACATCTGGGGGGACATCTG	18.3	.	"INDEL;DP=492;VDB=0.0374;AF1=0.01499;AC1=1;DP4=165,139,6,1;MQ=25;FQ=18.4;PV4=0.13,1,1,0.2"	GT:PL:GQ	"0/0:0,15,31:30"	"0/0:0,18,90:33"	"0/0:0,12,85:27"	"0/0:0,27,129:42"	"0/0:0,30,84:45"	"0/0:0,15,130:30"	"0/0:0,9,25:24"	"0/0:0,3,11:18"	"0/0:0,18,146:33"	"0/0:0,6,16:21"	"0/0:0,51,255:66"	"0/0:0,39,132:54"	"0/0:0,30,43:45"	"0/0:0,0,0:15"	"0/0:0,57,255:72"	"0/0:0,33,133:48"	"0/0:0,36,89:51"	"0/0:0,36,165:51"	"0/0:0,27,34:42"	"0/0:0,18,82:33"	"0/0:0,18,35:33"	"0/0:0,27,95:42"	"0/0:0,54,203:69"	"0/0:0,3,4:18"	"0/0:0,42,69:57"	"0/0:0,33,99:48"	"0/0:0,18,99:33"	"0/0:0,18,98:33"	"0/0:0,30,105:45"	"0/1:71,0,118:56"	"0/0:0,24,86:39"	"0/0:0,27,161:42"	"0/0:0,30,138:45"	"0/0:0,21,48:36"	"0/0:0,45,149:60"	"0/0:0,27,202:42"
chr22	37726542	.	A	T	77.4	.	"DP=461;VDB=0.0230;AF1=0.02927;AC1=2;DP4=201,130,9,4;MQ=31;FQ=77.6;PV4=0.77,0.1,1,1"	GT:PL:GQ	"0/0:0,15,51:27"	"0/0:0,18,121:30"	"0/0:0,12,63:24"	"0/0:0,24,121:36"	"0/0:0,30,111:42"	"0/0:0,15,89:27"	"0/0:0,12,27:24"	"0/0:0,9,49:21"	"0/0:0,15,77:27"	"0/0:0,6,16:18"	"0/0:0,51,188:63"	"0/0:0,54,171:66"	"0/0:0,36,78:48"	"0/0:0,0,0:12"	"0/0:0,57,200:69"	"0/0:0,51,162:63"	"0/0:0,54,125:66"	"0/0:0,48,190:60"	"0/0:0,27,34:39"	"0/0:0,21,86:33"	"0/0:0,33,89:45"	"0/1:94,0,37:55"	"0/1:44,0,101:32"	"0/0:0,9,57:21"	"0/0:0,48,146:60"	"0/0:0,33,99:45"	"0/0:0,18,106:30"	"0/0:0,18,99:30"	"0/0:0,18,72:30"	"0/0:0,48,179:60"	"0/0:0,24,104:36"	"0/0:0,30,137:42"	"0/0:0,36,176:48"	"0/0:0,18,40:30"	"0/0:0,42,158:54"	"0/0:0,24,119:36"
chr22	37726674	.	T	C	19.7	.	"DP=507;VDB=0.0198;AF1=0.01444;AC1=1;DP4=120,327,2,7;MQ=25;FQ=19.7;PV4=1,2.2e-10,1,1"	GT:PL:GQ	"0/0:0,18,50:33"	"0/0:0,18,84:33"	"0/0:0,21,83:36"	"0/0:0,51,113:66"	"0/0:0,42,116:57"	"0/0:0,6,26:21"	"0/0:0,18,109:33"	"0/0:0,18,106:33"	"0/0:0,39,165:54"	"0/0:0,21,104:36"	"0/0:0,66,156:81"	"0/0:0,60,187:75"	"0/0:0,36,24:51"	"0/0:0,0,0:15"	"0/0:0,60,93:75"	"0/0:0,21,81:36"	"0/0:0,48,59:63"	"0/0:0,39,109:54"	"0/0:0,42,69:57"	"0/0:0,36,153:51"	"0/0:0,33,120:48"	"0/0:0,63,141:78"	"0/0:0,66,141:81"	"0/0:0,15,83:30"	"0/0:0,30,174:45"	"0/0:0,36,92:51"	"0/0:0,27,82:42"	"0/0:0,75,96:90"	"0/0:0,27,99:42"	"0/0:0,72,89:87"	"0/1:65,0,88:50"	"0/0:0,30,98:45"	"0/0:0,27,125:42"	"0/0:0,45,158:60"	"0/0:0,57,168:72"	"0/0:0,54,128:69"
chr22	37726703	.	C	T	999	.	"DP=478;VDB=0.0297;AF1=0.3613;G3=0.6146,0.0288,0.3566;HWE=2.12e-08;AC1=26;DP4=86,236,12,90;MQ=19;FQ=999;PV4=0.0018,2.9e-45,1,1"	GT:PL:GQ	"1/1:80,27,0:22"	"1/1:105,18,0:13"	"1/1:85,27,0:22"	"1/1:59,27,0:22"	"1/1:53,24,0:19"	"1/1:78,15,0:10"	"1/1:47,12,0:7"	"0/1:31,5,0:3"	"1/1:99,33,0:28"	"1/1:54,12,0:7"	"1/1:103,35,0:29"	"0/0:0,48,62:47"	"0/0:0,39,21:26"	"0/1:0,0,0:3"	"0/0:0,63,78:62"	"0/0:0,27,93:26"	"0/0:0,66,31:36"	"0/0:0,45,95:44"	"0/0:0,33,15:20"	"0/0:0,51,84:50"	"0/0:0,33,12:17"	"0/0:0,42,98:41"	"0/0:0,57,123:56"	"1/1:49,15,0:10"	"0/1:0,0,27:3"	"0/1:22,0,31:22"	"0/0:0,27,60:26"	"0/0:0,72,53:58"	"0/1:3,0,1:4"	"0/0:0,72,90:71"	"0/0:0,24,60:24"	"0/0:0,36,181:35"	"0/0:0,30,134:29"	"0/0:0,24,52:24"	"0/0:0,75,161:74"	"0/0:0,48,89:47"
chr22	37726745	.	A	G	3.98	.	"DP=543;VDB=0.0145;AF1=0.01486;AC1=1;DP4=154,320,11,13;MQ=42;FQ=4.01;PV4=0.19,4.4e-10,5.1e-07,1"	GT:PL:GQ	"0/0:0,30,103:47"	"0/0:0,15,101:32"	"0/0:0,18,93:35"	"0/0:0,45,146:62"	"0/0:0,27,105:44"	"0/0:0,21,137:38"	"0/0:0,18,122:35"	"0/0:0,21,144:38"	"0/0:0,27,108:44"	"0/0:0,18,108:35"	"0/0:0,12,139:29"	"0/0:0,60,195:77"	"0/0:0,66,228:83"	"0/0:0,0,0:18"	"0/0:0,75,230:92"	"0/0:0,60,255:77"	"0/0:0,54,255:71"	"0/0:0,66,224:83"	"0/0:0,45,216:62"	"0/0:0,54,255:71"	"0/0:0,45,232:62"	"0/0:0,15,205:32"	"0/0:0,0,124:18"	"0/0:0,24,125:41"	"0/0:0,21,107:38"	"0/0:0,60,153:77"	"0/0:0,13,95:30"	"0/0:0,75,146:92"	"0/1:47,0,40:30"	"0/0:0,57,145:74"	"0/0:0,9,64:26"	"0/0:0,36,214:53"	"0/0:0,51,218:68"	"0/0:0,36,115:53"	"0/0:0,81,255:98"	"0/0:0,63,212:80"
chr22	37726875	.	G	C	999	.	"DP=404;VDB=0.0430;AF1=0.1871;AC1=13;DP4=101,163,27,42;MQ=41;FQ=999;PV4=0.89,1.4e-26,4.7e-10,0.049"	GT:PL:GQ	"0/0:0,12,107:16"	"0/0:0,12,85:16"	"0/0:0,15,109:18"	"0/0:0,15,63:18"	"0/0:0,12,93:16"	"0/0:0,9,65:13"	"0/0:0,9,66:13"	"0/0:0,18,101:21"	"0/0:0,21,122:24"	"0/0:0,12,130:16"	"0/0:0,27,167:30"	"0/0:0,57,249:60"	"1/1:110,27,0:18"	"0/0:0,0,0:5"	"0/0:0,42,213:45"	"0/1:103,0,119:99"	"0/1:72,0,46:55"	"0/1:72,0,105:69"	"0/1:48,0,33:40"	"0/1:54,0,112:51"	"0/1:51,0,66:48"	"0/0:0,72,255:75"	"0/1:5,0,242:4"	"0/0:0,9,87:13"	"0/1:82,0,107:79"	"0/0:3,0,104:3"	"0/1:8,0,97:6"	"0/0:0,21,146:24"	"0/1:40,0,51:37"	"0/1:18,0,94:15"	"0/0:0,21,166:24"	"0/0:0,24,188:27"	"0/0:0,45,255:48"	"0/0:0,21,146:24"	"0/0:0,33,152:36"	"0/0:0,51,255:54"
chr22	37726951	.	C	T	36.1	.	"DP=296;VDB=0.0469;AF1=0.01602;AC1=1;DP4=69,162,3,6;MQ=49;FQ=36.1;PV4=1,1.6e-14,0.00076,0.15"	GT:PL:GQ	"0/0:0,9,101:24"	"0/0:0,12,132:27"	"0/0:0,12,94:27"	"0/0:0,3,30:18"	"0/0:0,15,114:30"	"0/0:0,12,127:27"	"0/0:0,6,76:21"	"0/0:0,15,126:30"	"0/0:0,0,0:15"	"0/0:0,3,31:18"	"0/0:0,27,153:42"	"0/0:0,36,193:51"	"0/1:81,0,121:66"	"0/0:0,0,0:15"	"0/0:0,36,255:51"	"0/0:0,45,255:60"	"0/0:0,30,139:45"	"0/0:0,48,255:63"	"0/0:0,30,196:45"	"0/0:0,45,255:60"	"0/0:0,18,146:33"	"0/0:0,27,213:42"	"0/0:0,30,227:45"	"0/0:0,9,97:24"	"0/0:0,24,202:39"	"0/0:0,21,143:36"	"0/0:0,15,151:30"	"0/0:0,6,70:21"	"0/0:0,9,79:24"	"0/0:0,33,255:48"	"0/0:0,3,34:18"	"0/0:0,21,142:36"	"0/0:0,21,193:36"	"0/0:0,15,148:30"	"0/0:0,24,186:39"	"0/0:0,18,155:33"
chr22	37726978	.	CT	C	999	.	"INDEL;DP=280;VDB=0.0346;AF1=0.07879;AC1=5;DP4=62,137,3,14;MQ=57;FQ=999;PV4=0.29,0.062,1,0.38"	GT:PL:GQ	"0/0:0,3,40:11"	"0/0:0,18,172:26"	"0/0:0,12,127:20"	"0/0:0,3,22:11"	"0/0:0,9,108:17"	"0/0:0,9,111:17"	"0/0:0,3,40:11"	"0/0:0,9,82:17"	"0/0:0,6,49:14"	"0/0:0,6,28:14"	"0/0:0,39,255:47"	"1/1:110,18,0:6"	"0/0:0,30,227:38"	"0/0:0,0,0:8"	"0/0:0,54,255:62"	"0/1:73,0,145:65"	"0/1:111,0,16:30"	"0/0:0,36,255:44"	"0/1:58,0,56:50"	"0/0:0,42,255:50"	"0/0:0,9,79:17"	"0/0:1,0,102:8"	"0/0:0,42,207:50"	"0/0:0,12,116:20"	"0/0:0,15,128:23"	"0/0:0,15,119:23"	"0/0:0,9,102:17"	"0/0:0,9,113:17"	"0/0:0,6,61:14"	"0/0:0,36,255:44"	"0/0:0,6,52:14"	"0/0:0,21,211:29"	"0/0:0,21,202:29"	"0/0:0,6,67:14"	"0/0:0,36,217:44"	"0/0:0,30,152:38"
chr22	37726994	.	G	A	99.1	.	"DP=283;VDB=0.0253;AF1=0.01623;AC1=1;DP4=67,162,3,4;MQ=59;FQ=99.2;PV4=0.43,0.37,0.22,1"	GT:PL:GQ	"0/0:0,3,36:18"	"0/0:0,15,147:30"	"0/0:0,15,136:30"	"0/0:0,6,78:21"	"0/0:0,6,62:21"	"0/0:0,15,127:30"	"0/0:0,0,0:15"	"0/0:0,6,70:21"	"0/0:0,3,19:18"	"0/0:0,9,75:24"	"0/0:0,42,255:57"	"0/0:0,18,170:33"	"0/0:0,21,162:36"	"0/0:0,0,0:15"	"0/0:0,45,255:60"	"0/0:0,30,241:45"	"0/0:0,21,185:36"	"0/0:0,51,255:66"	"0/0:0,21,168:36"	"0/0:0,51,255:66"	"0/0:12,27,141:30"	"0/0:0,21,177:36"	"0/0:0,45,164:60"	"0/0:0,6,64:21"	"0/0:0,24,207:39"	"0/0:0,21,185:36"	"0/0:0,15,144:30"	"0/0:0,6,72:21"	"0/0:0,6,59:21"	"0/0:0,36,255:51"	"0/0:0,12,119:27"	"0/0:0,24,210:39"	"0/1:144,0,40:61"	"0/0:0,6,59:21"	"0/0:0,33,216:48"	"0/0:0,33,223:48"
chr22	37727130	.	T	A	999	.	"DP=242;VDB=0.0186;AF1=0.2055;G3=0.7069,0.04633,0.2468;HWE=0.000472;AC1=15;DP4=110,52,23,1;MQ=58;FQ=999;PV4=0.0031,9.8e-18,9.1e-30,1"	GT:PL:GQ	"0/1:8,3,0:3"	"0/1:31,6,0:5"	"0/0:4,3,0:4"	"1/1:64,12,0:5"	"0/0:0,0,0:4"	"0/1:26,6,0:5"	"0/1:15,3,0:6"	"0/0:0,0,0:4"	"1/1:49,12,0:5"	"0/0:0,0,0:4"	"0/1:16,3,0:6"	"0/0:0,18,155:21"	"0/0:0,6,60:9"	"0/0:0,0,0:4"	"0/0:0,33,234:36"	"0/0:0,33,244:36"	"0/0:0,12,107:15"	"0/0:0,21,138:24"	"0/0:0,12,129:15"	"0/0:0,42,222:45"	"0/0:0,24,206:27"	"0/0:0,6,64:9"	"0/0:0,6,61:9"	"0/0:0,0,0:4"	"0/0:0,4,153:8"	"1/1:41,9,0:3"	"0/0:0,24,136:27"	"0/0:0,30,156:33"	"0/1:24,0,44:21"	"0/0:0,23,216:26"	"0/0:0,18,157:21"	"0/0:0,12,120:15"	"0/0:0,48,248:51"	"0/0:0,27,160:30"	"0/0:0,30,191:33"	"0/0:0,12,129:15"
chr22	37727131	.	G	C	999	.	"DP=243;VDB=0.0170;AF1=0.2225;G3=0.6717,0.08817,0.2401;HWE=0.0018;AC1=16;DP4=122,51,22,2;MQ=58;FQ=999;PV4=0.028,4.4e-25,8.3e-28,1"	GT:PL:GQ	"0/1:8,3,0:3"	"0/1:31,6,0:4"	"0/0:4,3,0:3"	"1/1:52,9,0:3"	"0/0:0,0,0:4"	"1/1:39,9,0:3"	"0/1:23,3,0:6"	"0/0:0,0,0:4"	"1/1:60,12,0:5"	"0/0:0,0,0:4"	"0/1:16,3,0:6"	"0/0:0,21,178:24"	"0/0:0,6,58:9"	"0/0:0,0,0:4"	"0/0:0,36,255:39"	"0/0:0,33,253:36"	"0/0:0,15,126:18"	"0/0:0,27,176:30"	"0/0:0,12,131:15"	"0/0:0,42,251:45"	"0/0:0,30,229:33"	"0/1:19,0,55:17"	"0/0:0,6,65:9"	"0/0:0,0,0:4"	"0/0:0,16,182:19"	"1/1:41,9,0:3"	"0/0:0,24,151:27"	"0/0:0,30,183:33"	"0/1:40,0,28:34"	"0/0:0,23,234:26"	"0/0:0,18,165:21"	"0/0:0,15,142:18"	"0/0:0,48,255:51"	"0/0:0,30,175:33"	"0/0:0,33,223:36"	"0/0:0,15,155:18"
chr22	37727141	.	A	C	5.14	.	"DP=255;VDB=0.0193;AF1=0.06879;G3=0.8946,1.438e-05,0.1054;HWE=0.0125;AC1=5;DP4=121,33,8,1;MQ=59;FQ=5.35;PV4=0.69,6e-07,4.1e-17,1"	GT:PL:GQ	"0/0:0,0,0:11"	"0/0:0,3,27:13"	"0/0:0,0,0:11"	"0/1:39,9,0:8"	"0/0:0,0,0:11"	"0/1:14,3,0:3"	"0/0:0,0,0:11"	"0/0:0,0,0:11"	"0/1:31,6,0:9"	"0/0:0,0,0:11"	"0/0:0,0,0:11"	"0/0:0,15,124:25"	"0/0:0,3,33:13"	"0/0:0,0,0:11"	"0/0:0,27,209:37"	"0/0:0,24,189:34"	"0/0:0,9,97:19"	"0/0:0,24,181:34"	"0/0:0,6,67:16"	"0/0:0,30,192:40"	"0/0:0,24,185:34"	"0/0:0,0,0:11"	"0/0:0,6,64:16"	"0/0:0,0,0:11"	"0/0:0,30,176:40"	"0/0:0,3,38:13"	"0/0:0,7,106:17"	"0/0:0,42,192:52"	"0/0:0,18,133:28"	"0/0:0,36,207:46"	"0/0:0,18,143:28"	"0/0:0,3,131:13"	"0/0:0,36,208:46"	"0/0:0,33,171:43"	"0/0:0,0,139:11"	"0/0:0,18,159:28"
chr22	37727211	.	C	A	999	.	"DP=434;VDB=0.0220;AF1=0.3993;G3=0.5405,0.09892,0.3606;HWE=2.68e-06;AC1=29;DP4=207,64,121,7;MQ=54;FQ=999;PV4=2.6e-06,2.5e-84,3.3e-11,1"	GT:PL:GQ	"1/1:102,30,0:25"	"1/1:52,9,0:6"	"1/1:117,42,0:37"	"1/1:120,45,0:40"	"1/1:101,27,0:22"	"1/1:111,30,0:25"	"1/1:81,12,0:8"	"1/1:123,30,0:25"	"1/1:124,27,0:22"	"1/1:118,21,0:16"	"1/1:105,18,0:13"	"0/0:0,36,255:35"	"0/0:0,18,183:17"	"0/1:0,0,0:3"	"0/0:0,36,255:35"	"0/0:0,27,208:26"	"0/0:0,24,200:23"	"0/0:0,45,255:44"	"0/0:0,21,200:20"	"0/0:0,42,255:41"	"0/0:0,12,136:11"	"0/0:0,4,158:5"	"0/1:37,0,90:38"	"1/1:55,12,0:8"	"0/1:83,0,217:84"	"0/1:39,0,170:40"	"0/0:0,39,214:38"	"0/0:0,54,255:53"	"0/1:107,0,2:8"	"0/0:0,36,189:35"	"0/0:0,54,255:53"	"0/0:0,42,255:41"	"0/0:0,57,255:56"	"0/0:0,66,229:65"	"0/0:0,57,255:56"	"0/0:0,45,225:44"
chr22	37727321	.	A	G	999	.	"DP=608;VDB=0.0456;AF1=0.01442;AC1=1;DP4=436,137,10,6;MQ=44;FQ=999;PV4=0.24,1,0.18,1"	GT:PL:GQ	"0/0:0,39,182:54"	"0/0:0,51,223:66"	"0/0:0,48,181:63"	"0/0:0,54,187:69"	"0/0:0,45,190:60"	"0/0:0,30,169:45"	"0/0:0,27,151:42"	"0/0:0,51,217:66"	"0/0:0,33,158:48"	"0/0:0,6,66:21"	"0/0:0,57,180:72"	"0/0:0,63,255:78"	"0/0:0,15,109:30"	"0/0:0,0,0:15"	"0/0:0,45,238:60"	"0/0:0,51,255:66"	"0/0:0,36,217:51"	"0/1:239,0,159:99"	"0/0:0,27,181:42"	"0/0:0,87,255:99"	"0/0:0,54,238:69"	"0/0:0,87,255:99"	"0/0:0,69,255:84"	"0/0:0,15,141:30"	"0/0:0,90,255:99"	"0/0:0,54,223:69"	"0/0:0,27,183:42"	"0/0:0,51,179:66"	"0/0:0,60,210:75"	"0/0:0,66,254:81"	"0/0:0,27,187:42"	"0/0:0,54,255:69"	"0/0:0,48,238:63"	"0/0:0,51,222:66"	"0/0:0,75,255:90"	"0/0:0,90,255:99"
chr22	37727442	.	C	T	141	.	"DP=646;VDB=0.0418;AF1=0.05714;AC1=4;DP4=323,230,14,21;MQ=34;FQ=142;PV4=0.036,1.6e-51,0.11,0.12"	GT:PL:GQ	"0/0:0,36,156:45"	"0/0:0,63,163:72"	"0/0:0,45,200:54"	"0/0:0,51,237:60"	"0/0:0,21,97:30"	"0/0:0,24,118:33"	"0/0:0,30,137:39"	"0/0:0,27,135:36"	"0/0:0,48,201:57"	"0/0:0,18,118:27"	"0/0:0,51,198:60"	"0/0:0,60,180:69"	"0/0:0,69,231:78"	"0/0:0,0,0:10"	"1/1:114,42,0:27"	"0/0:0,66,224:75"	"0/0:0,48,98:57"	"0/1:82,0,159:73"	"0/0:0,42,112:51"	"0/1:35,0,112:26"	"0/0:0,27,77:36"	"0/0:0,60,209:69"	"0/0:0,78,255:87"	"0/0:0,30,132:39"	"0/0:0,78,208:87"	"0/0:0,60,255:69"	"0/0:0,39,192:48"	"0/0:0,69,255:78"	"0/0:0,36,177:45"	"0/0:0,75,242:84"	"0/0:0,36,112:45"	"0/0:0,30,143:39"	"0/0:0,48,201:57"	"0/0:0,60,237:69"	"0/0:0,93,255:99"	"0/0:0,57,194:66"
chr22	37727604	.	A	G	65.1	.	"DP=652;VDB=0.0228;AF1=0.04326;AC1=3;DP4=158,251,6,9;MQ=58;FQ=65.3;PV4=1,1.2e-08,1,1"	GT:PL:GQ	"0/0:0,28,229:38"	"0/0:0,39,240:49"	"0/1:38,0,126:28"	"0/0:0,36,241:46"	"0/1:36,0,196:26"	"0/0:0,18,149:28"	"0/0:0,21,152:31"	"0/0:0,21,179:31"	"0/0:0,30,203:40"	"0/0:0,27,183:37"	"0/1:64,0,43:53"	"0/0:0,26,255:36"	"0/0:0,21,161:31"	"0/0:0,0,0:11"	"0/0:0,57,255:67"	"0/0:0,57,255:67"	"0/0:0,18,144:28"	"0/0:0,39,241:49"	"0/0:0,15,133:25"	"0/0:0,17,218:27"	"0/0:0,18,152:28"	"0/0:0,36,255:46"	"0/0:0,33,219:43"	"0/0:0,24,184:34"	"0/0:0,57,255:67"	"0/0:0,51,255:61"	"0/0:0,45,255:55"	"0/0:0,63,255:73"	"0/0:0,33,211:43"	"0/0:0,54,255:64"	"0/0:0,51,255:61"	"0/0:0,15,119:25"	"0/0:0,39,255:49"	"0/0:0,60,255:70"	"0/0:0,7,159:18"	"0/0:0,60,255:70"
chr22	37727645	.	C	G	26.6	.	"DP=561;VDB=0.0011;AF1=0.01442;AC1=1;DP4=195,187,5,1;MQ=60;FQ=26.7;PV4=0.22,4.2e-11,0.021,1"	GT:PL:GQ	"0/0:0,24,207:39"	"0/0:0,27,232:42"	"0/0:0,18,169:33"	"0/0:0,36,255:51"	"0/0:0,42,255:57"	"0/0:0,9,107:24"	"0/0:0,12,130:27"	"0/0:0,30,232:45"	"0/0:0,42,255:57"	"0/0:0,18,174:33"	"0/0:0,21,200:36"	"0/0:0,30,251:45"	"0/0:0,30,255:45"	"0/0:0,0,0:15"	"0/0:0,54,255:69"	"0/0:0,48,255:63"	"0/0:0,24,230:39"	"0/0:0,54,255:69"	"0/0:0,15,160:30"	"0/0:0,21,152:36"	"0/0:0,36,255:51"	"0/0:0,33,254:48"	"0/0:0,24,218:39"	"0/0:0,15,150:30"	"0/0:0,36,254:51"	"0/0:0,57,255:72"	"0/0:0,33,252:48"	"0/0:0,57,255:72"	"0/0:0,45,255:60"	"0/0:0,30,255:45"	"0/1:72,0,153:57"	"0/0:0,27,225:42"	"0/0:0,57,255:72"	"0/0:0,42,255:57"	"0/0:0,30,238:45"	"0/0:0,48,255:63"
chr22	37727688	.	A	T	999	.	"DP=709;VDB=0.0261;AF1=0.3703;G3=0.5999,0.05745,0.3427;HWE=3.08e-08;AC1=27;DP4=168,256,70,136;MQ=57;FQ=999;PV4=0.19,0.0016,5.2e-11,1"	GT:PL:GQ	"1/1:255,60,0:55"	"1/1:253,36,0:31"	"1/1:255,54,0:49"	"1/1:255,60,0:55"	"1/1:255,60,0:55"	"1/1:236,36,0:31"	"1/1:245,36,0:31"	"1/1:239,36,0:31"	"1/1:255,63,0:58"	"1/1:140,15,0:10"	"1/1:255,69,0:64"	"0/0:0,48,255:47"	"0/0:0,15,158:14"	"0/1:0,0,0:3"	"0/0:0,36,255:35"	"0/0:0,48,255:47"	"0/0:0,27,239:26"	"0/0:0,81,255:80"	"0/0:0,42,255:41"	"0/0:0,51,255:50"	"0/0:0,24,216:23"	"0/0:0,45,255:44"	"0/0:0,66,255:65"	"1/1:199,21,0:16"	"0/1:183,0,255:99"	"0/1:211,0,255:99"	"0/0:0,69,255:68"	"0/0:0,117,255:99"	"0/0:0,81,255:80"	"0/0:0,87,255:86"	"0/0:0,33,216:32"	"0/0:0,27,239:26"	"0/0:0,60,255:59"	"0/0:0,66,255:65"	"0/0:0,69,255:68"	"0/0:0,60,255:59"
chr22	37727693	.	A	C	999	.	"DP=720;VDB=0.0245;AF1=0.3131;G3=0.6857,1.848e-08,0.3143;HWE=4.87e-11;AC1=22;DP4=194,259,68,119;MQ=57;FQ=999;PV4=0.13,6.6e-119,7.8e-10,1"	GT:PL:GQ	"1/1:191,60,0:54"	"1/1:178,48,0:42"	"1/1:195,54,0:48"	"1/1:205,66,0:60"	"1/1:197,60,0:54"	"1/1:154,39,0:33"	"1/1:174,39,0:33"	"1/1:183,45,0:39"	"1/1:203,66,0:60"	"1/1:81,15,0:9"	"1/1:207,69,0:63"	"0/0:0,54,255:54"	"0/0:0,15,150:16"	"0/0:0,0,0:3"	"0/0:0,42,255:42"	"0/0:0,45,255:45"	"0/0:0,30,255:30"	"0/0:0,69,255:69"	"0/0:0,48,255:48"	"0/0:0,54,255:54"	"0/0:0,21,209:21"	"0/0:0,54,255:54"	"0/0:0,66,255:66"	"0/0:0,24,193:24"	"0/0:0,96,255:96"	"0/0:0,99,255:99"	"0/0:0,69,255:69"	"0/0:0,114,255:99"	"0/0:0,84,255:84"	"0/0:0,90,255:90"	"0/0:0,30,190:30"	"0/0:0,30,252:30"	"0/0:0,60,255:60"	"0/0:0,54,255:54"	"0/0:0,57,255:57"	"0/0:0,54,255:54"
chr22	37727701	.	G	A	999	.	"DP=734;VDB=0.0373;AF1=0.05703;AC1=4;DP4=276,377,14,24;MQ=57;FQ=999;PV4=0.61,0.23,1,1"	GT:PL:GQ	"0/0:0,72,255:81"	"0/0:0,60,255:69"	"0/0:0,57,255:66"	"0/0:0,78,255:87"	"0/0:0,69,255:78"	"0/0:0,48,255:57"	"0/0:0,45,255:54"	"0/0:0,48,255:57"	"0/0:0,69,255:78"	"0/0:0,15,149:24"	"0/0:0,93,255:99"	"0/0:0,60,255:69"	"0/0:0,15,147:24"	"0/0:0,0,0:10"	"0/0:0,45,255:54"	"0/0:0,39,255:48"	"0/0:0,24,221:33"	"0/0:0,84,255:93"	"0/0:0,63,255:72"	"0/0:0,42,255:51"	"0/0:0,24,218:33"	"0/0:0,51,255:60"	"0/0:0,69,255:78"	"1/1:249,33,0:18"	"0/1:217,0,255:99"	"0/1:243,0,255:99"	"0/0:0,69,255:78"	"0/0:0,108,255:99"	"0/0:0,81,255:90"	"0/0:0,90,255:99"	"0/0:0,33,238:42"	"0/0:0,33,255:42"	"0/0:0,63,255:72"	"0/0:0,72,255:81"	"0/0:0,54,255:63"	"0/0:0,57,255:66"
chr22	37727757	.	A	G	999	.	"DP=796;VDB=0.0334;AF1=0.3133;G3=0.6857,1.968e-08,0.3143;HWE=4.92e-11;AC1=22;DP4=263,200,112,112;MQ=59;FQ=999;PV4=0.1,0.4,1,1"	GT:PL:GQ	"1/1:255,90,0:84"	"1/1:255,81,0:75"	"1/1:255,78,0:72"	"1/1:255,99,0:93"	"1/1:255,63,0:57"	"1/1:252,39,0:33"	"1/1:255,42,0:36"	"1/1:255,60,0:54"	"1/1:255,51,0:45"	"1/1:161,15,0:9"	"1/1:255,45,0:39"	"0/0:0,51,255:51"	"0/0:0,36,255:36"	"0/0:0,0,0:3"	"0/0:0,54,255:54"	"0/0:0,63,255:63"	"0/0:0,36,255:36"	"0/0:0,63,255:63"	"0/0:0,15,161:16"	"0/0:0,45,255:45"	"0/0:0,36,255:36"	"0/0:0,54,255:54"	"0/0:0,66,255:66"	"0/0:0,45,255:45"	"0/0:0,111,255:99"	"0/0:0,118,255:99"	"0/0:0,69,255:69"	"0/0:0,84,255:84"	"0/0:0,36,224:36"	"0/0:0,78,255:78"	"0/0:0,60,255:60"	"0/0:0,24,201:24"	"0/0:0,48,255:48"	"0/0:0,75,255:75"	"0/0:0,17,255:17"	"0/0:0,45,255:45"
chr22	37727806	.	C	G	999	.	"DP=795;VDB=0.0397;AF1=0.05671;AC1=4;DP4=343,323,25,26;MQ=55;FQ=999;PV4=0.77,2.3e-73,1,1"	GT:PL:GQ	"0/0:0,78,255:87"	"0/0:0,105,255:99"	"0/0:0,108,255:99"	"0/0:0,93,255:99"	"0/0:0,72,255:81"	"0/0:0,39,255:48"	"0/0:0,45,255:54"	"0/0:0,42,255:51"	"0/0:0,72,255:81"	"0/0:0,24,208:33"	"0/0:0,42,255:51"	"0/0:0,63,255:72"	"0/0:0,36,190:45"	"0/0:0,0,0:10"	"0/0:0,60,255:69"	"0/0:0,51,255:60"	"0/0:0,24,113:33"	"0/0:0,60,255:69"	"0/0:0,48,158:57"	"0/0:0,33,231:42"	"0/0:0,24,98:33"	"0/0:0,57,255:66"	"0/0:0,84,255:93"	"1/1:171,30,0:15"	"0/1:186,0,219:99"	"0/1:163,0,255:99"	"0/0:0,69,255:78"	"0/0:0,75,255:84"	"0/0:0,48,255:57"	"0/0:0,105,255:99"	"0/0:0,57,255:66"	"0/0:0,39,255:48"	"0/0:0,75,255:84"	"0/0:0,66,255:75"	"0/0:0,54,255:63"	"0/0:0,42,255:51"
chr22	37727874	.	G	A	999	.	"DP=741;VDB=0.0304;AF1=0.09978;G3=0.8571,0.08579,0.0571;HWE=0.0153;AC1=7;DP4=304,312,21,26;MQ=50;FQ=999;PV4=0.55,3.2e-34,0.4,1"	GT:PL:GQ	"0/0:0,69,255:76"	"0/1:161,0,151:99"	"0/0:0,45,255:52"	"0/0:0,69,255:76"	"0/0:0,45,255:52"	"1/1:173,30,0:18"	"0/1:46,0,135:39"	"0/0:0,57,255:64"	"1/1:207,45,0:32"	"0/1:51,0,107:44"	"0/0:0,36,255:43"	"0/0:0,39,180:46"	"0/0:0,24,29:30"	"0/0:0,0,0:7"	"0/0:0,51,255:58"	"0/0:0,54,255:61"	"0/0:0,24,72:31"	"0/0:0,84,255:91"	"0/0:0,63,53:68"	"0/0:0,56,255:63"	"0/0:0,39,83:46"	"0/0:0,75,255:82"	"0/0:0,69,255:76"	"0/0:0,24,224:31"	"0/0:0,102,255:99"	"0/0:0,96,255:99"	"0/0:0,75,255:82"	"0/0:0,75,255:82"	"0/0:0,54,255:61"	"0/0:0,96,255:99"	"0/0:0,57,255:64"	"0/0:0,30,250:37"	"0/0:0,54,255:61"	"0/0:0,78,255:85"	"0/0:0,90,255:97"	"0/0:0,48,255:55"
chr22	37727928	.	C	T	119	.	"DP=818;VDB=0.0147;AF1=0.01429;AC1=1;DP4=423,334,8,3;MQ=53;FQ=119;PV4=0.36,0.0062,1,1"	GT:PL:GQ	"0/0:0,87,255:99"	"0/0:0,78,255:93"	"0/0:0,93,255:99"	"0/0:0,81,255:96"	"0/0:0,63,255:78"	"0/0:0,18,157:33"	"0/0:0,36,255:51"	"0/0:0,63,255:78"	"0/0:0,54,255:69"	"0/0:0,60,255:75"	"0/0:0,60,255:75"	"0/0:0,69,255:84"	"0/0:0,45,228:60"	"0/0:0,0,0:15"	"0/0:0,45,255:60"	"0/0:0,51,255:66"	"0/0:0,27,185:42"	"0/0:0,57,255:72"	"0/0:0,36,197:51"	"0/0:0,63,255:78"	"0/0:0,33,130:48"	"0/0:0,72,255:87"	"0/0:0,69,255:84"	"0/0:0,36,255:51"	"0/0:0,123,255:99"	"0/0:0,141,255:99"	"0/0:0,123,255:99"	"0/0:0,111,255:99"	"0/0:0,66,255:81"	"0/0:0,78,255:93"	"0/1:164,0,255:99"	"0/0:0,33,226:48"	"0/0:0,42,255:57"	"0/0:0,57,255:72"	"0/0:0,84,255:99"	"0/0:0,57,255:72"
chr22	37727941	.	C	G	90.6	.	"DP=870;VDB=0.0333;AF1=0.01429;AC1=1;DP4=444,345,7,6;MQ=53;FQ=90.6;PV4=1,1.6e-12,1,1"	GT:PL:GQ	"0/0:0,87,255:99"	"0/0:0,78,255:93"	"0/1:136,0,255:99"	"0/0:0,90,255:99"	"0/0:0,81,255:96"	"0/0:0,24,218:39"	"0/0:0,45,255:60"	"0/0:0,63,255:78"	"0/0:0,51,255:66"	"0/0:0,57,255:72"	"0/0:0,66,255:81"	"0/0:0,45,252:60"	"0/0:0,33,156:48"	"0/0:0,0,0:15"	"0/0:0,51,255:66"	"0/0:0,75,255:90"	"0/0:0,24,141:39"	"0/0:0,57,255:72"	"0/0:0,33,99:48"	"0/0:0,63,255:78"	"0/0:0,27,95:42"	"0/0:0,60,255:75"	"0/0:0,69,255:84"	"0/0:0,39,255:54"	"0/0:0,114,255:99"	"0/0:0,151,255:99"	"0/0:0,126,255:99"	"0/0:0,120,255:99"	"0/0:0,63,255:78"	"0/0:0,90,255:99"	"0/0:0,114,255:99"	"0/0:0,30,197:45"	"0/0:0,42,255:57"	"0/0:0,78,255:93"	"0/0:0,96,255:99"	"0/0:0,66,255:81"
chr22	37727956	.	T	A	999	.	"DP=871;VDB=0.0276;AF1=0.0996;G3=0.857,0.0859,0.05706;HWE=0.0157;AC1=7;DP4=411,337,28,29;MQ=51;FQ=999;PV4=0.41,1.8e-50,0.29,1"	GT:PL:GQ	"0/0:0,90,255:97"	"0/1:145,0,205:99"	"0/0:0,52,255:59"	"0/0:0,81,255:88"	"0/0:0,84,255:91"	"1/1:146,27,0:15"	"0/1:70,0,154:63"	"0/0:0,60,255:67"	"1/1:213,48,0:35"	"0/1:120,0,157:99"	"0/0:0,69,255:76"	"0/0:0,60,255:67"	"0/0:0,36,129:43"	"0/0:0,0,0:7"	"0/0:0,39,253:46"	"0/0:0,66,255:73"	"0/0:0,15,69:22"	"0/0:0,54,255:61"	"0/0:0,36,84:43"	"0/0:0,54,225:61"	"0/0:0,36,104:43"	"0/0:0,66,255:73"	"0/0:0,57,255:64"	"0/0:0,36,255:43"	"0/0:0,111,255:99"	"0/0:0,163,255:99"	"0/0:0,135,255:99"	"0/0:0,120,255:99"	"0/0:0,63,255:70"	"0/0:0,72,255:79"	"0/0:0,117,255:99"	"0/0:0,33,245:40"	"0/0:0,57,255:64"	"0/0:0,90,255:97"	"0/0:0,93,255:99"	"0/0:0,57,255:64"
chr22	37728028	.	C	G	999	.	"DP=792;VDB=0.0309;AF1=0.05718;AC1=4;DP4=368,336,18,16;MQ=37;FQ=999;PV4=1,0.13,1,1"	GT:PL:GQ	"0/0:0,96,255:99"	"0/0:0,78,255:87"	"0/0:0,57,255:66"	"1/1:255,47,0:32"	"0/0:0,72,255:81"	"0/0:0,57,255:66"	"0/0:0,29,255:38"	"0/1:191,0,255:99"	"0/0:0,51,255:60"	"0/1:87,0,47:62"	"0/0:0,90,255:99"	"0/0:0,36,118:45"	"0/0:0,21,25:30"	"0/0:0,0,0:10"	"0/0:0,33,252:42"	"0/0:0,54,240:63"	"0/0:0,24,36:33"	"0/0:0,66,255:75"	"0/0:0,33,32:42"	"0/0:0,51,200:60"	"0/0:0,21,24:30"	"0/0:0,54,255:63"	"0/0:0,81,255:90"	"0/0:0,39,255:48"	"0/0:0,90,255:99"	"0/0:0,138,255:99"	"0/0:0,93,255:99"	"0/0:0,138,255:99"	"0/0:0,72,255:81"	"0/0:0,93,255:99"	"0/0:0,102,255:99"	"0/0:0,24,212:33"	"0/0:0,48,255:57"	"0/0:0,87,255:96"	"0/0:0,54,255:63"	"0/0:0,45,255:54"
chr22	37728157	.	C	T	999	.	"DP=798;VDB=0.0404;AF1=0.02872;G3=0.9714,6.508e-08,0.02859;HWE=0.00261;AC1=2;DP4=251,364,14,14;MQ=45;FQ=999;PV4=0.33,3.4e-21,1,1"	GT:PL:GQ	"1/1:255,81,0:63"	"0/0:0,72,255:84"	"0/0:0,87,255:99"	"0/0:0,93,255:99"	"0/0:0,60,255:72"	"0/0:0,45,255:57"	"0/0:0,27,212:39"	"0/0:0,60,255:72"	"0/0:0,54,255:66"	"0/0:0,18,176:30"	"0/0:0,60,255:72"	"0/0:0,45,206:57"	"0/0:0,27,86:39"	"0/0:0,0,0:12"	"0/0:0,60,255:72"	"0/0:0,33,182:45"	"0/0:0,9,17:21"	"0/0:0,63,250:75"	"0/0:0,24,45:36"	"0/0:0,60,232:72"	"0/0:0,27,78:39"	"0/0:0,57,255:69"	"0/0:0,57,255:69"	"0/0:0,18,164:30"	"0/0:0,108,255:99"	"0/0:0,123,255:99"	"0/0:0,43,255:55"	"0/0:0,78,255:90"	"0/0:0,21,152:33"	"0/0:0,66,255:78"	"0/0:0,36,205:48"	"0/0:0,42,255:54"	"0/0:0,39,255:51"	"0/0:0,84,255:96"	"0/0:0,90,255:99"	"0/0:0,36,255:48"
chr22	37728170	.	C	G	90.6	.	"DP=791;VDB=0.0374;AF1=0.01434;AC1=1;DP4=276,390,5,18;MQ=47;FQ=90.7;PV4=0.082,6.8e-33,1,1"	GT:PL:GQ	"0/0:0,84,255:99"	"0/0:0,87,255:99"	"0/0:0,105,255:99"	"0/0:0,117,255:99"	"0/0:0,63,255:78"	"0/0:0,51,255:66"	"0/0:0,36,255:51"	"0/0:0,60,255:75"	"0/0:0,57,255:72"	"0/0:0,18,158:33"	"0/0:0,66,255:81"	"0/0:0,39,229:54"	"0/0:0,18,64:33"	"0/0:0,0,0:15"	"0/0:0,60,255:75"	"0/0:0,39,228:54"	"0/0:0,12,54:27"	"0/0:0,51,235:66"	"0/0:0,24,74:39"	"0/0:0,57,244:72"	"0/0:0,45,202:60"	"0/0:0,51,255:66"	"0/0:0,66,255:81"	"0/0:0,15,143:30"	"0/0:0,105,255:99"	"0/1:136,0,251:99"	"0/0:0,75,255:90"	"0/0:0,93,255:99"	"0/0:0,27,200:42"	"0/0:0,78,255:93"	"0/0:0,42,219:57"	"0/0:0,51,255:66"	"0/0:0,48,255:63"	"0/0:0,93,255:99"	"0/0:0,78,255:93"	"0/0:0,36,255:51"
chr22	37728246	.	C	G	999	.	"DP=821;VDB=0.0286;AF1=0.1;G3=0.8571,0.08576,0.05714;HWE=0.0151;AC1=7;DP4=451,247,46,11;MQ=57;FQ=999;PV4=0.013,0.27,1,1"	GT:PL:GQ	"0/0:0,78,255:85"	"0/1:164,0,183:99"	"0/0:0,81,255:88"	"0/0:0,120,255:99"	"0/0:0,96,255:99"	"1/1:255,48,0:35"	"0/1:126,0,123:99"	"0/0:0,54,255:61"	"1/1:255,57,0:44"	"0/1:129,0,134:99"	"0/0:0,63,255:70"	"0/0:0,63,255:70"	"0/0:0,48,255:55"	"0/0:0,0,0:7"	"0/0:0,42,255:49"	"0/0:0,66,255:73"	"0/0:0,36,247:43"	"0/0:0,81,255:88"	"0/0:0,36,255:43"	"0/0:0,54,255:61"	"0/0:0,48,255:55"	"0/0:0,54,255:61"	"0/0:0,57,255:64"	"0/0:0,18,175:25"	"0/0:0,57,255:64"	"0/0:0,84,255:91"	"0/0:0,78,255:85"	"0/0:0,90,255:97"	"0/0:0,93,255:99"	"0/0:0,108,255:99"	"0/0:0,102,255:99"	"0/0:0,54,255:61"	"0/0:0,57,255:64"	"0/0:0,90,255:97"	"0/0:0,81,255:88"	"0/0:0,45,255:52"
chr22	37728253	.	G	C	999	.	"DP=834;VDB=0.0356;AF1=0.08573;G3=0.8857,0.05715,0.05714;HWE=0.00536;AC1=6;DP4=433,242,61,20;MQ=56;FQ=999;PV4=0.048,4.4e-62,0.18,1"	GT:PL:GQ	"0/0:0,78,255:85"	"0/0:0,39,255:46"	"0/0:0,75,255:82"	"1/1:235,114,0:99"	"0/1:150,0,248:99"	"0/0:0,48,255:55"	"0/0:0,36,239:43"	"1/1:223,57,0:44"	"0/0:0,57,255:64"	"0/1:111,0,142:99"	"0/0:0,69,255:76"	"0/0:0,66,255:73"	"0/0:0,57,255:64"	"0/0:0,0,0:8"	"0/0:0,39,255:46"	"0/0:0,63,255:70"	"0/0:0,42,254:49"	"0/0:0,69,255:76"	"0/0:0,39,255:46"	"0/0:0,57,255:64"	"0/0:0,45,255:52"	"0/0:0,48,255:55"	"0/0:0,63,255:70"	"0/0:0,24,219:31"	"0/0:0,54,255:61"	"0/0:0,90,255:97"	"0/0:0,72,255:79"	"0/0:0,72,255:79"	"0/0:0,102,255:99"	"0/0:0,99,255:99"	"0/0:0,111,255:99"	"0/0:0,57,255:64"	"0/0:0,57,255:64"	"0/0:0,96,255:99"	"0/0:0,81,255:88"	"0/0:0,39,255:46"
chr22	37728262	.	G	T	999	.	"DP=834;VDB=0.0346;AF1=0.05404;AC1=4;DP4=471,257,18,14;MQ=55;FQ=999;PV4=0.35,0.13,1,1"	GT:PL:GQ	"0/0:0,81,255:90"	"0/0:0,45,255:54"	"0/0:0,87,255:96"	"0/0:0,111,255:99"	"0/0:0,93,255:99"	"0/0:0,45,255:54"	"0/0:0,36,214:45"	"0/0:0,57,255:66"	"0/0:0,51,255:60"	"0/0:0,57,255:66"	"0/0:0,60,255:69"	"0/0:0,66,255:75"	"0/0:0,48,241:57"	"0/0:0,0,0:10"	"0/0:0,45,255:54"	"0/0:0,63,255:72"	"0/0:0,39,228:48"	"0/0:0,69,255:78"	"0/0:0,36,219:45"	"0/0:0,57,255:66"	"0/0:0,39,221:48"	"0/0:0,42,255:51"	"0/0:0,60,255:69"	"1/1:199,21,0:7"	"0/1:150,0,204:99"	"0/1:255,0,255:99"	"0/0:0,84,255:93"	"0/0:0,84,255:93"	"0/0:0,96,255:99"	"0/0:0,111,255:99"	"0/0:0,111,255:99"	"0/0:0,48,255:57"	"0/0:0,57,255:66"	"0/0:0,96,255:99"	"0/0:0,90,255:99"	"0/0:0,45,255:54"
chr22	37728275	.	C	T	128	.	"DP=822;VDB=0.0404;AF1=0.01429;AC1=1;DP4=434,270,13,5;MQ=53;FQ=128;PV4=0.46,4.7e-17,0.27,0.4"	GT:PL:GQ	"0/0:0,63,255:78"	"0/0:0,42,255:57"	"0/1:173,0,220:99"	"0/0:0,108,255:99"	"0/0:0,87,255:99"	"0/0:0,42,255:57"	"0/0:0,33,175:48"	"0/0:0,57,255:72"	"0/0:0,45,255:60"	"0/0:0,57,255:72"	"0/0:0,60,255:75"	"0/0:0,63,255:78"	"0/0:0,33,158:48"	"0/0:0,0,0:15"	"0/0:0,54,255:69"	"0/0:0,69,255:84"	"0/0:0,45,203:60"	"0/0:0,60,255:75"	"0/0:0,24,129:39"	"0/0:0,48,255:63"	"0/0:0,30,148:45"	"0/0:0,39,255:54"	"0/0:0,66,255:81"	"0/0:0,21,200:36"	"0/0:0,54,255:69"	"0/0:0,96,255:99"	"0/0:0,90,255:99"	"0/0:0,78,255:93"	"0/0:0,93,255:99"	"0/0:0,108,255:99"	"0/0:0,105,255:99"	"0/0:0,48,255:63"	"0/0:0,51,255:66"	"0/0:0,81,255:96"	"0/0:0,84,255:99"	"0/0:0,42,255:57"
chr22	37728303	.	G	C	999	.	"DP=757;VDB=0.0330;AF1=0.02862;AC1=2;DP4=243,306,13,7;MQ=50;FQ=999;PV4=0.11,6.4e-22,1,1"	GT:PL:GQ	"0/0:0,45,255:57"	"0/0:0,45,255:57"	"0/0:0,48,255:60"	"0/0:0,45,255:57"	"0/0:0,69,255:81"	"0/0:0,21,186:33"	"0/0:0,39,248:51"	"0/0:0,48,255:60"	"0/0:0,33,245:45"	"0/0:0,36,228:48"	"0/0:0,48,255:60"	"0/0:0,57,255:69"	"0/0:0,15,78:27"	"0/0:0,0,0:12"	"0/0:0,72,255:84"	"0/0:0,66,255:78"	"0/0:0,27,76:39"	"0/0:0,45,204:57"	"0/0:0,27,118:39"	"0/0:0,51,255:63"	"0/0:0,30,109:42"	"0/1:122,0,66:84"	"0/1:111,0,150:99"	"0/0:0,24,201:36"	"0/0:0,54,255:66"	"0/0:0,108,255:99"	"0/0:0,81,255:93"	"0/0:0,63,255:75"	"0/0:0,42,255:54"	"0/0:0,75,255:87"	"0/0:0,81,255:93"	"0/0:0,30,246:42"	"0/0:0,21,179:33"	"0/0:0,54,255:66"	"0/0:0,72,255:84"	"0/0:0,45,255:57"
chr22	37728331	.	A	G	999	.	"DP=767;VDB=0.0357;AF1=0.6894;G3=0.2346,0.1417,0.6237;HWE=0.000185;AC1=50;DP4=85,114,123,162;MQ=50;FQ=999;PV4=0.93,0.0048,0.13,1"	GT:PL:GQ	"1/1:95,18,0:18"	"1/1:255,51,0:51"	"1/1:86,11,0:12"	"1/1:72,18,0:18"	"1/1:118,24,0:24"	"1/1:94,12,0:13"	"1/1:127,27,0:27"	"1/1:99,18,0:18"	"1/1:237,36,0:36"	"1/1:133,24,0:24"	"1/1:59,10,0:11"	"0/0:0,66,255:60"	"1/1:4,0,0:3"	"1/1:0,0,0:3"	"1/1:207,25,0:25"	"0/1:100,0,164:99"	"0/1:9,0,11:10"	"1/1:133,24,0:24"	"0/0:0,13,82:7"	"1/1:193,11,0:12"	"1/1:43,9,0:10"	"0/1:194,0,122:99"	"1/1:255,48,0:48"	"1/1:136,15,0:16"	"1/1:255,69,0:69"	"1/1:255,93,0:93"	"0/1:252,0,197:99"	"1/1:255,69,0:69"	"1/1:255,42,0:42"	"0/0:0,69,255:63"	"0/1:148,0,247:99"	"0/0:0,36,247:30"	"0/0:0,24,196:18"	"0/0:0,48,255:42"	"0/0:0,66,255:60"	"0/0:0,66,255:60"
chr22	37728332	.	C	T	999	.	"DP=766;VDB=0.0347;AF1=0.1956;G3=0.7535,0.07785,0.1687;HWE=0.000106;AC1=14;DP4=190,261,19,32;MQ=50;FQ=999;PV4=0.55,1.2e-62,1,1"	GT:PL:GQ	"1/1:98,18,0:9"	"0/1:42,0,189:39"	"1/1:99,11,0:4"	"1/1:66,12,0:5"	"1/1:94,24,0:15"	"0/0:0,12,93:15"	"0/1:21,0,94:18"	"1/1:80,15,0:7"	"0/0:0,36,251:39"	"0/1:13,0,110:10"	"1/1:111,15,0:7"	"0/0:0,66,255:69"	"0/0:0,9,17:12"	"0/0:0,0,0:5"	"0/0:0,54,225:57"	"0/0:0,57,255:60"	"0/0:0,27,59:30"	"0/0:0,27,140:30"	"0/0:0,30,109:33"	"0/0:0,51,201:54"	"0/0:0,30,74:33"	"0/0:0,45,255:48"	"0/0:0,45,255:48"	"0/0:0,18,162:21"	"0/0:0,66,255:69"	"0/0:0,99,255:99"	"0/0:0,93,255:96"	"0/0:0,69,255:72"	"0/0:0,42,255:45"	"0/0:0,63,255:66"	"0/0:0,75,255:78"	"0/0:0,42,255:45"	"0/0:0,30,249:33"	"0/0:0,45,255:48"	"0/0:0,69,255:72"	"0/0:0,66,255:69"
chr22	37728341	.	C	A	999	.	"DP=796;VDB=0.0354;AF1=0.09612;G3=0.8556,0.08855,0.05589;HWE=0.0256;AC1=7;DP4=248,313,26,19;MQ=52;FQ=999;PV4=0.088,2.7e-29,0.00046,0.45"	GT:PL:GQ	"0/0:0,48,255:55"	"0/1:120,0,192:99"	"0/0:0,75,255:82"	"0/0:0,48,254:55"	"0/0:0,72,255:79"	"1/1:84,15,0:4"	"0/1:48,0,183:41"	"0/0:0,44,255:51"	"1/1:195,42,0:29"	"0/1:103,0,214:96"	"0/0:0,51,255:58"	"0/0:0,51,255:58"	"0/0:0,3,12:10"	"0/0:0,0,0:7"	"0/0:0,48,255:55"	"0/0:0,42,253:49"	"0/0:0,24,66:31"	"0/0:0,27,175:34"	"0/0:0,33,124:40"	"0/0:0,33,195:40"	"0/0:0,21,81:28"	"0/0:0,57,255:64"	"0/0:0,57,255:64"	"0/0:0,21,187:28"	"0/0:0,93,255:99"	"0/0:0,93,255:99"	"0/0:0,99,255:99"	"0/0:0,81,255:88"	"0/0:0,48,255:55"	"0/0:0,69,255:76"	"0/0:0,78,255:85"	"0/0:0,42,255:49"	"0/0:0,33,255:40"	"0/0:0,54,255:61"	"0/0:0,63,255:70"	"0/0:0,69,255:76"
chr22	37728345	.	C	T	91.6	.	"DP=797;VDB=0.0371;AF1=0.01435;AC1=1;DP4=263,389,4,10;MQ=51;FQ=91.7;PV4=0.42,3e-14,0.43,0.28"	GT:PL:GQ	"0/0:0,48,255:63"	"0/0:0,87,255:99"	"0/0:0,84,255:99"	"0/0:0,57,255:72"	"0/0:0,75,255:90"	"0/0:0,18,133:33"	"0/0:0,45,255:60"	"0/0:0,57,255:72"	"0/0:0,57,255:72"	"0/0:0,66,255:81"	"0/0:0,54,255:69"	"0/0:0,57,255:72"	"0/0:0,9,17:24"	"0/0:0,0,0:15"	"0/0:0,51,249:66"	"0/0:0,48,242:63"	"0/0:0,27,66:42"	"0/0:0,33,162:48"	"0/0:0,24,96:39"	"0/0:0,51,208:66"	"0/0:0,27,80:42"	"0/0:0,60,255:75"	"0/0:0,57,255:72"	"0/0:0,21,183:36"	"0/0:0,90,255:99"	"0/0:0,99,255:99"	"0/0:0,96,255:99"	"0/0:0,93,255:99"	"0/0:0,63,255:78"	"0/0:0,69,255:84"	"0/1:137,0,238:99"	"0/0:0,39,255:54"	"0/0:0,36,255:51"	"0/0:0,60,255:75"	"0/0:0,63,255:78"	"0/0:0,72,255:87"
chr22	37728375	.	caaaacaaaaacaaaaacaaaaa	cAAAACAaaaacaaaaacaaaaacaaaaa	999	.	"INDEL;DP=816;VDB=0.0406;AF1=0.1629;G3=0.7932,0.08918,0.1176;HWE=0.000622;AC1=11;DP4=224,251,51,62;MQ=58;FQ=999;PV4=0.75,1,1.1e-13,1"	GT:PL:GQ	"1/1:255,42,0:32"	"0/0:0,63,228:67"	"0/1:255,0,161:99"	"1/1:255,39,0:29"	"1/1:255,60,0:50"	"0/0:0,27,144:31"	"0/0:0,12,80:16"	"1/1:255,27,0:17"	"0/0:0,60,226:64"	"0/1:91,0,88:87"	"0/1:140,0,113:99"	"0/0:0,57,224:61"	"0/0:0,12,88:16"	"0/0:0,0,0:5"	"0/0:0,36,199:40"	"0/0:0,54,222:58"	"0/0:0,9,71:13"	"0/0:0,36,182:40"	"0/0:0,24,152:28"	"0/0:0,21,137:25"	"0/0:0,33,176:37"	"0/0:0,60,233:64"	"0/0:0,57,232:61"	"0/0:0,24,147:28"	"0/0:0,87,251:91"	"0/0:0,81,255:85"	"0/0:0,75,251:79"	"0/0:255,255,255:5"	"0/0:0,57,229:61"	"0/0:0,75,251:79"	"0/0:0,66,205:70"	"0/0:0,30,188:34"	"0/0:0,42,219:46"	"0/0:0,111,255:99"	"0/0:0,60,213:64"	"0/0:0,63,247:67"
chr22	37728415	.	G	A	999	.	"DP=1015;VDB=0.0357;AF1=0.08589;G3=0.8856,0.05726,0.05714;HWE=0.0054;AC1=6;DP4=456,442,41,34;MQ=57;FQ=999;PV4=0.55,1.4e-168,1,1"	GT:PL:GQ	"0/0:0,99,255:99"	"0/1:82,0,255:75"	"0/0:0,126,255:99"	"0/0:0,78,255:85"	"0/0:0,111,255:99"	"1/1:171,54,0:41"	"0/0:0,12,201:19"	"0/0:0,90,255:97"	"1/1:168,108,0:95"	"0/1:53,0,193:46"	"0/0:0,90,255:97"	"0/0:0,87,255:94"	"0/0:0,27,255:34"	"0/0:0,0,0:8"	"0/0:0,63,255:70"	"0/0:0,75,255:82"	"0/0:0,42,255:49"	"0/0:0,66,255:73"	"0/0:0,42,255:49"	"0/0:0,57,255:64"	"0/0:0,45,255:52"	"0/0:0,75,255:82"	"0/0:0,108,255:99"	"0/0:0,36,255:43"	"0/0:0,117,255:99"	"0/0:0,126,255:99"	"0/0:0,102,255:99"	"0/0:0,166,255:99"	"0/0:0,117,255:99"	"0/0:0,151,255:99"	"0/0:0,102,255:99"	"0/0:0,45,255:52"	"0/0:0,57,255:64"	"0/0:0,120,255:99"	"0/0:0,102,255:99"	"0/0:0,60,255:67"
chr22	37728446	.	C	A	999	.	"DP=1110;VDB=0.0371;AF1=0.05714;AC1=4;DP4=516,487,29,31;MQ=49;FQ=999;PV4=0.69,8.9e-85,1,1"	GT:PL:GQ	"0/0:0,126,255:99"	"0/0:0,93,255:99"	"0/0:0,138,255:99"	"0/0:0,93,255:99"	"0/0:0,132,255:99"	"0/0:0,57,255:66"	"0/0:0,33,254:42"	"0/0:0,96,255:99"	"0/0:0,105,255:99"	"0/0:0,60,255:69"	"0/0:0,117,255:99"	"0/0:0,90,255:99"	"0/0:0,42,255:51"	"0/0:0,0,0:10"	"0/0:0,90,255:99"	"0/0:0,75,255:84"	"0/0:0,42,215:51"	"0/0:0,66,255:75"	"0/0:0,42,255:51"	"0/0:0,57,255:66"	"0/0:0,27,208:36"	"0/0:0,81,255:90"	"0/0:0,126,255:99"	"1/1:199,48,0:33"	"0/1:167,0,255:99"	"0/1:168,0,255:99"	"0/0:0,84,255:93"	"0/0:0,144,255:99"	"0/0:0,138,255:99"	"0/0:0,199,255:99"	"0/0:0,93,255:99"	"0/0:0,51,255:60"	"0/0:0,51,255:60"	"0/0:0,117,255:99"	"0/0:0,154,255:99"	"0/0:0,60,255:69"
chr22	37728583	.	C	T	999	.	"DP=856;VDB=0.0323;AF1=0.4291;G3=0.4853,0.1717,0.343;HWE=6.94e-05;AC1=31;DP4=162,215,129,143;MQ=26;FQ=999;PV4=0.26,8.8e-80,1,1"	GT:PL:GQ	"1/1:201,81,0:77"	"1/1:141,48,0:44"	"1/1:126,42,0:38"	"1/1:212,84,0:80"	"1/1:156,54,0:50"	"1/1:146,30,0:26"	"1/1:139,39,0:35"	"1/1:188,57,0:53"	"1/1:177,66,0:62"	"1/1:141,36,0:32"	"1/1:140,51,0:47"	"0/0:0,63,187:61"	"0/0:0,18,20:15"	"0/1:0,0,0:3"	"0/0:0,72,159:70"	"0/0:0,45,141:43"	"0/0:0,39,39:36"	"0/0:0,111,221:99"	"0/0:0,30,30:27"	"0/0:0,60,108:58"	"0/0:0,27,63:25"	"0/1:101,0,111:99"	"0/1:135,0,121:99"	"1/1:113,30,0:26"	"0/1:94,0,108:96"	"0/1:41,0,114:43"	"0/0:0,30,91:28"	"0/0:0,64,202:62"	"0/1:60,0,110:62"	"0/0:0,90,218:88"	"0/1:81,0,59:63"	"0/0:0,30,146:28"	"0/0:0,57,207:55"	"0/0:0,85,224:83"	"0/0:0,57,237:55"	"0/0:0,36,156:34"
chr22	37728656	.	C	G	999	.	"DP=876;VDB=0.0337;AF1=0.05725;AC1=4;DP4=298,375,20,26;MQ=56;FQ=999;PV4=1,8.5e-70,2e-07,0.053"	GT:PL:GQ	"0/0:0,69,255:78"	"0/0:0,42,255:51"	"0/0:0,69,255:78"	"0/0:0,90,255:99"	"0/0:0,78,255:87"	"0/0:0,51,255:60"	"0/0:0,66,255:75"	"0/0:0,42,255:51"	"0/0:0,63,255:72"	"0/0:0,45,255:54"	"0/0:0,72,255:81"	"0/0:0,57,255:66"	"0/0:0,27,227:36"	"0/0:0,0,0:10"	"1/1:200,102,0:87"	"0/0:0,42,255:51"	"0/0:0,36,255:45"	"0/1:72,0,242:63"	"0/0:0,36,255:45"	"0/1:43,0,230:34"	"0/0:0,39,255:48"	"0/0:0,66,255:75"	"0/0:0,102,255:99"	"0/0:0,12,125:21"	"0/0:0,93,255:99"	"0/0:0,78,255:87"	"0/0:0,69,255:78"	"0/0:0,81,255:90"	"0/0:0,54,255:63"	"0/0:0,57,255:66"	"0/0:0,75,255:84"	"0/0:0,45,255:54"	"0/0:0,51,255:60"	"0/0:0,105,255:99"	"0/0:0,72,255:81"	"0/0:0,57,255:66"
chr22	37728744	.	T	C	128	.	"DP=832;VDB=0.0113;AF1=0.01429;AC1=1;DP4=375,363,9,3;MQ=60;FQ=128;PV4=0.14,0.068,1,0.3"	GT:PL:GQ	"0/0:0,84,255:99"	"0/0:0,93,255:99"	"0/0:0,69,255:84"	"0/0:0,78,255:93"	"0/0:0,87,255:99"	"0/0:0,45,255:60"	"0/0:0,63,255:78"	"0/0:0,45,255:60"	"0/0:0,48,255:63"	"0/0:0,27,241:42"	"0/0:0,51,255:66"	"0/0:0,57,255:72"	"0/0:0,45,255:60"	"0/0:0,0,0:15"	"0/0:0,57,255:72"	"0/0:0,66,255:81"	"0/0:0,39,255:54"	"0/0:0,60,255:75"	"0/0:0,21,185:36"	"0/0:0,66,255:81"	"0/0:0,36,255:51"	"0/0:0,63,255:78"	"0/0:0,87,255:99"	"0/0:0,24,208:39"	"0/0:0,102,255:99"	"0/0:0,132,255:99"	"0/0:0,90,255:99"	"0/0:0,96,255:99"	"0/1:173,0,243:99"	"0/0:0,111,255:99"	"0/0:0,48,255:63"	"0/0:0,39,255:54"	"0/0:0,54,255:69"	"0/0:0,75,255:90"	"0/0:0,78,255:93"	"0/0:0,39,255:54"
chr22	37728878	.	C	T	121	.	"DP=973;VDB=0.0399;AF1=0.01429;AC1=1;DP4=501,392,19,5;MQ=58;FQ=121;PV4=0.035,2.6e-33,1,1"	GT:PL:GQ	"0/0:0,84,255:99"	"0/0:0,96,255:99"	"0/0:0,93,255:99"	"0/0:0,126,255:99"	"0/0:0,102,255:99"	"0/0:0,51,255:66"	"0/0:0,57,255:72"	"0/0:0,75,255:90"	"0/0:0,60,255:75"	"0/0:0,75,255:90"	"0/0:0,54,255:69"	"0/0:0,60,255:75"	"0/0:0,39,255:54"	"0/0:0,0,0:15"	"0/0:0,105,255:99"	"0/0:0,99,255:99"	"0/0:0,30,207:45"	"0/0:0,66,255:81"	"0/0:0,33,240:48"	"0/0:0,63,255:78"	"0/0:0,60,255:75"	"0/0:0,57,255:72"	"0/0:0,75,255:90"	"0/0:0,24,215:39"	"0/1:166,0,255:99"	"0/0:0,126,255:99"	"0/0:0,99,255:99"	"0/0:0,102,255:99"	"0/0:0,78,255:93"	"0/0:0,178,255:99"	"0/0:0,84,255:99"	"0/0:0,36,255:51"	"0/0:0,66,255:81"	"0/0:0,117,255:99"	"0/0:0,63,255:78"	"0/0:0,72,255:87"
chr22	37728898	.	C	T	999	.	"DP=929;VDB=0.0227;AF1=0.09679;G3=0.8676,0.07535,0.05707;HWE=0.0121;AC1=7;DP4=441,354,23,30;MQ=59;FQ=999;PV4=0.09,6.9e-46,1,1"	GT:PL:GQ	"0/0:0,72,255:79"	"0/1:93,0,255:86"	"0/0:0,66,255:73"	"0/0:0,99,255:99"	"0/0:0,64,255:71"	"1/1:145,27,0:14"	"0/1:13,0,255:7"	"0/0:0,50,255:57"	"1/1:231,57,0:44"	"0/1:105,0,219:98"	"0/0:0,48,255:55"	"0/0:0,60,255:67"	"0/0:0,27,215:34"	"0/0:0,0,0:7"	"0/0:0,84,255:91"	"0/0:0,81,255:88"	"0/0:0,36,247:43"	"0/0:0,66,255:73"	"0/0:0,51,255:58"	"0/0:0,36,255:43"	"0/0:0,54,255:61"	"0/0:0,51,255:58"	"0/0:0,81,255:88"	"0/0:0,27,209:34"	"0/0:0,138,255:99"	"0/0:0,126,255:99"	"0/0:0,102,255:99"	"0/0:0,87,255:94"	"0/0:0,75,255:82"	"0/0:0,193,255:99"	"0/0:0,96,255:99"	"0/0:0,45,255:52"	"0/0:0,66,255:73"	"0/0:0,102,255:99"	"0/0:0,63,255:70"	"0/0:0,69,255:76"
chr22	37728988	.	C	A	23.6	.	"DP=951;VDB=0.0404;AF1=0.01429;AC1=1;DP4=388,474,2,7;MQ=57;FQ=23.7;PV4=0.2,5.4e-27,0.031,1"	GT:PL:GQ	"0/0:0,117,255:99"	"0/0:0,84,255:99"	"0/0:0,93,255:99"	"0/0:0,105,255:99"	"0/0:0,66,255:81"	"0/0:0,48,255:63"	"0/0:0,54,255:69"	"0/0:0,60,255:75"	"0/0:0,99,255:99"	"0/0:0,66,255:81"	"0/0:0,81,255:96"	"0/0:0,75,255:90"	"0/0:0,48,255:63"	"0/0:0,0,0:15"	"0/0:0,51,255:66"	"0/0:0,87,255:99"	"0/0:0,60,255:75"	"0/0:0,78,255:93"	"0/0:0,45,255:60"	"0/0:0,45,255:60"	"0/0:0,42,255:57"	"0/0:0,37,255:52"	"0/0:0,84,255:99"	"0/0:0,33,255:48"	"0/0:0,111,255:99"	"0/0:0,75,255:90"	"0/0:0,78,255:93"	"0/0:0,157,255:99"	"0/0:0,63,255:78"	"0/0:0,108,255:99"	"0/0:0,54,255:69"	"0/0:0,51,255:66"	"0/1:69,0,179:54"	"0/0:0,144,255:99"	"0/0:0,78,255:93"	"0/0:0,75,255:90"
chr22	37729036	.	A	G	999	.	"DP=954;VDB=0.0329;AF1=0.04286;AC1=3;DP4=371,441,17,17;MQ=59;FQ=999;PV4=0.73,1.8e-20,0.0014,1"	GT:PL:GQ	"0/0:0,117,255:99"	"0/0:0,81,255:91"	"0/0:0,93,255:99"	"0/0:0,93,255:99"	"0/0:0,78,255:88"	"0/0:0,39,255:49"	"0/0:0,54,255:64"	"0/0:0,54,255:64"	"0/0:0,84,255:94"	"0/0:0,51,255:61"	"0/0:0,87,255:97"	"0/0:0,90,255:99"	"0/0:0,51,255:61"	"0/0:0,0,0:11"	"0/0:0,72,255:82"	"0/0:0,78,255:88"	"0/0:0,42,255:52"	"0/0:0,72,255:82"	"0/0:0,60,255:70"	"0/0:0,51,255:61"	"0/0:0,45,255:55"	"0/1:149,0,176:99"	"0/1:166,0,234:99"	"0/0:0,24,225:34"	"0/0:0,126,255:99"	"0/0:0,105,255:99"	"0/0:0,39,255:49"	"0/0:0,120,255:99"	"0/1:75,0,242:65"	"0/0:0,87,255:97"	"0/0:0,57,255:67"	"0/0:0,63,255:73"	"0/0:0,48,255:58"	"0/0:0,108,255:99"	"0/0:0,78,255:88"	"0/0:0,72,255:82"
chr22	37729047	.	G	A	999	.	"DP=948;VDB=0.0055;AF1=0.01429;AC1=1;DP4=415,417,6,9;MQ=58;FQ=999;PV4=0.6,0.3,1,1"	GT:PL:GQ	"0/0:0,111,255:99"	"0/0:0,81,255:96"	"0/0:0,90,255:99"	"0/0:0,90,255:99"	"0/0:0,87,255:99"	"0/0:0,39,255:54"	"0/0:0,57,255:72"	"0/0:0,54,255:69"	"0/0:0,69,255:84"	"0/0:0,51,255:66"	"0/0:0,84,255:99"	"0/0:0,81,255:96"	"0/0:0,45,255:60"	"0/0:0,0,0:15"	"0/0:0,90,255:99"	"0/0:0,75,255:90"	"0/0:0,48,255:63"	"0/0:0,75,255:90"	"0/0:0,66,255:81"	"0/0:0,57,255:72"	"0/0:0,48,255:63"	"0/0:0,63,255:78"	"0/0:0,90,255:99"	"0/0:0,30,239:45"	"0/0:0,111,255:99"	"0/0:0,99,255:99"	"0/0:0,57,255:72"	"0/0:0,111,255:99"	"0/0:0,81,255:96"	"0/0:0,96,255:99"	"0/1:255,0,108:99"	"0/0:0,57,255:72"	"0/0:0,45,255:60"	"0/0:0,87,255:99"	"0/0:0,81,255:96"	"0/0:0,72,255:87"
chr22	37729070	.	C	A	999	.	"DP=912;VDB=0.0299;AF1=0.02858;AC1=2;DP4=398,398,12,12;MQ=56;FQ=999;PV4=1,9.9e-21,0.31,1"	GT:PL:GQ	"0/0:0,114,255:99"	"0/0:0,63,255:75"	"0/0:0,81,255:93"	"0/0:0,111,255:99"	"0/0:0,96,255:99"	"0/0:0,30,243:42"	"0/0:0,63,255:75"	"0/0:0,45,255:57"	"0/0:0,57,255:69"	"0/0:0,51,255:63"	"0/0:0,75,255:87"	"0/0:0,87,255:99"	"0/0:0,33,217:45"	"0/0:0,0,0:12"	"0/0:0,87,255:99"	"0/0:0,87,255:99"	"0/0:0,51,255:63"	"0/0:0,66,255:78"	"0/0:0,66,255:78"	"0/0:0,39,255:51"	"0/0:0,45,232:57"	"0/1:102,0,165:90"	"0/1:183,0,217:99"	"0/0:0,21,203:33"	"0/0:0,102,255:99"	"0/0:0,138,255:99"	"0/0:0,57,255:69"	"0/0:0,99,255:99"	"0/0:0,81,255:93"	"0/0:0,111,255:99"	"0/0:0,66,255:78"	"0/0:0,51,255:63"	"0/0:0,42,255:54"	"0/0:0,78,255:90"	"0/0:0,81,255:93"	"0/0:0,57,255:69"
chr22	37729078	.	Attt	ATttt	999	.	"INDEL;DP=863;VDB=0.0415;AF1=0.1282;AC1=9;DP4=95,123,31,24;MQ=56;FQ=999;PV4=0.098,2.3e-07,0.1,1"	GT:PL:GQ	"0/0:0,24,178:29"	"0/1:99,5,0:7"	"0/1:71,0,62:65"	"0/0:0,24,167:29"	"0/1:62,20,96:37"	"0/1:66,27,18:4"	"0/1:135,0,19:30"	"0/0:0,12,112:17"	"0/1:134,16,61:56"	"0/1:54,0,31:41"	"0/1:38,0,60:33"	"0/0:0,6,62:12"	"0/0:0,15,129:20"	"0/0:0,0,0:6"	"0/0:0,18,154:23"	"0/0:0,18,139:23"	"0/0:0,15,133:20"	"0/0:0,18,137:23"	"0/0:0,9,87:14"	"0/0:0,18,149:23"	"0/0:0,9,71:14"	"0/0:0,9,87:14"	"0/0:0,15,121:20"	"0/0:0,3,31:9"	"0/0:0,15,102:20"	"0/0:0,18,154:23"	"0/0:0,15,120:20"	"0/0:0,12,108:17"	"0/0:0,27,194:32"	"0/0:0,21,96:26"	"0/0:0,39,226:44"	"0/0:0,33,215:38"	"0/0:0,39,232:44"	"0/0:0,60,255:65"	"0/0:0,57,255:62"	"0/0:0,39,248:44"
chr22	37729082	.	ctttttttttt	"cTtttttttttt,cTTtttttttttt"	999	.	"INDEL;DP=839;VDB=0.0414;AF1=0.8495;G3=0.151,1.082e-06,0.849;HWE=2.61e-07;AC1=61;DP4=40,48,256,230;MQ=54;FQ=202;PV4=0.25,1,0.00024,1"	GT:PL:GQ	"1/1:86,93,0,85,77,82:96"	"1/1:44,33,0,38,25,36:37"	"1/1:53,28,0,48,28,46:32"	"1/1:158,162,156,56,39,0:10"	"1/1:124,120,112,24,0,0:13"	"1/1:30,17,8,19,0,16:14"	"1/1:63,27,0,57,19,55:31"	"1/1:76,76,76,27,27,9:6"	"1/1:53,33,30,21,0,21:8"	"1/1:61,55,51,18,6,12:9"	"1/1:61,30,0,54,13,51:34"	"1/1:59,60,0,58,36,52:64"	"1/1:19,12,0,22,8,19:16"	"1/1:0,0,0,0,0,0:6"	"1/1:76,50,0,72,43,69:54"	"1/1:72,44,0,75,44,72:48"	"1/1:47,27,0,47,27,47:31"	"1/1:74,39,0,74,39,74:43"	"1/1:59,45,0,59,45,59:49"	"1/1:30,9,1,21,0,21:13"	"1/1:40,27,0,40,27,40:31"	"1/1:63,38,0,66,48,64:42"	"1/1:82,60,0,78,43,75:64"	"1/1:35,12,0,35,12,35:17"	"1/1:70,47,0,50,17,46:51"	"1/1:83,107,0,82,103,79:98"	"1/1:73,36,0,73,36,73:40"	"1/1:91,61,0,94,72,91:65"	"1/1:71,38,0,66,31,64:42"	"1/1:86,87,0,86,87,86:91"	"1/1:48,15,0,51,24,50:19"	"0/0:0,13,44,21,47,47:4"	"0/0:0,33,72,33,72,72:23"	"0/0:0,32,73,42,76,74:22"	"0/0:0,60,87,60,87,87:50"	"0/0:0,42,83,42,83,83:32"
chr22	37729085	.	tt	tTGt	14.5	.	"INDEL;DP=855;VDB=0.0427;AF1=0.02845;AC1=2;DP4=118,123,11,12;MQ=54;FQ=14.6;PV4=1,1.8e-30,1,1"	GT:PL:GQ	"0/0:0,12,45:25"	"0/0:0,18,50:31"	"0/0:0,12,51:25"	"0/1:62,0,6:25"	"0/0:0,1,46:14"	"0/0:0,9,28:22"	"0/0:0,18,43:31"	"0/1:18,0,18:6"	"0/0:0,7,24:20"	"0/0:0,9,28:22"	"0/0:0,27,55:40"	"0/0:0,6,12:19"	"0/0:0,9,37:22"	"0/0:0,0,0:13"	"0/0:0,12,36:25"	"0/0:0,24,41:37"	"0/0:0,15,36:28"	"0/0:0,18,53:31"	"0/0:0,9,28:22"	"0/0:0,15,43:28"	"0/0:0,9,22:22"	"0/0:0,21,55:34"	"0/0:0,12,35:25"	"0/0:0,3,20:16"	"0/0:0,8,35:21"	"0/0:0,21,61:34"	"0/0:0,12,33:25"	"0/0:0,9,24:22"	"0/0:0,9,49:22"	"0/0:0,6,28:19"	"0/0:0,24,76:37"	"0/0:0,33,70:46"	"0/0:0,42,89:55"	"0/0:0,57,87:70"	"0/0:0,75,99:88"	"0/0:0,42,80:55"
chr22	37729088	.	tt	tTCt	21.7	.	"INDEL;DP=848;VDB=0.0415;AF1=0.04745;AC1=3;DP4=118,105,15,10;MQ=54;FQ=21.9;PV4=0.53,1.2e-24,1,1"	GT:PL:GQ	"0/0:0,12,33:22"	"0/0:0,21,61:31"	"0/0:0,24,80:34"	"0/1:64,0,3:19"	"0/0:0,14,54:24"	"0/0:0,6,20:17"	"0/0:0,24,51:34"	"0/1:19,0,36:9"	"0/0:0,6,23:17"	"0/1:12,0,14:4"	"0/0:0,27,63:37"	"0/0:0,3,4:14"	"0/0:0,3,10:14"	"0/0:0,0,0:11"	"0/0:0,12,36:22"	"0/0:0,21,32:31"	"0/0:0,18,44:28"	"0/0:0,12,28:22"	"0/0:0,6,18:17"	"0/0:0,9,28:19"	"0/0:0,6,12:16"	"0/0:0,24,60:34"	"0/0:0,9,44:19"	"0/0:0,3,10:14"	"0/0:6,0,21:6"	"0/0:0,21,55:31"	"0/0:0,12,43:22"	"0/0:0,12,38:22"	"0/0:3,0,16:8"	"0/0:4,7,11:14"	"0/0:0,24,51:34"	"0/0:0,36,72:46"	"0/0:0,33,72:43"	"0/0:0,54,88:64"	"0/0:0,72,101:82"	"0/0:0,45,83:55"
chr22	37729119	.	G	A	61.6	.	"DP=802;VDB=0.0401;AF1=0.0143;AC1=1;DP4=355,334,5,3;MQ=47;FQ=61.6;PV4=0.73,2.6e-11,0.28,0.13"	GT:PL:GQ	"0/0:0,99,255:99"	"0/0:0,75,255:90"	"0/0:0,69,255:84"	"0/0:0,102,255:99"	"0/0:0,81,255:96"	"0/0:0,21,149:36"	"0/0:0,78,255:93"	"0/0:0,33,203:48"	"0/0:0,66,255:81"	"0/0:0,21,169:36"	"0/0:0,42,255:57"	"0/0:0,60,247:75"	"0/0:0,24,88:39"	"0/0:0,0,0:15"	"0/0:0,54,255:69"	"0/0:0,33,182:48"	"0/0:0,45,66:60"	"0/0:0,51,185:66"	"0/0:0,33,147:48"	"0/0:0,24,153:39"	"0/0:0,33,170:48"	"0/0:0,60,255:75"	"0/0:0,57,255:72"	"0/0:0,18,185:33"	"0/0:0,99,255:99"	"0/0:0,154,255:99"	"0/0:0,72,255:87"	"0/0:0,93,255:99"	"0/0:0,81,255:96"	"0/0:0,111,255:99"	"0/1:107,0,164:92"	"0/0:0,33,255:48"	"0/0:0,48,255:63"	"0/0:0,69,255:84"	"0/0:0,63,255:78"	"0/0:0,45,255:60"
chr22	37729135	.	C	A	999	.	"DP=834;VDB=0.0242;AF1=0.05721;AC1=4;DP4=361,322,31,9;MQ=43;FQ=999;PV4=0.0029,0.2,1,1"	GT:PL:GQ	"0/0:0,96,255:99"	"0/1:98,0,196:89"	"0/1:192,0,191:99"	"0/0:0,111,255:99"	"0/0:0,33,255:42"	"0/0:0,18,151:27"	"0/1:167,0,174:99"	"0/0:0,36,220:45"	"0/0:0,63,255:72"	"0/0:0,24,184:33"	"0/1:168,0,44:59"	"0/0:0,84,247:93"	"0/0:0,48,76:57"	"0/0:0,0,0:10"	"0/0:0,72,252:81"	"0/0:0,51,192:60"	"0/0:0,51,53:60"	"0/0:0,51,177:60"	"0/0:0,36,140:45"	"0/0:0,30,149:39"	"0/0:0,72,154:81"	"0/0:0,54,255:63"	"0/0:0,63,255:72"	"0/0:0,18,188:27"	"0/0:0,102,255:99"	"0/0:0,144,255:99"	"0/0:0,66,255:75"	"0/0:0,81,255:90"	"0/0:0,69,255:78"	"0/0:0,105,255:99"	"0/0:0,45,255:54"	"0/0:0,42,255:51"	"0/0:0,45,255:54"	"0/0:0,69,255:78"	"0/0:0,57,255:66"	"0/0:0,42,255:51"
chr22	37729191	.	C	T	999	.	"DP=893;VDB=0.0332;AF1=0.05192;AC1=4;DP4=376,343,19,21;MQ=39;FQ=999;PV4=0.63,1.9e-29,1,1"	GT:PL:GQ	"0/0:0,51,255:61"	"0/0:0,69,255:79"	"0/0:0,45,230:55"	"0/0:0,111,255:99"	"0/0:0,63,255:73"	"0/0:0,36,223:46"	"0/0:0,84,255:94"	"0/0:0,42,255:52"	"0/0:0,75,255:85"	"0/0:0,21,138:31"	"0/0:0,63,255:73"	"0/0:0,60,186:70"	"0/0:0,45,36:54"	"0/0:0,0,0:10"	"0/0:0,99,235:99"	"0/0:0,75,215:85"	"0/0:0,33,33:43"	"0/0:0,57,224:67"	"0/0:0,51,26:51"	"0/0:0,45,182:55"	"0/0:0,39,25:46"	"0/0:0,69,255:79"	"0/0:0,69,255:79"	"1/1:120,18,0:4"	"0/1:194,0,200:99"	"0/1:160,0,255:99"	"0/0:0,93,255:99"	"0/0:0,87,255:97"	"0/0:0,78,255:88"	"0/0:0,126,255:99"	"0/0:0,33,218:43"	"0/0:0,42,245:52"	"0/0:0,69,255:79"	"0/0:0,87,255:97"	"0/0:0,90,255:99"	"0/0:0,42,250:52"
chr22	37729224	.	A	C	999	.	"DP=817;VDB=0.0322;AF1=0.1427;AC1=10;DP4=250,374,22,62;MQ=45;FQ=999;PV4=0.016,3.5e-57,1,1"	GT:PL:GQ	"0/0:0,45,251:50"	"0/1:24,0,214:19"	"0/1:53,0,169:48"	"0/0:0,69,255:74"	"0/1:99,0,127:94"	"1/1:128,42,0:31"	"0/1:82,0,162:77"	"0/0:0,42,191:47"	"1/1:134,42,0:31"	"0/1:47,0,29:38"	"0/1:62,0,178:57"	"0/0:0,75,255:80"	"0/0:0,42,133:47"	"0/0:0,0,0:6"	"0/0:0,78,255:83"	"0/0:0,75,245:80"	"0/0:0,57,169:62"	"0/0:0,72,255:77"	"0/0:0,45,97:50"	"0/0:0,39,199:44"	"0/0:0,48,149:53"	"0/0:0,84,255:89"	"0/0:0,66,255:71"	"0/0:0,18,146:23"	"0/0:0,105,255:99"	"0/0:0,69,255:74"	"0/0:0,66,255:71"	"0/0:0,75,255:80"	"0/0:0,75,255:80"	"0/0:0,75,255:80"	"0/0:0,36,221:41"	"0/0:0,42,242:47"	"0/0:0,63,255:68"	"0/0:0,84,255:89"	"0/0:0,87,255:92"	"0/0:0,48,255:53"
chr22	37729246	.	T	C	999	.	"DP=778;VDB=0.0348;AF1=0.05547;AC1=4;DP4=241,458,14,26;MQ=51;FQ=999;PV4=1,3.5e-97,0.067,1"	GT:PL:GQ	"0/0:0,51,255:60"	"0/0:0,66,255:75"	"0/0:0,81,255:90"	"0/0:0,87,255:96"	"0/0:0,90,255:99"	"0/0:0,48,227:57"	"0/0:0,69,255:78"	"0/0:0,30,174:39"	"0/0:0,42,255:51"	"0/0:0,18,149:27"	"0/0:0,57,255:66"	"0/0:0,72,255:81"	"0/0:0,36,233:45"	"0/0:0,0,0:10"	"0/0:0,57,255:66"	"0/0:0,63,255:72"	"0/0:0,42,255:51"	"0/0:0,87,255:96"	"0/0:0,39,209:48"	"0/0:0,42,255:51"	"0/0:0,42,193:51"	"0/0:0,75,255:84"	"0/0:0,66,255:75"	"1/1:86,24,0:9"	"0/1:131,0,248:99"	"0/1:63,0,255:54"	"0/0:0,90,255:99"	"0/0:0,81,255:90"	"0/0:0,66,255:75"	"0/0:0,87,255:96"	"0/0:0,57,255:66"	"0/0:0,42,255:51"	"0/0:0,63,255:72"	"0/0:0,87,255:96"	"0/0:0,126,255:99"	"0/0:0,39,255:48"
chr22	37729297	.	T	C	999	.	"DP=686;VDB=0.0210;AF1=0.1416;AC1=10;DP4=180,357,10,41;MQ=50;FQ=999;PV4=0.043,5.6e-58,2.3e-08,1"	GT:PL:GQ	"0/0:0,54,255:59"	"0/1:22,0,158:17"	"0/1:84,0,194:79"	"0/0:0,60,255:65"	"0/1:49,0,182:44"	"1/1:76,24,0:13"	"0/1:18,0,154:13"	"0/0:0,33,190:38"	"1/1:119,30,0:19"	"0/1:28,0,115:23"	"0/1:111,0,141:99"	"0/0:0,78,255:83"	"0/0:0,27,188:32"	"0/0:0,0,0:6"	"0/0:0,72,255:77"	"0/0:0,72,255:77"	"0/0:0,42,197:47"	"0/0:0,60,255:65"	"0/0:0,57,235:62"	"0/0:0,39,255:44"	"0/0:0,24,172:29"	"0/0:0,48,255:53"	"0/0:0,39,255:44"	"0/0:3,12,90:14"	"0/0:0,108,255:99"	"0/0:0,66,255:71"	"0/0:0,63,246:68"	"0/0:0,39,248:44"	"0/0:0,36,242:41"	"0/0:0,87,255:92"	"0/0:0,60,255:65"	"0/0:0,36,255:41"	"0/0:0,42,255:47"	"0/0:0,63,255:68"	"0/0:0,108,255:99"	"0/0:0,45,255:50"
chr22	37729315	.	C	T	999	.	"DP=652;VDB=0.0329;AF1=0.3934;G3=0.5427,0.1169,0.3404;HWE=3.97e-06;AC1=28;DP4=132,220,25,145;MQ=50;FQ=999;PV4=4.9e-08,0.004,1.8e-07,1"	GT:PL:GQ	"1/1:255,48,0:43"	"1/1:193,30,0:25"	"1/1:238,54,0:49"	"1/1:247,51,0:46"	"1/1:181,27,0:22"	"1/1:141,24,0:19"	"1/1:143,24,0:19"	"1/1:185,30,0:25"	"1/1:147,24,0:19"	"1/1:131,24,0:19"	"1/1:221,39,0:34"	"0/0:0,66,255:65"	"0/0:0,24,147:23"	"0/1:0,0,0:3"	"0/0:0,60,255:59"	"0/0:0,72,255:71"	"0/0:0,21,111:20"	"0/0:0,66,255:65"	"0/0:0,21,127:20"	"0/0:0,51,255:50"	"0/0:0,27,121:26"	"0/0:0,36,228:35"	"0/0:0,33,255:32"	"1/1:52,6,0:4"	"0/1:209,0,147:99"	"0/1:137,0,198:99"	"0/0:0,69,253:68"	"0/0:0,42,220:41"	"0/1:86,0,157:87"	"0/0:0,99,255:98"	"0/1:147,0,146:99"	"0/0:0,33,248:32"	"0/0:0,27,229:26"	"0/0:0,63,230:62"	"0/0:0,111,255:99"	"0/0:0,30,239:29"
chr22	37729321	.	G	A	50.6	.	"DP=670;VDB=0.0203;AF1=0.01439;AC1=1;DP4=155,317,1,10;MQ=50;FQ=50.7;PV4=0.11,1e-06,1,0.13"	GT:PL:GQ	"0/0:0,45,245:60"	"0/0:0,27,163:42"	"0/0:0,42,239:57"	"0/0:0,45,240:60"	"0/0:0,30,212:45"	"0/0:0,27,153:42"	"0/0:0,18,101:33"	"0/0:0,27,168:42"	"0/0:0,36,173:51"	"0/0:0,24,130:39"	"0/0:0,27,168:42"	"0/0:0,45,255:60"	"0/0:0,18,118:33"	"0/0:0,0,0:15"	"0/0:0,60,255:75"	"0/0:0,63,249:78"	"0/0:0,12,43:27"	"0/0:0,66,255:81"	"0/0:0,33,127:48"	"0/0:0,36,255:51"	"0/0:0,21,102:36"	"0/0:0,33,219:48"	"0/0:0,27,232:42"	"0/0:0,9,76:24"	"0/0:0,72,255:87"	"0/0:0,54,255:69"	"0/0:0,57,235:72"	"0/0:0,42,211:57"	"0/0:0,45,234:60"	"0/0:0,90,255:99"	"0/0:0,54,255:69"	"0/0:0,27,194:42"	"0/0:0,21,196:36"	"0/1:96,0,106:81"	"0/0:0,117,255:99"	"0/0:0,33,244:48"
chr22	37729329	.	C	T	999	.	"DP=677;VDB=0.0273;AF1=0.0803;AC1=6;DP4=146,375,3,25;MQ=47;FQ=999;PV4=0.049,2.1e-16,0.0095,1"	GT:PL:GQ	"0/0:0,48,255:56"	"0/1:53,0,109:45"	"0/0:0,51,234:59"	"0/0:0,51,253:59"	"0/0:0,36,232:44"	"1/1:100,15,0:4"	"0/1:31,0,65:23"	"0/0:0,24,159:32"	"0/1:128,0,3:17"	"0/1:50,0,116:42"	"0/0:0,36,210:44"	"0/0:0,42,255:50"	"0/0:0,27,100:35"	"0/0:0,0,0:8"	"0/0:0,66,251:74"	"0/0:0,76,227:84"	"0/0:0,30,43:38"	"0/0:0,69,255:77"	"0/0:0,36,73:44"	"0/0:0,57,255:65"	"0/0:0,48,119:56"	"0/0:0,42,255:50"	"0/0:0,36,255:44"	"0/0:0,9,84:17"	"0/0:0,69,255:77"	"0/0:0,57,255:65"	"0/0:0,60,229:68"	"0/0:0,60,250:68"	"0/0:0,45,255:53"	"0/0:0,93,255:99"	"0/0:0,57,255:65"	"0/0:0,30,240:38"	"0/0:0,24,220:32"	"0/0:0,63,235:71"	"0/0:0,129,255:99"	"0/0:0,27,227:35"
chr22	37729377	.	T	C	999	.	"DP=740;VDB=0.0234;AF1=0.1091;AC1=8;DP4=149,462,2,51;MQ=34;FQ=999;PV4=0.00022,3.6e-60,1,1"	GT:PL:GQ	"0/0:0,54,186:60"	"0/1:48,0,51:42"	"0/1:62,0,118:56"	"0/0:0,57,218:63"	"0/1:60,0,78:54"	"0/1:33,6,0:7"	"0/0:6,0,54:3"	"0/0:0,36,130:42"	"0/1:87,4,0:9"	"0/1:13,0,127:8"	"0/1:24,0,67:18"	"0/0:0,99,255:99"	"0/0:0,54,180:60"	"0/0:0,0,0:7"	"0/0:0,57,194:63"	"0/0:0,93,246:99"	"0/0:0,45,158:51"	"0/0:0,93,254:99"	"0/0:0,54,105:60"	"0/0:0,63,252:69"	"0/0:0,48,169:54"	"0/0:0,87,255:93"	"0/0:0,48,218:54"	"0/0:0,15,24:21"	"0/0:0,81,192:87"	"0/0:0,69,188:75"	"0/0:0,69,162:75"	"0/0:0,81,174:87"	"0/0:0,51,159:57"	"0/0:0,99,234:99"	"0/0:0,60,156:66"	"0/0:0,30,139:36"	"0/0:0,33,197:39"	"0/0:0,78,199:84"	"0/0:0,117,255:99"	"0/0:0,27,171:33"
chr22	37729401	.	T	A	89.2	.	"DP=814;VDB=0.0202;AF1=0.0286;AC1=2;DP4=80,644,6,7;MQ=23;FQ=89.3;PV4=0.0019,1,1,0.13"	GT:PL:GQ	"0/0:0,78,107:90"	"0/0:0,69,106:81"	"0/0:0,69,138:81"	"0/0:0,63,140:75"	"0/0:0,72,114:84"	"0/0:0,15,37:27"	"0/0:0,30,68:42"	"0/0:0,39,101:51"	"0/0:0,66,159:78"	"0/0:0,42,138:54"	"0/0:0,54,72:66"	"0/0:0,69,151:81"	"0/0:0,42,81:54"	"0/0:0,0,0:12"	"0/0:0,69,110:81"	"0/0:0,78,157:90"	"0/0:0,51,40:63"	"0/0:0,90,165:99"	"0/0:0,54,37:64"	"0/0:0,51,126:63"	"0/0:0,36,82:48"	"0/1:92,0,107:80"	"0/1:58,0,65:46"	"0/0:0,24,29:36"	"0/0:0,87,102:99"	"0/0:0,69,140:81"	"0/0:0,72,112:84"	"0/0:0,87,159:99"	"0/0:0,84,142:96"	"0/0:0,154,104:99"	"0/0:0,78,44:75"	"0/0:0,33,74:45"	"0/0:0,36,163:48"	"0/0:0,72,151:84"	"0/0:0,93,248:99"	"0/0:0,33,86:45"
chr22	37729773	.	C	T	999	.	"DP=158;VDB=0.0167;AF1=0.1324;G3=0.8036,0.08011,0.1162;HWE=0.0151;AC1=9;DP4=113,12,22,0;MQ=35;FQ=999;PV4=0.21,6.1e-14,1,0.4"	GT:PL:GQ	"0/0:0,9,104:14"	"0/1:20,0,12:14"	"0/0:0,12,100:17"	"0/0:0,12,116:17"	"0/1:76,4,0:8"	"1/1:83,21,0:10"	"0/1:28,6,0:6"	"0/0:0,21,144:26"	"0/1:66,9,0:4"	"0/0:0,0,0:6"	"0/1:67,0,41:52"	"0/0:0,18,52:23"	"0/0:0,3,4:9"	"0/0:0,0,0:6"	"0/0:0,9,9:14"	"0/0:0,21,42:26"	"0/0:0,6,7:11"	"0/0:0,9,40:14"	"0/0:0,9,10:14"	"0/0:0,24,90:29"	"0/0:0,3,4:9"	"0/0:0,3,4:9"	"0/0:0,0,0:6"	"0/0:0,9,57:14"	"0/0:0,21,92:26"	"0/0:0,12,47:17"	"0/0:0,18,66:23"	"0/0:0,21,63:26"	"0/0:0,21,106:26"	"0/0:0,27,93:32"	"0/0:0,21,147:26"	"0/0:0,3,37:9"	"0/0:0,18,167:23"	"0/0:0,9,94:14"	"0/0:0,21,152:26"	"0/0:0,3,39:9"
chr22	37729774	.	G	T	999	.	"DP=163;VDB=0.0140;AF1=0.3695;G3=0.5812,0.1015,0.3174;HWE=0.000107;AC1=27;DP4=79,6,60,4;MQ=36;FQ=999;PV4=1,0.24,8.2e-23,1"	GT:PL:GQ	"0/0:0,9,101:9"	"0/0:0,9,74:9"	"0/0:0,12,94:12"	"0/0:0,12,105:12"	"0/0:0,21,145:20"	"0/0:0,24,118:23"	"0/0:0,6,38:7"	"0/0:0,21,132:20"	"0/0:0,15,107:15"	"0/0:0,3,33:4"	"0/0:0,18,132:17"	"1/1:52,18,0:13"	"0/1:4,3,0:3"	"0/1:0,0,0:3"	"1/1:9,9,0:3"	"1/1:43,18,0:13"	"1/1:7,6,0:2"	"1/1:31,6,0:3"	"1/1:10,9,0:4"	"1/1:90,24,0:19"	"0/1:4,3,0:3"	"0/1:4,3,0:3"	"0/1:0,0,0:3"	"0/0:0,9,57:9"	"0/1:27,0,50:28"	"0/1:9,0,26:10"	"1/1:66,18,0:13"	"1/1:63,21,0:16"	"0/1:44,0,35:39"	"1/1:87,18,0:13"	"0/0:0,21,147:20"	"0/0:0,3,37:4"	"0/0:0,15,156:15"	"0/0:0,9,91:9"	"0/0:0,21,157:20"	"0/0:0,3,38:4"
chr22	37729803	.	T	C	35.1	.	"DP=330;VDB=0.0020;AF1=0.01599;G3=0.9714,7.457e-07,0.02857;HWE=0.0277;AC1=1;DP4=269,15,10,0;MQ=31;FQ=35.1;PV4=1,7.8e-10,1,1"	GT:PL:GQ	"0/0:0,33,134:48"	"0/0:0,24,88:39"	"0/0:0,15,96:30"	"0/0:0,21,113:36"	"0/0:0,21,123:36"	"0/0:0,36,132:51"	"0/0:0,21,98:36"	"0/0:0,30,151:45"	"0/0:0,36,128:51"	"0/0:0,6,41:21"	"0/0:0,24,114:39"	"0/0:0,39,126:54"	"0/0:0,21,139:36"	"0/0:0,0,0:15"	"0/0:0,18,49:33"	"0/0:0,36,134:51"	"0/0:0,21,112:36"	"0/0:0,24,136:39"	"0/0:0,18,83:33"	"0/0:0,27,104:42"	"0/0:0,12,79:27"	"0/0:0,15,71:30"	"0/0:0,21,70:36"	"0/0:0,15,76:30"	"0/0:0,39,108:54"	"0/0:0,27,120:42"	"0/0:0,36,80:51"	"0/0:0,27,65:42"	"0/0:0,30,108:45"	"0/0:0,42,95:57"	"0/1:91,11,0:10"	"0/0:0,6,53:21"	"0/0:0,30,206:45"	"0/0:0,33,118:48"	"0/0:0,33,175:48"	"0/0:0,12,84:27"
chr22	37729828	.	G	T	999	.	"DP=457;VDB=0.0112;AF1=0.1183;G3=0.8288,0.09442,0.07674;HWE=0.0149;AC1=8;DP4=287,27,85,4;MQ=22;FQ=999;PV4=0.26,9.9e-72,0.02,1"	GT:PL:GQ	"0/0:0,51,130:57"	"0/1:28,0,21:22"	"0/0:0,18,68:24"	"0/0:0,18,76:24"	"0/0:0,2,67:8"	"1/1:111,54,0:42"	"0/1:41,0,34:35"	"0/0:0,15,115:21"	"1/1:100,51,0:39"	"0/1:17,4,0:6"	"0/0:0,23,105:29"	"0/0:0,30,128:36"	"0/0:0,33,134:39"	"0/0:0,0,0:7"	"0/0:0,24,53:30"	"0/0:0,27,83:33"	"0/0:0,24,106:30"	"0/0:0,48,135:54"	"0/0:0,12,63:18"	"0/0:0,36,97:42"	"0/0:0,12,47:18"	"0/0:0,30,83:36"	"0/0:0,9,63:15"	"0/0:0,9,70:15"	"0/0:0,27,73:33"	"0/0:0,25,79:31"	"0/0:0,57,66:63"	"0/0:0,23,72:29"	"0/0:0,48,85:54"	"0/0:0,23,87:29"	"0/1:73,0,9:21"	"0/0:0,12,49:18"	"0/0:0,18,71:24"	"0/0:0,54,116:60"	"0/0:0,42,160:48"	"0/0:0,18,66:24"
chr22	37729883	.	G	T	15.1	.	"DP=505;VDB=0.0118;AF1=0.03128;G3=0.9697,1.043e-06,0.03028;HWE=0.00295;AC1=2;DP4=328,60,68,14;MQ=19;FQ=15.2;PV4=0.74,1.9e-55,1.8e-19,1"	GT:PL:GQ	"1/1:81,54,0:36"	"0/0:0,19,70:31"	"0/0:0,20,65:32"	"0/0:0,32,107:44"	"0/0:0,6,78:18"	"0/0:0,16,84:28"	"0/0:0,12,62:24"	"0/0:0,23,110:35"	"0/0:0,30,100:42"	"0/0:0,15,57:27"	"0/0:0,28,82:40"	"0/0:0,10,32:22"	"0/0:0,8,22:20"	"0/0:0,0,0:12"	"0/0:0,39,104:51"	"0/0:0,16,75:28"	"0/0:0,5,16:17"	"0/0:0,42,127:54"	"0/0:0,5,25:17"	"0/0:0,12,41:24"	"0/0:3,3,0:12"	"0/0:0,33,72:45"	"0/0:0,34,138:46"	"0/0:0,11,119:23"	"0/0:0,22,117:34"	"0/0:0,30,152:42"	"0/0:0,41,88:53"	"0/0:0,40,117:52"	"0/0:0,14,89:26"	"0/0:0,4,88:16"	"0/0:0,16,85:28"	"0/0:0,15,93:27"	"0/0:0,27,125:39"	"0/0:0,54,149:66"	"0/0:0,45,167:57"	"0/0:0,48,237:60"
chr22	37729927	.	G	A	999	.	"DP=539;VDB=0.0372;AF1=0.8003;G3=0.1714,0.0574,0.7712;HWE=6.09e-06;AC1=58;DP4=81,20,327,63;MQ=29;FQ=999;PV4=0.37,1.2e-143,9.3e-33,0.15"	GT:PL:GQ	"1/1:90,51,0:54"	"1/1:95,27,0:30"	"1/1:95,30,0:33"	"1/1:134,54,0:57"	"1/1:125,42,0:45"	"1/1:78,18,0:21"	"1/1:106,24,0:27"	"1/1:131,39,0:42"	"1/1:90,45,0:48"	"1/1:70,15,0:18"	"1/1:111,42,0:45"	"1/1:127,48,0:51"	"1/1:70,24,0:27"	"1/1:0,0,0:4"	"1/1:125,42,0:45"	"1/1:142,42,0:45"	"1/1:98,24,0:27"	"1/1:171,63,0:66"	"1/1:88,30,0:33"	"1/1:146,36,0:39"	"1/1:79,18,0:21"	"1/1:112,36,0:39"	"1/1:162,81,0:84"	"0/0:0,24,208:15"	"0/1:70,0,98:79"	"0/1:47,0,151:56"	"1/1:101,54,0:57"	"1/1:113,69,0:72"	"1/1:123,69,0:72"	"1/1:152,63,0:66"	"1/1:106,24,0:27"	"0/0:0,24,190:15"	"0/0:0,39,255:30"	"0/0:0,36,232:27"	"0/0:0,48,215:39"	"0/0:0,63,255:54"
chr22	37729958	.	T	G	68.4	.	"DP=556;VDB=0.0207;AF1=0.0291;AC1=2;DP4=273,122,8,2;MQ=25;FQ=68.5;PV4=0.73,1.3e-06,1,1"	GT:PL:GQ	"0/0:0,30,102:42"	"0/0:0,27,143:39"	"0/0:0,30,126:42"	"0/0:0,21,110:33"	"0/0:0,33,121:45"	"0/0:0,12,59:24"	"0/0:0,36,140:48"	"0/0:0,39,135:51"	"0/0:0,18,84:30"	"0/0:13,16,36:15"	"0/0:0,48,147:60"	"0/0:0,45,168:57"	"0/0:0,24,71:36"	"0/0:0,0,0:12"	"0/0:0,54,184:66"	"0/0:0,42,147:54"	"0/0:0,36,106:48"	"0/0:0,66,228:78"	"0/0:0,18,67:30"	"0/0:0,45,180:57"	"0/0:0,27,46:39"	"0/0:0,48,179:60"	"0/0:0,57,186:69"	"0/0:0,24,178:36"	"0/0:0,30,98:42"	"0/0:0,54,111:66"	"0/0:0,27,104:39"	"0/0:0,36,145:48"	"0/0:0,33,123:45"	"0/0:0,60,168:72"	"0/0:0,24,122:36"	"0/1:77,0,36:54"	"0/0:0,45,253:57"	"0/0:0,27,186:39"	"0/0:0,36,184:48"	"0/1:52,0,147:40"
chr22	37729961	.	G	A	25.7	.	"DP=559;VDB=0.0285;AF1=0.01459;AC1=1;DP4=265,129,8,0;MQ=24;FQ=25.7;PV4=0.059,0.0026,0.43,1"	GT:PL:GQ	"0/0:0,33,104:48"	"0/0:0,36,159:51"	"0/0:0,30,120:45"	"0/0:0,18,101:33"	"0/0:0,39,124:54"	"0/0:0,15,69:30"	"0/0:0,36,146:51"	"0/1:71,0,51:56"	"0/0:0,9,62:24"	"0/0:0,3,26:18"	"0/0:0,42,146:57"	"0/0:0,45,168:60"	"0/0:0,24,71:39"	"0/0:0,0,0:15"	"0/0:0,51,181:66"	"0/0:0,48,161:63"	"0/0:0,33,80:48"	"0/0:0,60,218:75"	"0/0:0,24,70:39"	"0/0:0,45,151:60"	"0/0:0,21,27:36"	"0/0:0,48,183:63"	"0/0:0,54,181:69"	"0/0:0,24,186:39"	"0/0:0,27,95:42"	"0/0:0,51,108:66"	"0/0:0,30,105:45"	"0/0:0,42,155:57"	"0/0:0,30,122:45"	"0/0:0,54,171:69"	"0/0:0,21,115:36"	"0/0:0,18,145:33"	"0/0:0,48,254:63"	"0/0:0,33,203:48"	"0/0:0,36,186:51"	"0/0:0,39,240:54"
chr22	37730001	.	T	G	999	.	"DP=630;VDB=0.0220;AF1=0.05747;AC1=4;DP4=361,160,23,2;MQ=33;FQ=999;PV4=0.013,0.0052,0.1,1"	GT:PL:GQ	"0/0:0,54,185:63"	"0/1:90,0,126:81"	"0/1:66,0,157:57"	"0/0:0,51,183:60"	"0/0:0,78,206:87"	"0/0:0,15,87:24"	"0/1:68,0,82:59"	"0/0:0,39,152:48"	"0/0:0,33,146:42"	"0/0:0,9,72:18"	"0/1:58,0,120:49"	"0/0:0,51,238:60"	"0/0:0,33,193:42"	"0/0:0,0,0:10"	"0/0:0,60,246:69"	"0/0:0,48,211:57"	"0/0:0,24,98:33"	"0/0:0,57,219:66"	"0/0:0,45,209:54"	"0/0:0,48,223:57"	"0/0:0,33,200:42"	"0/0:0,51,218:60"	"0/0:0,87,255:96"	"0/0:0,21,168:30"	"0/0:0,48,158:57"	"0/0:0,69,183:78"	"0/0:0,60,198:69"	"0/0:0,45,225:54"	"0/0:0,57,176:66"	"0/0:0,66,229:75"	"0/0:0,27,111:36"	"0/0:0,18,131:27"	"0/0:0,57,231:66"	"0/0:0,51,150:60"	"0/0:0,54,224:63"	"0/0:0,57,255:66"
chr22	37730071	.	C	T	142	.	"DP=694;VDB=0.0315;AF1=0.05712;AC1=4;DP4=404,221,29,10;MQ=25;FQ=143;PV4=0.3,0.079,0.12,1"	GT:PL:GQ	"0/0:0,63,157:72"	"0/0:0,45,149:54"	"0/0:0,54,166:63"	"0/0:0,66,117:75"	"0/0:0,72,162:81"	"0/0:0,18,94:27"	"0/0:0,27,120:36"	"0/0:0,30,69:39"	"0/0:0,45,169:54"	"0/0:0,24,59:33"	"0/0:0,33,145:42"	"0/0:0,96,179:99"	"0/0:0,60,39:62"	"0/0:0,0,0:10"	"0/0:0,54,144:63"	"0/0:0,81,117:90"	"0/0:0,60,42:65"	"0/0:0,51,118:60"	"0/0:0,39,29:47"	"0/0:0,45,76:54"	"0/0:0,42,33:50"	"0/0:0,84,220:93"	"0/0:0,117,255:99"	"1/1:98,39,0:24"	"0/1:42,0,37:33"	"0/1:92,0,50:65"	"0/0:0,111,198:99"	"0/0:0,72,174:81"	"0/0:0,81,133:90"	"0/0:0,30,144:39"	"0/0:0,57,97:66"	"0/0:0,39,134:48"	"0/0:0,42,122:51"	"0/0:0,57,122:66"	"0/0:0,54,206:63"	"0/0:0,72,229:81"
chr22	37730074	.	G	A	999	.	"DP=679;VDB=0.0271;AF1=0.129;AC1=9;DP4=371,206,58,9;MQ=23;FQ=999;PV4=0.00018,0.026,1,1"	GT:PL:GQ	"0/0:0,54,118:59"	"0/1:112,0,6:17"	"0/1:84,0,29:40"	"0/0:0,72,113:77"	"0/1:106,0,70:81"	"1/1:97,21,0:10"	"0/1:48,0,62:43"	"0/0:0,39,58:44"	"1/1:167,42,0:31"	"0/0:0,4,29:10"	"0/1:77,0,52:63"	"0/0:0,93,147:98"	"0/0:0,60,33:49"	"0/0:0,0,0:6"	"0/0:0,54,141:59"	"0/0:0,81,111:86"	"0/0:0,51,13:30"	"0/0:0,48,112:53"	"0/0:0,30,23:34"	"0/0:0,45,76:50"	"0/0:0,42,26:41"	"0/0:0,81,202:86"	"0/0:0,105,248:99"	"0/0:0,39,98:44"	"0/0:0,75,82:80"	"0/0:0,51,140:56"	"0/0:0,108,194:99"	"0/0:0,72,174:77"	"0/0:0,81,129:86"	"0/0:0,27,123:32"	"0/0:0,54,92:59"	"0/0:0,42,143:47"	"0/0:0,42,119:47"	"0/0:0,57,128:62"	"0/0:0,54,170:59"	"0/0:0,66,210:71"
chr22	37730082	.	G	A	35.3	.	"DP=648;VDB=0.0388;AF1=0.02846;AC1=2;DP4=402,195,20,0;MQ=17;FQ=35.4;PV4=0.00082,0.17,1,1"	GT:PL:GQ	"0/0:0,57,97:69"	"0/0:0,42,114:54"	"0/0:0,33,89:45"	"0/0:0,72,97:84"	"0/1:64,0,54:52"	"0/0:0,18,74:30"	"0/0:0,24,116:36"	"0/1:32,0,13:19"	"0/0:0,36,163:48"	"0/0:0,24,42:36"	"0/0:0,27,120:39"	"0/0:0,93,108:99"	"0/0:0,57,33:63"	"0/0:0,0,0:13"	"0/0:0,39,64:51"	"0/0:0,78,113:90"	"0/0:0,54,15:46"	"0/0:0,51,102:63"	"0/0:0,36,34:48"	"0/0:0,39,72:51"	"0/0:0,51,59:63"	"0/0:0,78,182:90"	"0/0:0,105,212:99"	"0/0:0,39,98:51"	"0/0:0,78,80:90"	"0/0:0,54,139:66"	"0/0:0,102,143:99"	"0/0:0,63,130:75"	"0/0:0,72,106:84"	"0/0:0,24,83:36"	"0/0:0,51,85:63"	"0/0:0,45,121:57"	"0/0:0,39,94:51"	"0/0:0,63,95:75"	"0/0:0,57,164:69"	"0/0:0,48,119:60"
chr22	37730109	.	A	G	3.8	.	"DP=611;VDB=0.0315;AF1=0.02157;G3=0.9693,3.005e-06,0.03071;HWE=0.0292;AC1=1;DP4=413,124,6,2;MQ=12;FQ=3.85;PV4=1,0.11,1,4.6e-05"	GT:PL:GQ	"0/0:0,51,35:66"	"0/0:0,39,74:55"	"0/0:0,27,61:43"	"0/0:0,54,18:56"	"0/0:0,48,64:64"	"0/0:0,27,42:43"	"0/0:4,0,0:12"	"0/0:0,39,51:55"	"0/0:0,33,80:49"	"0/0:0,30,24:46"	"0/0:9,0,63:8"	"0/0:0,78,80:94"	"0/0:0,51,63:67"	"0/0:0,0,0:16"	"0/1:57,12,0:11"	"0/0:0,66,82:82"	"0/0:0,30,52:46"	"0/0:0,34,47:50"	"0/0:0,42,49:58"	"0/0:0,36,52:52"	"0/0:0,36,61:52"	"0/0:0,72,136:88"	"0/0:0,84,136:99"	"0/0:0,36,68:52"	"0/0:0,66,18:56"	"0/0:0,66,60:82"	"0/0:0,108,127:99"	"0/0:0,60,49:76"	"0/0:0,54,39:69"	"0/0:0,45,51:61"	"0/0:0,45,67:61"	"0/0:0,33,68:49"	"0/0:0,33,23:49"	"0/0:0,45,44:61"	"0/0:0,57,98:73"	"0/0:0,48,90:64"
chr22	37730204	.	C	T	8.3	.	"DP=712;VDB=0.0253;AF1=0.01437;AC1=1;DP4=117,525,2,6;MQ=19;FQ=8.36;PV4=0.64,9.9e-15,1,0.37"	GT:PL:GQ	"0/0:0,51,138:67"	"0/0:0,51,76:67"	"0/0:0,48,91:64"	"0/0:0,72,138:88"	"0/0:0,27,12:42"	"0/0:0,54,134:70"	"0/1:53,0,12:32"	"0/0:0,30,109:46"	"0/0:0,66,128:82"	"0/0:0,12,61:28"	"0/0:0,45,125:61"	"0/0:0,99,122:99"	"0/0:0,45,10:48"	"0/0:0,0,0:16"	"0/0:0,48,102:64"	"0/0:0,87,87:99"	"0/0:0,30,12:45"	"0/0:0,72,104:88"	"0/0:0,42,11:49"	"0/0:0,84,165:99"	"0/0:0,42,11:49"	"0/0:0,87,140:99"	"0/0:0,81,167:97"	"0/0:0,9,28:25"	"0/0:0,87,123:99"	"0/0:0,60,72:76"	"0/0:0,48,178:64"	"0/0:0,72,170:88"	"0/0:0,66,95:82"	"0/0:0,84,210:99"	"0/0:0,45,136:61"	"0/0:0,24,71:40"	"0/0:0,51,109:67"	"0/0:0,63,146:79"	"0/0:0,78,141:94"	"0/0:0,51,93:67"
chr22	37730305	.	G	A	7.44	.	"DP=1110;VDB=0.0274;AF1=0.01428;AC1=1;DP4=502,502,1,4;MQ=51;FQ=7.49;PV4=0.37,3.5e-08,1,0.27"	GT:PL:GQ	"0/0:0,99,255:99"	"0/0:0,84,255:99"	"0/0:0,102,255:99"	"0/0:0,123,255:99"	"0/0:0,111,255:99"	"0/0:0,60,255:76"	"0/0:0,42,245:58"	"0/0:0,30,227:46"	"0/0:0,87,255:99"	"0/0:0,33,222:49"	"0/0:0,105,255:99"	"0/0:0,96,255:99"	"0/0:0,57,231:73"	"0/0:0,0,0:16"	"0/0:0,81,255:97"	"0/0:0,84,255:99"	"0/0:0,57,226:73"	"0/0:0,135,255:99"	"0/0:0,45,236:61"	"0/0:0,84,255:99"	"0/0:0,63,250:79"	"0/0:0,105,255:99"	"0/0:0,81,255:97"	"0/0:0,33,221:49"	"0/0:0,126,255:99"	"0/0:0,114,255:99"	"0/0:0,117,255:99"	"0/0:0,120,255:99"	"0/0:0,132,255:99"	"0/0:0,141,255:99"	"0/1:52,0,121:36"	"0/0:0,45,255:61"	"0/0:0,93,255:99"	"0/0:0,105,255:99"	"0/0:0,120,255:99"	"0/0:0,69,255:85"
chr22	37730313	.	A	G	999	.	"DP=1094;VDB=0.0296;AF1=0.04348;AC1=3;DP4=503,482,15,22;MQ=50;FQ=999;PV4=0.24,9.9e-77,1,1"	GT:PL:GQ	"0/0:0,102,255:99"	"0/0:0,72,255:82"	"0/0:0,105,255:99"	"0/0:0,123,255:99"	"0/0:0,120,255:99"	"0/0:0,63,255:73"	"0/0:0,42,246:52"	"0/0:0,42,255:52"	"0/0:0,99,255:99"	"0/0:0,27,200:37"	"0/0:0,108,255:99"	"0/0:0,93,255:99"	"0/0:0,54,214:64"	"0/0:0,0,0:11"	"0/0:0,81,255:91"	"0/0:0,78,255:88"	"0/0:0,57,201:67"	"0/0:0,135,255:99"	"0/0:0,39,207:49"	"0/0:0,81,255:91"	"0/0:0,66,245:76"	"0/0:0,102,255:99"	"0/0:0,78,255:88"	"0/1:81,3,0:14"	"0/1:78,0,255:68"	"0/1:117,0,242:99"	"0/0:0,117,255:99"	"0/0:0,132,255:99"	"0/0:0,138,255:99"	"0/0:0,138,255:99"	"0/0:0,57,255:67"	"0/0:0,39,240:49"	"0/0:0,93,255:99"	"0/0:0,114,255:99"	"0/0:0,123,255:99"	"0/0:0,69,255:79"
chr22	37730382	.	T	C	999	.	"DP=599;VDB=0.0226;AF1=0.4365;G3=0.4854,0.1458,0.3688;HWE=1.78e-05;AC1=31;DP4=116,195,13,178;MQ=41;FQ=999;PV4=1.1e-15,1,1,1"	GT:PL:GQ	"1/1:176,51,0:47"	"1/1:117,18,0:14"	"1/1:202,48,0:44"	"1/1:155,39,0:35"	"1/1:217,63,0:59"	"1/1:94,9,0:6"	"1/1:103,36,0:32"	"1/1:135,27,0:23"	"1/1:225,42,0:38"	"1/1:82,12,0:9"	"1/1:207,51,0:47"	"0/0:0,39,216:37"	"0/0:0,24,48:22"	"0/1:0,0,0:3"	"0/0:0,66,248:64"	"0/0:0,57,229:55"	"0/0:0,45,123:43"	"0/0:0,63,203:61"	"0/0:0,36,81:34"	"0/0:0,51,250:49"	"0/0:0,18,37:16"	"0/1:68,0,144:70"	"0/1:79,0,95:81"	"1/1:109,15,0:11"	"0/1:117,0,134:99"	"0/1:153,0,150:99"	"0/0:0,48,235:46"	"0/0:0,54,255:52"	"0/1:108,0,144:99"	"0/0:0,66,251:64"	"1/1:200,30,0:26"	"0/0:0,24,124:22"	"0/0:0,36,241:34"	"0/0:0,66,255:64"	"0/0:0,63,246:61"	"0/0:0,18,132:16"
chr22	37730420	.	gctaa	gCTAACACGGTGAAATCCCATCACTActaa	999	.	"INDEL;DP=354;VDB=0.0217;AF1=0.9132;G3=0.08773,9.069e-06,0.9123;HWE=0.00378;AC1=66;DP4=8,10,22,33;MQ=37;FQ=999;PV4=0.79,0.34,4.7e-14,0.046"	GT:PL:GQ	"1/1:23,12,0:18"	"1/1:40,9,0:16"	"1/1:49,6,0:13"	"1/1:55,27,0:33"	"1/1:4,3,0:10"	"1/1:4,3,0:10"	"1/1:0,0,0:7"	"1/1:0,0,0:7"	"1/1:14,3,0:10"	"1/1:34,6,0:13"	"1/1:4,3,0:10"	"1/1:23,6,0:13"	"1/1:0,0,0:7"	"1/1:0,0,0:7"	"1/1:0,0,0:7"	"1/1:23,6,0:13"	"1/1:0,0,0:7"	"1/1:4,3,0:10"	"1/1:0,0,0:7"	"1/1:21,3,0:10"	"1/1:0,0,0:7"	"1/1:23,18,0:24"	"1/1:33,12,0:18"	"1/1:14,3,0:10"	"1/1:34,6,0:13"	"1/1:0,0,0:7"	"1/1:32,3,0:10"	"1/1:9,9,0:15"	"1/1:50,6,0:13"	"1/1:4,3,0:10"	"1/1:24,6,0:13"	"1/1:0,0,0:7"	"0/0:0,24,255:12"	"1/1:4,3,0:10"	"0/1:0,7,255:7"	"1/1:4,3,0:10"
chr22	37730475	.	C	T	999	.	"DP=900;VDB=0.0096;AF1=0.02859;G3=0.9714,3.544e-08,0.02857;HWE=0.00258;AC1=2;DP4=406,379,20,17;MQ=52;FQ=999;PV4=0.87,4.8e-71,0.38,1"	GT:PL:GQ	"1/1:204,96,0:78"	"0/0:0,55,255:67"	"0/0:0,90,255:99"	"0/0:0,87,255:99"	"0/0:0,93,255:99"	"0/0:0,42,255:54"	"0/0:0,42,255:54"	"0/0:0,84,255:96"	"0/0:0,57,255:69"	"0/0:0,54,255:66"	"0/0:0,66,255:78"	"0/0:0,66,255:78"	"0/0:0,27,242:39"	"0/0:0,0,0:12"	"0/0:0,78,255:90"	"0/0:0,66,255:78"	"0/0:0,33,242:45"	"0/0:0,81,255:93"	"0/0:0,39,255:51"	"0/0:0,57,255:69"	"0/0:0,45,226:57"	"0/0:0,42,255:54"	"0/0:0,72,255:84"	"0/0:23,44,214:33"	"0/0:0,144,255:99"	"0/0:0,144,255:99"	"0/0:0,117,255:99"	"0/0:0,87,255:99"	"0/0:0,78,255:90"	"0/0:0,132,255:99"	"0/0:0,54,255:66"	"0/0:0,27,236:39"	"0/0:0,42,255:54"	"0/0:0,108,255:99"	"0/0:0,84,255:96"	"0/0:0,24,183:36"
chr22	37730484	.	C	T	54.6	.	"DP=900;VDB=0.0253;AF1=0.01429;AC1=1;DP4=408,381,2,12;MQ=54;FQ=54.6;PV4=0.006,4.3e-14,1,1"	GT:PL:GQ	"0/0:0,102,255:99"	"0/0:0,75,255:90"	"0/0:0,99,255:99"	"0/0:0,78,255:93"	"0/0:0,96,255:99"	"0/0:0,42,255:57"	"0/0:0,39,255:54"	"0/0:0,87,255:99"	"0/0:0,57,255:72"	"0/0:0,54,255:69"	"0/0:0,60,255:75"	"0/0:0,51,255:66"	"0/0:0,27,238:42"	"0/0:0,0,0:15"	"0/0:0,75,255:90"	"0/0:0,57,255:72"	"0/0:0,33,235:48"	"0/0:0,84,255:99"	"0/0:0,36,255:51"	"0/0:0,60,255:75"	"0/0:0,33,231:48"	"0/0:0,45,255:60"	"0/0:0,63,255:78"	"0/0:0,27,222:42"	"0/0:0,138,255:99"	"0/0:0,132,255:99"	"0/0:0,126,255:99"	"0/0:0,81,255:96"	"0/1:100,0,213:85"	"0/0:0,117,255:99"	"0/0:0,48,255:63"	"0/0:0,24,210:39"	"0/0:0,42,255:57"	"0/0:0,120,255:99"	"0/0:0,93,255:99"	"0/0:0,24,203:39"
chr22	37730546	.	C	A	17.7	.	"DP=822;VDB=0.0394;AF1=0.01431;AC1=1;DP4=341,282,6,1;MQ=49;FQ=17.7;PV4=0.14,1.1e-09,1,0.079"	GT:PL:GQ	"0/0:0,36,255:51"	"0/0:0,48,255:63"	"0/0:0,48,255:63"	"0/0:0,57,255:72"	"0/0:0,45,232:60"	"0/0:0,27,184:42"	"0/0:0,51,255:66"	"0/0:0,18,144:33"	"0/0:0,54,255:69"	"0/0:0,48,255:63"	"0/0:0,51,255:66"	"0/0:0,66,255:81"	"0/0:0,45,43:60"	"0/0:0,0,0:16"	"0/0:0,63,255:78"	"0/0:0,60,224:75"	"0/0:0,45,27:59"	"0/0:0,63,255:78"	"0/0:0,51,62:66"	"0/0:0,51,255:66"	"0/0:0,63,72:78"	"0/0:0,54,255:69"	"0/0:0,54,255:69"	"0/0:0,15,149:30"	"0/0:0,72,255:87"	"0/0:0,96,255:99"	"0/0:0,132,255:99"	"0/0:0,60,255:75"	"0/0:0,69,255:84"	"0/0:0,111,255:99"	"0/1:63,0,86:48"	"0/0:0,27,213:42"	"0/0:0,21,204:36"	"0/0:0,51,255:66"	"0/0:0,81,255:96"	"0/0:0,24,199:39"
chr22	37730627	.	C	G	145	.	"DP=754;VDB=0.0399;AF1=0.02859;G3=0.9714,3.664e-08,0.02857;HWE=0.00259;AC1=2;DP4=317,323,17,4;MQ=52;FQ=145;PV4=0.0064,2.2e-22,1,1"	GT:PL:GQ	"0/0:0,48,255:60"	"0/0:0,66,255:78"	"0/0:0,51,255:63"	"0/0:0,72,255:84"	"0/0:0,60,255:72"	"0/0:0,42,255:54"	"0/0:0,36,251:48"	"0/0:0,33,255:45"	"0/0:0,45,255:57"	"0/0:0,24,187:36"	"0/0:0,54,255:66"	"0/0:0,51,255:63"	"0/0:0,30,28:42"	"0/0:0,0,0:12"	"0/0:0,51,255:63"	"0/0:0,48,230:60"	"0/0:0,42,159:54"	"0/0:0,54,255:66"	"0/0:0,33,116:45"	"0/0:0,39,186:51"	"0/0:0,36,128:48"	"0/0:0,51,255:63"	"0/0:0,78,255:90"	"0/0:0,18,184:30"	"0/0:0,96,255:99"	"0/0:0,54,255:66"	"0/0:0,78,255:90"	"0/0:0,90,255:99"	"0/0:0,57,255:69"	"0/0:0,144,255:99"	"1/1:212,53,0:35"	"0/0:0,36,255:48"	"0/0:0,57,255:69"	"0/0:0,99,255:99"	"0/0:0,111,255:99"	"0/0:0,33,255:45"
chr22	37730657	.	C	T	999	.	"DP=834;VDB=0.0316;AF1=0.1468;AC1=10;DP4=300,310,49,49;MQ=51;FQ=999;PV4=0.91,9.7e-15,1,1"	GT:PL:GQ	"0/0:0,63,255:68"	"0/1:156,0,125:99"	"0/1:87,0,255:82"	"0/0:0,51,255:56"	"0/1:221,0,234:99"	"1/1:250,28,0:17"	"0/1:99,0,207:94"	"0/0:0,42,255:47"	"1/1:255,48,0:37"	"0/1:103,0,143:98"	"0/1:201,0,234:99"	"0/0:0,57,255:62"	"0/0:0,27,62:32"	"0/0:0,0,0:6"	"0/0:0,72,255:77"	"0/0:0,69,255:74"	"0/0:0,30,87:35"	"0/0:0,60,255:65"	"0/0:0,33,143:38"	"0/0:0,60,255:65"	"0/0:0,36,142:41"	"0/0:0,39,255:44"	"0/0:0,78,255:83"	"0/0:60,60,60:6"	"0/0:0,102,255:99"	"0/0:76,100,243:29"	"0/0:0,75,255:80"	"0/0:0,84,255:89"	"0/0:0,51,255:56"	"0/0:0,120,255:99"	"0/0:0,69,255:74"	"0/0:0,39,255:44"	"0/0:0,51,255:56"	"0/0:0,87,255:92"	"0/0:0,96,255:99"	"0/0:0,36,255:41"
chr22	37730657	.	cggggg	cGggggg	71	.	"INDEL;DP=834;VDB=0.0391;AF1=0.01431;AC1=1;DP4=271,333,10,8;MQ=53;FQ=71.1;PV4=0.47,1,1.5e-08,1"	GT:PL:GQ	"0/0:0,54,182:69"	"0/0:0,42,161:57"	"0/0:0,66,166:81"	"0/0:0,81,179:96"	"0/0:0,84,198:99"	"0/0:0,36,154:51"	"0/0:0,22,117:37"	"0/0:0,42,150:57"	"0/0:0,48,164:63"	"0/0:0,27,123:42"	"0/0:0,69,190:84"	"0/0:0,48,157:63"	"0/0:0,18,49:33"	"0/0:0,0,0:15"	"0/0:0,63,170:78"	"0/0:0,57,170:72"	"0/0:0,18,66:33"	"0/0:0,54,174:69"	"0/0:0,24,76:39"	"0/0:0,60,164:75"	"0/0:0,27,94:42"	"0/0:0,39,160:54"	"0/0:0,61,188:76"	"0/0:0,18,93:33"	"0/0:0,96,206:99"	"0/0:0,45,167:60"	"0/1:124,0,71:92"	"0/0:0,75,193:90"	"0/0:0,39,149:54"	"0/0:0,108,202:99"	"0/0:0,66,158:81"	"0/0:0,36,154:51"	"0/0:0,45,159:60"	"0/0:0,60,159:75"	"0/0:0,90,201:99"	"0/0:0,39,141:54"
chr22	37730716	.	T	G	58	.	"DP=989;VDB=0.0208;AF1=0.02962;AC1=2;DP4=509,358,5,8;MQ=32;FQ=58.2;PV4=0.16,0.00079,1,1"	GT:PL:GQ	"0/0:0,99,235:99"	"0/0:0,72,220:84"	"0/0:0,126,255:99"	"0/0:0,96,255:99"	"0/0:0,105,255:99"	"0/0:0,69,170:81"	"0/0:0,69,135:81"	"0/0:0,45,218:57"	"0/0:0,54,255:66"	"0/0:0,21,112:33"	"0/0:0,102,227:99"	"0/0:0,57,254:69"	"0/0:0,12,104:24"	"0/0:0,0,0:12"	"0/0:0,60,225:72"	"0/0:0,57,175:69"	"0/0:0,30,169:42"	"0/0:0,84,255:96"	"0/0:0,36,95:48"	"0/0:0,87,255:99"	"0/0:0,45,182:57"	"0/0:0,45,197:57"	"0/0:0,84,255:96"	"0/1:35,9,0:9"	"0/0:0,123,255:99"	"0/1:92,0,145:80"	"0/0:0,99,255:99"	"0/0:0,129,255:99"	"0/0:0,81,207:93"	"0/0:0,141,249:99"	"0/0:0,78,196:90"	"0/0:0,54,180:66"	"0/0:0,78,243:90"	"0/0:0,102,255:99"	"0/0:0,102,243:99"	"0/0:0,51,189:63"
chr22	37730741	.	C	T	30.6	.	"DP=1144;VDB=0.0264;AF1=0.02955;G3=0.9704,6.446e-08,0.02958;HWE=0.00273;AC1=2;DP4=767,296,11,6;MQ=18;FQ=30.7;PV4=0.59,5e-31,1,1"	GT:PL:GQ	"1/1:97,39,0:21"	"0/0:0,120,55:85"	"0/0:0,148,205:99"	"0/0:0,154,190:99"	"0/0:0,117,165:99"	"0/0:0,78,101:90"	"0/0:0,87,92:99"	"0/0:0,63,33:63"	"0/0:0,67,226:79"	"0/0:0,45,44:57"	"0/0:0,120,102:99"	"0/0:0,39,86:51"	"0/0:0,0,0:12"	"0/0:0,0,0:12"	"0/0:0,42,120:54"	"0/0:0,42,60:54"	"0/0:0,6,8:18"	"0/0:0,72,149:84"	"0/0:0,27,25:39"	"0/0:0,69,205:81"	"0/0:0,15,17:27"	"0/0:0,54,105:66"	"0/0:0,81,180:93"	"0/0:0,78,27:57"	"0/0:0,135,152:99"	"0/0:0,196,221:99"	"0/0:0,111,179:99"	"0/0:0,157,152:99"	"0/0:0,135,139:99"	"0/0:0,214,93:99"	"0/0:0,84,65:93"	"0/0:0,47,60:59"	"0/0:0,129,199:99"	"0/0:0,141,207:99"	"0/0:0,107,150:99"	"0/0:0,63,166:75"
chr22	37730841	.	C	G	999	.	"DP=628;VDB=0.0231;AF1=0.05712;AC1=4;DP4=255,229,15,9;MQ=27;FQ=999;PV4=0.41,1.1e-18,1,1"	GT:PL:GQ	"0/0:0,54,241:63"	"0/0:0,33,207:42"	"0/0:0,45,225:54"	"1/1:152,36,0:21"	"0/0:0,87,255:96"	"0/0:0,24,113:33"	"0/0:0,51,211:60"	"0/1:52,0,54:43"	"0/0:0,24,160:33"	"0/1:50,0,57:41"	"0/0:0,42,216:51"	"0/0:0,60,167:69"	"0/0:0,30,31:39"	"0/0:0,0,0:10"	"0/0:0,63,170:72"	"0/0:0,45,119:54"	"0/0:0,30,28:39"	"0/0:0,54,153:63"	"0/0:0,42,23:46"	"0/0:0,60,150:69"	"0/0:0,54,39:60"	"0/0:0,36,172:45"	"0/0:0,42,200:51"	"0/0:0,15,52:24"	"0/0:0,63,206:72"	"0/0:0,78,231:87"	"0/0:0,30,160:39"	"0/0:0,42,224:51"	"0/0:0,45,178:54"	"0/0:0,51,250:60"	"0/0:0,30,122:39"	"0/0:0,30,201:39"	"0/0:0,24,162:33"	"0/0:0,60,255:69"	"0/0:0,54,255:63"	"0/0:0,24,147:33"
chr22	37730858	.	C	A	999	.	"DP=641;VDB=0.0322;AF1=0.4314;G3=0.4707,0.1646,0.3647;HWE=0.000257;AC1=31;DP4=237,119,119,82;MQ=26;FQ=999;PV4=0.098,1.6e-123,1,1"	GT:PL:GQ	"1/1:171,20,0:16"	"1/1:148,12,0:8"	"1/1:166,25,0:21"	"1/1:145,27,0:23"	"1/1:234,59,0:55"	"0/1:51,4,0:3"	"1/1:134,19,0:15"	"1/1:138,24,0:20"	"1/1:127,13,0:9"	"0/1:94,4,0:3"	"1/1:137,11,0:8"	"1/1:105,32,0:28"	"0/0:0,30,29:27"	"0/1:0,0,0:3"	"0/0:0,69,192:67"	"0/1:20,0,80:22"	"0/1:0,0,2:3"	"0/0:0,48,161:46"	"0/0:0,4,4:3"	"0/0:0,60,139:58"	"0/1:11,1,0:5"	"0/1:11,0,127:13"	"0/1:53,0,118:55"	"0/0:0,9,32:8"	"0/0:0,78,226:76"	"0/0:0,75,255:73"	"0/0:0,42,189:40"	"0/1:121,0,30:34"	"0/0:0,45,165:43"	"0/1:127,0,30:34"	"0/0:0,45,217:43"	"0/0:0,42,228:40"	"0/0:0,36,195:34"	"0/0:0,47,255:45"	"0/0:0,66,255:64"	"0/0:0,27,147:25"
chr22	37730884	.	caaaaaaaaaaaaaaaaaaaaaaaaa	cAAAaaaaaaaaaaaaaaaaaaaaaaaaa	9.12	.	"INDEL;DP=972;VDB=0.0399;AF1=0.4484;G3=0.4355,2.422e-05,0.5644;HWE=0.00313;AC1=32;DP4=11,13,25,1;MQ=27;FQ=-30.8;PV4=8.2e-05,1,1,1"	GT:PL:GQ	"0/1:11,5,2:3"	"0/0:0,12,11:9"	"0/0:0,6,8:5"	"0/1:7,1,0:4"	"0/1:12,3,0:3"	"0/1:0,0,0:3"	"0/0:11,14,13:3"	"0/1:0,0,0:3"	"0/1:0,0,0:3"	"0/1:8,8,8:3"	"0/1:0,0,0:3"	"0/1:6,3,1:3"	"0/1:0,0,0:3"	"0/1:0,0,0:3"	"0/1:0,0,0:3"	"0/1:11,5,2:3"	"0/1:0,0,0:3"	"0/0:0,3,4:3"	"0/1:0,0,0:3"	"0/0:0,3,4:3"	"0/0:0,3,4:3"	"1/1:22,6,0:4"	"1/1:24,6,0:4"	"0/1:0,0,0:3"	"0/0:0,9,6:6"	"0/1:12,3,0:3"	"0/0:9,12,10:3"	"0/1:7,1,0:4"	"0/0:3,6,5:3"	"0/0:17,19,16:2"	"0/1:0,0,0:3"	"0/1:8,8,8:3"	"0/0:9,12,11:3"	"0/0:0,6,8:5"	"0/0:0,6,7:5"	"0/0:0,3,4:3"
chr22	37730903	.	aaaaaaagaaa	aaaa	74.9	.	"INDEL;DP=1197;VDB=0.0252;AF1=0.0211;G3=0.97,1.443e-07,0.03;HWE=0.00653;AC1=2;DP4=216,100,7,2;MQ=28;FQ=75;PV4=0.73,1,1,1"	GT:PL:GQ	"0/0:0,15,12:29"	"0/0:0,21,18:35"	"0/0:0,24,18:38"	"0/0:0,48,31:60"	"0/0:0,24,27:38"	"0/0:0,12,11:26"	"0/0:0,18,17:32"	"0/0:0,21,15:35"	"0/0:0,15,14:29"	"0/0:0,27,15:40"	"0/0:0,21,13:35"	"0/0:0,39,25:52"	"0/0:0,3,4:17"	"0/0:0,0,0:14"	"0/0:0,45,47:59"	"0/0:0,21,29:35"	"0/0:0,15,16:29"	"0/0:0,42,34:56"	"0/0:0,15,12:29"	"0/0:0,45,27:57"	"0/0:0,21,15:35"	"0/0:0,30,48:44"	"0/0:0,24,40:38"	"0/0:0,3,4:17"	"0/0:0,66,56:79"	"0/0:0,12,13:26"	"0/0:0,42,16:49"	"0/0:0,6,8:20"	"0/0:0,42,11:45"	"0/0:0,18,15:32"	"0/1:144,18,0:4"	"0/0:0,30,48:44"	"0/0:0,12,23:26"	"0/0:0,90,73:99"	"0/0:0,48,63:62"	"0/0:0,30,45:44"
chr22	37730908	.	aaga	aAAAAGaga	80.7	.	"INDEL;DP=1054;VDB=0.0291;AF1=0.2421;G3=0.6375,1.451e-05,0.3625;HWE=0.000256;AC1=17;DP4=38,93,17,51;MQ=41;FQ=81.9;PV4=0.62,1,1,1"	GT:PL:GQ	"0/0:12,12,12:4"	"0/0:0,6,7:8"	"0/0:0,12,14:14"	"0/0:1,10,6:10"	"0/1:7,0,0:5"	"0/0:0,3,4:6"	"0/0:0,9,8:11"	"0/1:23,1,0:8"	"0/0:0,3,4:6"	"0/0:0,6,8:8"	"0/0:12,12,12:4"	"0/1:47,26,20:4"	"0/0:0,0,0:4"	"0/0:0,0,0:4"	"0/0:0,39,24:33"	"0/1:47,27,23:5"	"0/0:0,6,7:8"	"0/0:0,21,20:22"	"0/0:0,6,7:8"	"0/0:0,21,22:23"	"0/0:25,28,25:5"	"0/1:23,9,6:6"	"0/0:22,22,22:4"	"0/0:0,0,0:4"	"0/0:0,45,23:33"	"1/1:67,33,21:5"	"0/1:42,6,0:4"	"0/1:18,3,0:6"	"0/0:18,22,19:6"	"0/1:107,101,96:3"	"0/0:0,0,0:4"	"0/0:0,1,4:5"	"0/0:0,6,8:8"	"0/0:0,72,42:52"	"0/0:0,39,32:39"	"0/0:0,21,20:22"
chr22	37730909	.	ag	aAAGg	999	.	"INDEL;DP=972;VDB=0.0299;AF1=0.1567;G3=0.7881,1.268e-05,0.2119;HWE=0.000334;AC1=11;DP4=43,100,13,12;MQ=44;FQ=999;PV4=0.04,1,1,0.12"	GT:PL:GQ	"0/1:17,3,0:6"	"0/0:0,6,7:11"	"0/0:0,12,14:16"	"0/0:45,54,49:13"	"0/1:32,26,24:3"	"0/0:0,3,4:8"	"0/0:0,6,7:11"	"0/0:0,9,11:13"	"0/0:0,3,4:8"	"0/0:20,29,35:14"	"0/0:0,0,0:5"	"0/1:14,3,0:5"	"0/0:0,3,31:8"	"0/0:0,0,0:5"	"0/0:0,45,225:49"	"0/0:0,3,4:8"	"0/0:0,6,7:11"	"0/0:0,21,104:25"	"0/0:0,6,7:11"	"0/0:0,21,88:25"	"0/0:0,6,33:11"	"1/1:126,15,0:6"	"1/1:159,21,0:11"	"0/0:0,0,0:5"	"0/0:0,45,133:49"	"0/1:26,3,0:8"	"0/0:0,9,11:13"	"0/1:9,1,0:4"	"0/0:0,6,10:11"	"0/0:0,21,90:25"	"0/0:0,0,0:5"	"0/0:9,33,138:28"	"0/0:20,23,47:8"	"0/0:0,72,222:76"	"0/0:0,48,205:52"	"0/0:0,27,148:31"
chr22	37730910	.	gaaagaaaaaGA	gAAAGAAaaagaaaaaGA	999	.	"INDEL;DP=745;VDB=0.0276;AF1=0.7133;G3=0.1921,0.1728,0.6351;HWE=0.00308;AC1=52;DP4=25,98,67,167;MQ=49;FQ=999;PV4=0.099,1,1,1"	GT:PL:GQ	"1/1:255,30,0:31"	"1/1:235,27,0:28"	"1/1:255,28,0:29"	"1/1:209,72,67:7"	"1/1:255,228,220:9"	"1/1:212,15,0:16"	"1/1:143,6,0:8"	"1/1:242,15,0:16"	"1/1:227,15,0:16"	"1/1:203,16,0:17"	"1/1:196,32,19:14"	"1/1:209,55,34:22"	"1/1:0,0,0:3"	"1/1:0,0,0:3"	"0/0:0,42,249:35"	"1/1:230,33,0:34"	"1/1:23,29,27:3"	"0/1:133,0,135:99"	"1/1:0,1,0:3"	"0/1:41,0,92:48"	"1/1:39,9,0:10"	"0/1:225,0,23:22"	"0/1:211,0,21:20"	"1/1:48,3,0:5"	"0/1:117,0,119:99"	"1/1:255,60,0:61"	"1/1:255,46,13:34"	"1/1:116,64,58:8"	"1/1:244,51,0:52"	"1/1:255,74,26:49"	"1/1:55,1,0:4"	"0/0:0,24,160:17"	"0/0:0,12,90:6"	"0/0:0,63,251:56"	"0/0:0,42,255:35"	"0/0:0,24,161:17"
chr22	37730914	.	gaaaaa	gAAAAAAaaaaa	999	.	"INDEL;DP=802;VDB=0.0253;AF1=0.3623;G3=0.2794,0.7206,2.625e-07;HWE=0.000199;AC1=26;DP4=146,154,27,120;MQ=50;FQ=999;PV4=3.3e-10,0.00064,0.13,1"	GT:PL:GQ	"0/1:159,0,118:99"	"0/1:102,0,72:77"	"0/1:129,0,140:99"	"0/1:27,0,76:28"	"0/1:84,0,11:17"	"0/1:117,0,31:36"	"0/1:74,0,103:75"	"0/1:114,0,14:20"	"0/1:114,0,81:86"	"0/1:129,0,23:28"	"0/1:116,0,137:99"	"0/1:116,0,13:19"	"0/0:0,15,135:15"	"0/1:0,0,0:3"	"0/0:0,48,255:47"	"0/1:127,0,121:99"	"0/0:0,18,83:18"	"0/1:38,0,255:39"	"0/0:0,21,106:20"	"0/1:6,0,223:7"	"0/0:0,18,130:18"	"0/1:117,0,116:99"	"0/1:58,0,172:59"	"0/1:33,3,0:4"	"0/1:19,0,255:20"	"0/1:139,0,57:62"	"0/1:104,0,255:99"	"0/1:41,0,115:42"	"0/1:51,0,21:26"	"0/1:170,0,167:99"	"0/1:22,0,111:23"	"0/0:0,33,255:32"	"0/0:0,12,139:12"	"0/0:0,78,255:77"	"0/0:0,54,255:53"	"0/0:0,30,255:29"
chr22	37730920	.	GA	GAAAAAGAA	999	.	"INDEL;DP=839;VDB=0.0218;AF1=0.2863;G3=0.4184,0.5816,3.765e-11;HWE=0.00369;AC1=20;DP4=162,203,3,82;MQ=53;FQ=999;PV4=3.8e-15,1,2.6e-08,1"	GT:PL:GQ	"0/1:110,0,154:99"	"0/1:35,0,95:34"	"0/1:24,0,208:23"	"0/1:18,0,75:17"	"0/1:29,0,71:28"	"0/1:47,0,97:46"	"0/1:14,0,138:13"	"0/1:51,0,122:50"	"0/1:26,0,163:25"	"0/1:110,0,121:99"	"0/1:50,0,163:49"	"0/1:90,0,137:89"	"0/0:0,18,164:19"	"0/0:0,0,0:3"	"0/0:0,51,255:52"	"0/1:89,0,191:88"	"0/0:0,18,119:19"	"0/0:0,7,255:9"	"0/0:0,30,166:31"	"0/0:0,21,144:22"	"0/0:0,30,213:31"	"0/1:52,0,165:51"	"0/1:14,0,195:13"	"0/1:8,0,53:8"	"0/0:0,69,255:70"	"0/1:110,0,116:99"	"0/1:90,0,255:89"	"0/1:35,0,165:34"	"0/0:0,8,194:9"	"0/1:92,0,237:91"	"0/0:0,16,194:17"	"0/0:0,42,255:43"	"0/0:0,15,132:16"	"0/0:0,78,255:79"	"0/0:0,66,255:67"	"0/0:0,30,235:31"
chr22	37730921	.	AGG	AAAAAGGGG	999	.	"INDEL;DP=840;VDB=0.0224;AF1=0.3571;G3=0.2813,0.7187,2.109e-09;HWE=0.000118;AC1=26;DP4=160,203,31,122;MQ=54;FQ=999;PV4=1.8e-07,1,1.9e-08,1"	GT:PL:GQ	"0/1:186,0,133:99"	"0/1:116,0,79:85"	"0/1:78,0,174:78"	"0/1:131,0,65:71"	"0/1:92,0,45:51"	"0/1:108,0,80:86"	"0/1:103,0,141:99"	"0/1:117,0,96:99"	"0/1:155,0,139:99"	"0/1:126,0,110:99"	"0/1:140,0,141:99"	"0/1:111,0,127:99"	"0/0:0,15,134:15"	"0/1:0,0,0:3"	"0/0:0,54,255:54"	"0/1:128,0,183:99"	"0/0:0,18,112:18"	"0/1:87,0,221:87"	"0/0:0,30,155:30"	"0/1:10,0,122:11"	"0/0:0,27,203:27"	"0/1:132,0,146:99"	"0/1:111,0,168:99"	"0/1:27,0,54:27"	"0/1:27,0,226:27"	"0/1:159,0,95:99"	"0/1:92,0,224:92"	"0/1:35,0,152:35"	"0/1:26,0,166:26"	"0/1:185,0,217:99"	"0/1:21,0,159:21"	"0/0:0,42,255:42"	"0/0:0,15,119:15"	"0/0:0,71,255:71"	"0/0:0,66,255:66"	"0/0:0,30,215:30"
chr22	37730922	.	G	A	106	.	"DP=831;VDB=0.0057;AF1=0.03022;AC1=2;DP4=222,383,7,7;MQ=53;FQ=106;PV4=0.4,1.9e-22,1,1"	GT:PL:GQ	"0/0:0,69,255:81"	"0/0:0,45,254:57"	"0/0:0,84,255:96"	"0/0:0,42,238:54"	"0/0:0,60,255:72"	"0/0:0,36,255:48"	"0/0:0,42,255:54"	"0/0:0,39,240:51"	"0/0:0,42,255:54"	"0/0:0,54,255:66"	"0/0:0,57,255:69"	"0/0:0,48,255:60"	"0/0:0,18,176:30"	"0/0:0,0,0:12"	"0/0:0,54,255:66"	"0/0:0,69,255:81"	"0/0:0,21,165:33"	"0/0:0,69,255:81"	"0/0:0,30,205:42"	"0/0:0,42,246:54"	"0/0:0,42,255:54"	"0/0:0,45,255:57"	"0/0:0,66,255:78"	"0/1:54,9,0:10"	"0/0:0,81,255:93"	"0/1:121,0,145:99"	"0/0:0,96,255:99"	"0/0:0,39,255:51"	"0/0:0,84,255:96"	"0/0:0,120,255:99"	"0/0:0,51,255:63"	"0/0:0,42,255:54"	"0/0:0,12,113:24"	"0/0:0,90,255:99"	"0/0:0,69,255:81"	"0/0:0,30,226:42"
chr22	37730937	.	A	G	999	.	"DP=838;VDB=0.0139;AF1=0.1362;AC1=10;DP4=288,374,35,42;MQ=56;FQ=999;PV4=0.81,3.5e-126,0.03,1"	GT:PL:GQ	"0/0:0,75,255:80"	"0/1:21,0,204:16"	"0/1:7,0,255:4"	"0/0:0,51,255:56"	"0/1:93,0,100:88"	"1/1:155,33,0:22"	"0/1:76,0,117:71"	"0/0:0,42,255:47"	"1/1:141,24,0:13"	"0/1:95,0,89:90"	"0/1:82,0,167:77"	"0/0:0,78,255:83"	"0/0:0,30,255:35"	"0/0:0,0,0:6"	"0/0:0,72,255:77"	"0/0:0,87,255:92"	"0/0:0,24,198:29"	"0/0:0,72,255:77"	"0/0:0,45,255:50"	"0/0:0,51,255:56"	"0/0:0,63,255:68"	"0/0:0,57,255:62"	"0/0:0,81,255:86"	"0/0:0,30,246:35"	"0/0:0,81,255:86"	"0/0:0,99,255:99"	"0/0:0,108,255:99"	"0/0:0,60,255:65"	"0/0:0,102,255:99"	"0/0:0,132,255:99"	"0/0:0,51,255:56"	"0/0:0,60,255:65"	"0/0:0,27,231:32"	"0/0:0,84,255:89"	"0/0:0,93,255:98"	"0/0:0,39,255:44"
chr22	37730954	.	A	T	999	.	"DP=894;VDB=0.0235;AF1=0.3143;G3=0.6857,2.666e-07,0.3143;HWE=4.11e-11;AC1=22;DP4=266,326,100,114;MQ=58;FQ=999;PV4=0.69,3.9e-226,1.7e-06,1"	GT:PL:GQ	"1/1:226,81,0:75"	"1/1:199,45,0:39"	"1/1:243,87,0:81"	"1/1:196,57,0:51"	"1/1:214,69,0:63"	"1/1:172,42,0:36"	"1/1:212,51,0:45"	"1/1:219,57,0:51"	"1/1:197,51,0:45"	"1/1:174,39,0:33"	"1/1:197,63,0:57"	"0/0:0,96,255:96"	"0/0:0,27,246:27"	"0/0:0,0,0:3"	"0/0:0,69,255:69"	"0/0:0,78,255:78"	"0/0:0,27,212:27"	"0/0:0,84,255:84"	"0/0:0,54,255:54"	"0/0:0,48,255:48"	"0/0:0,63,255:63"	"0/0:0,78,255:78"	"0/0:0,90,255:90"	"0/0:0,30,255:30"	"0/0:0,81,255:81"	"0/0:0,117,255:99"	"0/0:0,123,255:99"	"0/0:0,66,255:66"	"0/0:0,108,255:99"	"0/0:0,160,255:99"	"0/0:0,57,255:57"	"0/0:0,60,255:60"	"0/0:0,39,255:39"	"0/0:0,81,255:81"	"0/0:0,96,255:96"	"0/0:0,45,255:45"
chr22	37730981	.	G	C	999	.	"DP=928;VDB=0.0473;AF1=0.1984;AC1=14;DP4=364,337,80,99;MQ=59;FQ=999;PV4=0.094,0.1,0.00075,0.0054"	GT:PL:GQ	"0/0:0,87,255:90"	"0/0:0,63,255:66"	"0/0:0,99,255:99"	"0/0:0,87,255:90"	"0/0:0,72,255:75"	"0/0:0,51,255:54"	"0/0:0,63,255:66"	"0/0:0,66,255:69"	"0/0:0,60,255:63"	"0/0:0,39,255:42"	"0/0:0,72,255:75"	"0/0:0,87,255:90"	"1/1:190,18,0:9"	"0/0:0,0,0:4"	"0/0:0,81,255:84"	"0/1:210,0,217:99"	"0/1:102,0,245:99"	"0/1:249,0,255:99"	"0/1:238,0,74:83"	"0/1:223,0,188:99"	"0/1:122,0,188:99"	"0/0:0,84,255:87"	"0/1:235,0,255:99"	"0/0:0,30,255:33"	"0/1:255,0,218:99"	"0/1:255,0,255:99"	"1/1:255,114,0:99"	"0/0:0,90,255:93"	"0/1:255,0,218:99"	"0/0:0,151,255:99"	"0/0:0,60,255:63"	"0/0:0,78,255:81"	"0/0:0,51,255:54"	"0/0:0,81,255:84"	"0/0:0,129,255:99"	"0/0:0,51,255:54"
chr22	37730986	.	CAAAAAAA	CAAAAAAAA	86.9	.	"INDEL;DP=929;VDB=0.0417;AF1=0.05474;AC1=4;DP4=420,348,26,18;MQ=59;FQ=87.1;PV4=0.64,1,0.36,1"	GT:PL:GQ	"0/0:0,87,112:96"	"0/0:0,54,102:63"	"0/0:0,75,133:84"	"0/0:0,84,127:93"	"0/0:0,63,117:72"	"0/0:0,45,118:54"	"0/0:0,51,86:60"	"0/0:0,60,123:69"	"0/0:0,54,114:63"	"0/0:0,33,102:42"	"0/0:0,66,116:75"	"0/0:0,75,138:84"	"0/0:0,15,59:24"	"0/0:0,0,0:10"	"0/0:0,87,138:96"	"0/0:0,57,109:66"	"0/0:0,48,118:57"	"0/0:0,81,124:90"	"0/0:0,39,109:48"	"0/0:0,51,122:60"	"0/0:0,42,114:51"	"0/0:0,81,132:90"	"0/1:66,0,44:55"	"0/0:0,27,76:36"	"0/0:0,99,136:99"	"0/0:0,108,130:99"	"0/0:0,108,133:99"	"0/0:0,96,122:99"	"0/0:0,96,143:99"	"0/0:0,157,133:99"	"0/0:0,54,119:63"	"0/1:71,0,36:51"	"0/0:0,45,114:54"	"0/1:18,0,74:9"	"0/0:0,123,114:99"	"0/1:22,0,66:13"
chr22	37731072	.	C	T	999	.	"DP=808;VDB=0.0180;AF1=0.0143;AC1=1;DP4=213,406,3,11;MQ=56;FQ=999;PV4=0.4,0.17,1,1"	GT:PL:GQ	"0/0:0,66,255:81"	"0/0:0,51,255:66"	"0/1:206,0,168:99"	"0/0:0,66,255:81"	"0/0:0,36,225:51"	"0/0:0,27,212:42"	"0/0:0,54,255:69"	"0/0:0,42,255:57"	"0/0:0,45,255:60"	"0/0:0,27,212:42"	"0/0:0,60,255:75"	"0/0:0,78,255:93"	"0/0:0,21,171:36"	"0/0:0,0,0:15"	"0/0:0,84,255:99"	"0/0:0,57,255:72"	"0/0:0,30,177:45"	"0/0:0,63,255:78"	"0/0:0,36,189:51"	"0/0:0,48,255:63"	"0/0:0,27,160:42"	"0/0:0,45,255:60"	"0/0:0,69,255:84"	"0/0:0,18,141:33"	"0/0:0,75,255:90"	"0/0:0,51,255:66"	"0/0:0,66,255:81"	"0/0:0,66,255:81"	"0/0:0,66,255:81"	"0/0:0,78,255:93"	"0/0:0,75,255:90"	"0/0:0,39,255:54"	"0/0:0,54,255:69"	"0/0:0,51,255:66"	"0/0:0,111,255:99"	"0/0:0,45,255:60"
chr22	37731101	.	T	C	25.6	.	"DP=746;VDB=0.0325;AF1=0.01438;AC1=1;DP4=159,429,4,12;MQ=55;FQ=25.7;PV4=1,3e-25,1.2e-12,1"	GT:PL:GQ	"0/0:0,63,255:78"	"0/0:0,24,156:39"	"0/0:0,57,255:72"	"0/0:0,78,255:93"	"0/0:0,33,213:48"	"0/0:0,27,184:42"	"0/0:0,45,245:60"	"0/0:0,39,252:54"	"0/0:0,45,255:60"	"0/0:0,24,216:39"	"0/0:0,48,255:63"	"0/0:0,66,255:81"	"0/0:0,27,156:42"	"0/0:0,0,0:15"	"0/0:0,69,255:84"	"0/0:0,72,255:87"	"0/0:0,33,120:48"	"0/0:0,63,255:78"	"0/0:0,33,136:48"	"0/0:0,42,216:57"	"0/0:0,7,90:22"	"0/0:0,42,255:57"	"0/0:0,69,255:84"	"0/0:0,24,212:39"	"0/0:0,66,255:81"	"0/0:0,63,255:78"	"0/0:0,72,255:87"	"0/1:71,0,196:56"	"0/0:0,60,255:75"	"0/0:0,99,255:99"	"0/0:0,60,235:75"	"0/0:0,24,198:39"	"0/0:0,42,255:57"	"0/0:0,66,255:81"	"0/0:0,93,255:99"	"0/0:0,33,255:48"
chr22	37731122	.	A	C	999	.	"DP=718;VDB=0.0330;AF1=0.1309;AC1=9;DP4=153,375,26,59;MQ=55;FQ=999;PV4=0.8,8.6e-89,8.1e-31,0.0098"	GT:PL:GQ	"0/0:0,57,255:62"	"0/0:0,30,199:35"	"0/0:0,60,255:65"	"0/0:0,72,255:77"	"0/0:0,33,216:38"	"0/0:0,24,146:29"	"0/0:0,51,255:56"	"0/0:0,36,253:41"	"0/0:0,39,255:44"	"0/0:0,15,156:20"	"0/0:0,54,255:59"	"1/1:176,61,0:50"	"0/0:0,30,186:35"	"0/0:0,0,0:6"	"1/1:90,42,0:31"	"0/1:51,0,196:46"	"0/0:0,7,138:12"	"0/1:32,0,185:27"	"0/0:0,5,38:11"	"0/1:36,0,228:31"	"0/0:0,15,72:20"	"0/1:41,0,201:36"	"0/1:82,0,219:77"	"0/0:0,27,234:32"	"0/0:0,81,255:86"	"0/0:0,75,255:80"	"0/0:0,69,255:74"	"0/0:0,87,247:92"	"0/0:0,72,255:77"	"0/0:0,96,255:99"	"0/0:0,60,255:65"	"0/0:0,18,154:23"	"0/0:0,36,255:41"	"0/0:0,90,255:95"	"0/0:0,102,255:99"	"0/0:0,45,255:50"
chr22	37731147	.	T	C	59.4	.	"DP=705;VDB=0.0385;AF1=0.02836;AC1=2;DP4=223,416,2,9;MQ=54;FQ=59.5;PV4=0.35,1.3e-09,1.9e-05,1"	GT:PL:GQ	"0/0:0,63,255:75"	"0/0:0,33,230:45"	"0/0:0,54,255:66"	"0/0:0,81,255:93"	"0/0:0,42,255:54"	"0/0:0,30,206:42"	"0/0:0,42,255:54"	"0/0:0,39,255:51"	"0/0:0,27,243:39"	"0/0:0,27,228:39"	"0/0:0,45,255:57"	"0/0:0,78,255:90"	"0/0:0,36,247:48"	"0/0:0,0,0:13"	"0/0:0,45,255:57"	"0/0:0,66,255:78"	"0/0:0,39,232:51"	"0/0:0,48,255:60"	"0/0:0,18,136:30"	"0/0:0,54,255:66"	"0/1:30,0,59:18"	"0/0:0,54,255:66"	"0/0:0,66,255:78"	"0/0:0,21,186:33"	"0/0:0,81,255:93"	"0/0:0,99,255:99"	"0/0:0,87,255:99"	"0/1:90,0,242:78"	"0/0:0,102,255:99"	"0/0:0,123,255:99"	"0/0:0,33,253:45"	"0/0:0,24,221:36"	"0/0:0,45,255:57"	"0/0:0,108,255:99"	"0/0:0,93,255:99"	"0/0:0,42,255:54"
chr22	37731156	.	C	T	999	.	"DP=687;VDB=0.0478;AF1=0.1849;AC1=13;DP4=201,314,43,67;MQ=52;FQ=999;PV4=1,2e-06,1.5e-13,0.097"	GT:PL:GQ	"0/0:0,63,255:66"	"0/0:0,39,255:42"	"0/0:0,48,255:51"	"0/0:0,75,255:78"	"0/0:0,42,253:45"	"0/0:0,21,176:24"	"0/0:0,39,255:42"	"0/0:0,27,233:30"	"0/0:0,39,255:42"	"0/0:0,21,200:24"	"0/0:0,42,255:45"	"0/0:0,72,255:75"	"0/1:125,0,106:99"	"0/0:0,0,0:5"	"0/0:0,39,245:42"	"0/1:181,0,194:99"	"0/1:107,0,65:74"	"0/0:0,48,255:51"	"0/1:37,0,53:34"	"0/1:154,0,88:97"	"1/1:103,21,0:12"	"0/0:0,57,255:60"	"0/1:143,0,255:99"	"0/0:0,27,195:30"	"0/1:95,0,255:92"	"0/0:0,99,255:99"	"1/1:255,90,0:81"	"0/1:115,0,246:99"	"0/1:145,0,255:99"	"0/0:0,54,255:57"	"0/0:0,27,233:30"	"0/0:0,27,237:30"	"0/0:0,48,255:51"	"0/0:0,108,255:99"	"0/0:0,69,255:72"	"0/0:0,48,255:51"
chr22	37731161	.	T	C	999	.	"DP=700;VDB=0.0211;AF1=0.0143;AC1=1;DP4=256,352,6,14;MQ=50;FQ=999;PV4=0.36,1,1,1"	GT:PL:GQ	"0/0:0,69,255:84"	"0/0:0,39,230:54"	"0/0:0,42,255:57"	"0/0:0,63,255:78"	"0/0:0,36,226:51"	"0/0:0,21,165:36"	"0/0:0,39,255:54"	"0/0:0,27,219:42"	"0/0:0,36,249:51"	"0/0:0,21,176:36"	"0/0:0,42,255:57"	"0/0:0,75,255:90"	"0/0:0,45,235:60"	"0/0:0,0,0:15"	"0/0:0,42,255:57"	"0/0:0,69,255:84"	"0/0:0,30,197:45"	"0/0:0,42,255:57"	"0/0:0,27,161:42"	"0/0:0,54,255:69"	"0/0:0,18,120:33"	"0/0:0,63,255:78"	"0/0:0,66,255:81"	"0/0:0,27,199:42"	"0/0:0,81,255:96"	"0/0:0,84,255:99"	"0/0:0,99,255:99"	"0/1:237,0,127:99"	"0/0:0,75,255:90"	"0/0:0,126,255:99"	"0/0:0,36,255:51"	"0/0:0,30,246:45"	"0/0:0,48,255:63"	"0/0:0,76,255:91"	"0/0:0,69,255:84"	"0/0:0,60,255:75"
chr22	37731166	.	C	T	999	.	"DP=704;VDB=0.0352;AF1=0.0286;AC1=2;DP4=268,328,12,19;MQ=49;FQ=999;PV4=0.58,0.00021,1,1"	GT:PL:GQ	"0/0:0,72,255:84"	"0/0:0,33,243:45"	"0/0:0,36,233:48"	"0/0:0,69,255:81"	"0/0:0,42,255:54"	"0/0:0,24,190:36"	"0/0:0,33,255:45"	"0/0:0,27,235:39"	"0/0:0,42,255:54"	"0/0:0,24,210:36"	"0/0:0,36,255:48"	"0/0:0,78,255:90"	"0/0:0,45,236:57"	"0/0:0,0,0:12"	"0/0:0,51,255:63"	"0/0:0,63,255:75"	"0/0:0,39,223:51"	"0/0:0,45,255:57"	"0/0:0,27,160:39"	"0/0:0,51,255:63"	"0/0:0,18,120:30"	"0/0:0,60,255:72"	"0/0:0,69,255:81"	"0/0:0,27,191:39"	"0/0:0,84,255:96"	"0/0:0,84,255:96"	"0/0:0,105,255:99"	"0/1:195,0,110:99"	"0/0:0,69,255:81"	"0/1:132,0,255:99"	"0/0:0,39,255:51"	"0/0:0,27,242:39"	"0/0:0,48,255:60"	"0/0:0,93,255:99"	"0/0:0,60,255:72"	"0/0:0,60,255:72"
chr22	37731170	.	C	T	38.6	.	"DP=718;VDB=0.0124;AF1=0.0143;AC1=1;DP4=292,339,4,2;MQ=48;FQ=38.6;PV4=0.42,1.3e-05,0.069,0.14"	GT:PL:GQ	"0/0:0,63,255:78"	"0/0:0,36,240:51"	"0/0:0,42,255:57"	"0/0:0,63,255:78"	"0/0:0,45,255:60"	"0/0:0,33,232:48"	"0/0:0,30,247:45"	"0/0:0,30,236:45"	"0/0:0,42,255:57"	"0/0:0,24,207:39"	"0/0:0,39,255:54"	"0/0:0,75,255:90"	"0/0:0,36,205:51"	"0/0:0,0,0:15"	"0/0:0,57,255:72"	"0/0:0,66,255:81"	"0/0:0,39,207:54"	"0/0:0,51,255:66"	"0/0:0,24,139:39"	"0/0:0,45,255:60"	"0/0:0,24,140:39"	"0/0:0,57,255:72"	"0/0:0,72,255:87"	"0/0:0,21,132:36"	"0/0:0,87,255:99"	"0/0:0,90,255:99"	"0/0:0,102,255:99"	"0/0:0,90,255:99"	"0/0:0,72,255:87"	"0/0:0,120,255:99"	"0/1:84,0,145:69"	"0/0:0,33,255:48"	"0/0:0,45,255:60"	"0/0:0,84,255:99"	"0/0:0,72,255:87"	"0/0:0,63,255:78"
chr22	37731191	.	G	A	65.6	.	"DP=704;VDB=0.0281;AF1=0.01435;AC1=1;DP4=286,342,5,9;MQ=44;FQ=65.7;PV4=0.59,8.8e-33,1,1"	GT:PL:GQ	"0/0:0,63,255:78"	"0/0:0,33,249:48"	"0/0:0,45,255:60"	"0/0:0,72,255:87"	"0/0:0,48,255:63"	"0/0:0,36,255:51"	"0/0:0,33,249:48"	"0/0:0,45,255:60"	"0/0:0,42,255:57"	"0/0:0,27,216:42"	"0/0:0,33,255:48"	"0/0:0,66,255:81"	"0/0:0,18,89:33"	"0/0:0,0,0:15"	"0/0:0,57,255:72"	"0/0:0,51,255:66"	"0/0:0,36,138:51"	"0/0:0,72,255:87"	"0/0:0,27,72:42"	"0/0:0,48,245:63"	"0/0:0,24,71:39"	"0/0:0,63,255:78"	"0/0:0,69,255:84"	"0/0:0,9,89:24"	"0/0:0,72,255:87"	"0/0:0,105,255:99"	"0/0:0,96,255:99"	"0/1:111,0,120:96"	"0/0:0,78,255:93"	"0/0:0,105,255:99"	"0/0:0,51,255:66"	"0/0:0,36,255:51"	"0/0:0,51,255:66"	"0/0:0,102,255:99"	"0/0:0,93,255:99"	"0/0:0,57,255:72"
chr22	37731252	.	G	A	171	.	"DP=680;VDB=0.0301;AF1=0.02866;AC1=2;DP4=222,327,11,4;MQ=48;FQ=171;PV4=0.015,0.082,0.04,1"	GT:PL:GQ	"0/0:0,60,255:72"	"0/0:0,48,255:60"	"0/0:0,45,255:57"	"0/0:0,72,255:84"	"0/0:0,78,255:90"	"0/0:0,18,152:30"	"0/0:0,33,241:45"	"0/0:0,60,255:72"	"0/0:0,42,255:54"	"0/0:0,18,150:30"	"0/0:0,54,255:66"	"0/0:0,45,255:57"	"0/0:0,15,112:27"	"0/0:0,0,0:12"	"0/0:0,48,255:60"	"0/0:0,45,255:57"	"0/0:0,33,187:45"	"0/0:0,39,244:51"	"0/0:0,15,122:27"	"0/0:0,48,250:60"	"0/0:0,39,214:51"	"0/0:0,57,255:69"	"0/0:0,78,255:90"	"0/0:0,24,212:36"	"0/0:0,48,255:60"	"0/0:0,87,255:99"	"0/0:0,60,255:72"	"0/0:0,51,255:63"	"0/0:0,66,255:78"	"0/0:0,57,250:69"	"0/0:0,36,217:48"	"0/1:102,0,156:90"	"0/0:0,36,233:48"	"0/0:0,60,255:72"	"0/0:0,84,255:96"	"0/1:130,0,178:99"
chr22	37731349	.	G	A	999	.	"DP=757;VDB=0.0388;AF1=0.1002;G3=0.8567,0.08617,0.0571;HWE=0.0156;AC1=7;DP4=235,353,31,23;MQ=48;FQ=999;PV4=0.014,0.49,0.46,0.14"	GT:PL:GQ	"0/0:0,75,255:82"	"0/0:0,60,255:67"	"0/0:0,57,255:64"	"0/0:0,84,255:91"	"0/0:0,57,255:64"	"0/0:0,18,147:25"	"0/0:0,27,196:34"	"0/0:0,51,252:58"	"0/0:0,63,255:70"	"0/0:0,33,227:40"	"0/0:0,51,249:58"	"1/1:195,30,0:18"	"0/0:0,36,181:43"	"0/0:0,0,0:7"	"0/0:0,54,250:61"	"0/1:167,0,150:99"	"0/1:79,0,111:72"	"0/0:0,60,255:67"	"0/1:102,0,62:75"	"0/0:0,45,211:52"	"0/0:0,36,234:43"	"1/1:255,63,0:50"	"0/0:0,57,255:64"	"0/0:0,9,83:16"	"0/0:0,66,255:73"	"0/0:0,96,255:99"	"0/0:0,105,255:99"	"0/0:0,48,164:55"	"0/0:0,63,255:70"	"0/0:0,99,255:99"	"0/0:0,66,255:73"	"0/0:0,36,175:43"	"0/0:0,57,255:64"	"0/0:0,93,255:99"	"0/0:0,45,251:52"	"0/0:0,42,197:49"
chr22	37731377	.	G	A	999	.	"DP=782;VDB=0.0333;AF1=0.663;G3=0.2682,0.154,0.5779;HWE=0.000593;AC1=48;DP4=56,262,101,262;MQ=32;FQ=999;PV4=0.0019,2.3e-116,1,1"	GT:PL:GQ	"1/1:172,32,0:32"	"1/1:146,14,0:14"	"1/1:102,25,0:25"	"0/0:0,90,211:84"	"1/1:130,12,0:12"	"1/1:66,6,0:7"	"1/1:95,23,0:23"	"0/1:61,0,80:67"	"1/1:173,15,0:15"	"0/1:29,0,144:35"	"1/1:136,27,0:27"	"1/1:62,10,0:10"	"1/1:22,14,0:14"	"0/1:0,0,0:3"	"0/0:0,57,159:51"	"1/1:152,23,0:23"	"1/1:29,31,0:29"	"0/1:0,5,97:3"	"1/1:29,3,0:5"	"0/1:2,0,87:9"	"1/1:1,2,0:3"	"1/1:198,61,0:61"	"1/1:163,39,0:39"	"1/1:44,2,0:4"	"0/1:59,0,81:65"	"1/1:213,65,0:65"	"1/1:206,59,0:59"	"0/1:0,4,116:4"	"1/1:148,11,0:11"	"1/1:207,48,0:48"	"0/1:99,0,66:66"	"0/0:0,39,168:33"	"0/0:0,66,255:60"	"0/0:0,11,226:6"	"0/0:0,33,149:27"	"0/0:0,51,178:45"
chr22	37731384	.	G	T	999	.	"DP=782;VDB=0.0276;AF1=0.1585;AC1=11;DP4=108,440,17,72;MQ=28;FQ=999;PV4=1,0.0097,1,1"	GT:PL:GQ	"1/1:230,32,0:22"	"0/1:62,0,12:22"	"0/1:110,0,49:59"	"1/1:154,23,0:13"	"0/1:69,0,96:65"	"0/0:0,33,106:37"	"0/1:68,0,3:13"	"0/1:125,0,0:11"	"0/0:0,72,203:76"	"0/1:131,0,46:56"	"0/1:51,0,119:47"	"0/0:0,48,67:52"	"0/0:0,33,22:34"	"0/0:0,0,0:5"	"0/0:0,54,119:58"	"0/0:0,81,208:85"	"0/0:0,45,30:43"	"0/0:0,48,141:52"	"0/0:0,18,26:22"	"0/0:0,42,109:46"	"0/0:0,21,13:23"	"0/0:0,69,244:73"	"0/0:0,87,244:91"	"0/0:0,24,44:28"	"0/0:0,66,122:70"	"0/0:0,93,255:97"	"0/0:0,81,255:85"	"0/0:0,84,139:88"	"0/0:0,66,136:70"	"0/0:0,78,247:82"	"0/0:0,36,118:40"	"0/0:0,39,163:43"	"0/0:0,63,255:67"	"0/0:0,63,229:67"	"0/0:0,27,131:31"	"0/0:0,54,181:58"
chr22	37731472	.	C	T	39.3	.	"DP=591;VDB=0.0362;AF1=0.01687;G3=0.9711,1.308e-07,0.02891;HWE=0.0134;AC1=1;DP4=97,439,5,6;MQ=12;FQ=39.4;PV4=0.037,0.34,1,0.48"	GT:PL:GQ	"0/0:0,60,33:68"	"0/0:0,45,58:60"	"0/0:0,42,23:55"	"0/0:0,42,23:55"	"0/0:0,36,11:45"	"0/0:0,18,40:33"	"0/0:0,60,31:66"	"0/0:0,18,12:33"	"0/0:0,48,72:63"	"0/0:0,24,13:38"	"0/0:0,75,87:90"	"0/0:0,75,89:90"	"0/0:0,15,21:30"	"0/0:0,0,0:15"	"0/0:0,30,12:43"	"0/0:0,72,81:87"	"0/0:0,45,35:59"	"0/1:98,14,0:8"	"0/0:0,36,30:51"	"0/0:0,54,30:64"	"0/0:0,42,28:56"	"0/0:0,75,123:90"	"0/0:0,84,169:99"	"0/0:0,21,50:36"	"0/0:0,57,22:57"	"0/0:0,36,22:50"	"0/0:0,75,43:78"	"0/0:0,48,39:62"	"0/0:0,66,47:79"	"0/0:0,48,10:45"	"0/0:0,21,22:36"	"0/0:0,24,28:39"	"0/0:0,30,49:45"	"0/0:0,63,61:78"	"0/0:0,63,144:78"	"0/0:0,48,101:63"
chr22	37731479	.	C	T	18.9	.	"DP=549;VDB=0.0509;AF1=0.03596;G3=0.9693,8.931e-05,0.03061;HWE=0.0399;AC1=3;DP4=104,354,13,29;MQ=15;FQ=19;PV4=0.25,7.1e-48,1,0.088"	GT:PL:GQ	"0/0:0,54,47:66"	"0/0:0,39,60:51"	"0/0:0,36,22:46"	"0/0:0,36,22:46"	"0/0:0,27,12:37"	"0/0:0,18,33:30"	"0/0:0,51,33:60"	"0/0:0,18,12:30"	"0/0:0,33,62:45"	"0/0:0,15,12:27"	"0/0:0,63,109:75"	"0/1:74,15,0:5"	"0/0:0,18,27:30"	"0/0:0,0,0:12"	"0/0:0,18,12:30"	"0/1:12,0,13:3"	"0/0:2,0,1:10"	"0/0:0,45,144:57"	"0/0:0,22,28:34"	"0/0:0,63,32:62"	"0/0:0,36,30:48"	"0/0:11,0,68:3"	"0/0:0,87,211:99"	"0/0:0,21,49:33"	"0/0:0,45,39:57"	"0/0:0,36,43:48"	"0/0:0,60,54:72"	"0/0:0,39,67:51"	"0/0:0,51,50:63"	"0/0:0,42,88:54"	"0/0:0,18,20:30"	"0/0:0,24,28:36"	"0/0:0,33,72:45"	"0/0:0,54,46:65"	"0/0:0,63,169:75"	"0/0:0,51,122:63"
chr22	37731538	.	G	C	999	.	"DP=449;VDB=0.0260;AF1=0.1376;G3=0.8003,0.1181,0.08163;HWE=0.0236;AC1=10;DP4=152,199,3,39;MQ=35;FQ=999;PV4=1.2e-06,0.016,0.18,1"	GT:PL:GQ	"1/1:138,39,0:28"	"0/1:12,0,19:8"	"0/1:16,0,24:11"	"1/1:132,13,0:4"	"0/1:6,0,87:4"	"0/0:0,9,76:14"	"0/1:32,0,82:27"	"1/1:77,12,0:4"	"0/0:0,15,122:20"	"0/0:0,6,49:11"	"0/1:89,0,67:77"	"0/0:0,42,238:47"	"0/0:0,21,72:26"	"0/0:0,0,0:6"	"0/0:0,36,126:41"	"0/0:0,57,234:62"	"0/0:0,30,161:35"	"0/0:0,63,255:68"	"0/0:0,36,50:41"	"0/0:0,66,200:71"	"0/0:0,51,194:56"	"0/0:0,48,255:53"	"0/0:0,69,255:74"	"0/0:0,30,190:35"	"0/0:0,51,174:56"	"0/0:0,21,122:26"	"0/0:0,33,195:38"	"0/0:0,15,103:20"	"0/0:0,36,190:41"	"0/0:0,33,205:38"	"0/0:0,33,174:38"	"0/0:0,24,172:29"	"0/0:0,30,171:35"	"0/0:0,30,171:35"	"0/0:0,51,255:56"	"0/0:0,63,255:68"
chr22	37731658	.	T	G	999	.	"DP=420;VDB=0.0276;AF1=0.2973;AC1=21;DP4=90,190,27,56;MQ=53;FQ=999;PV4=1,7.4e-21,0.003,1"	GT:PL:GQ	"0/0:0,12,101:13"	"0/1:30,0,146:29"	"0/1:47,0,174:46"	"0/0:0,12,106:13"	"0/1:47,0,146:46"	"0/1:56,5,0:4"	"0/1:52,0,70:51"	"0/0:0,24,163:25"	"1/1:99,18,0:12"	"0/0:0,6,30:8"	"0/1:38,0,143:37"	"1/1:116,18,0:12"	"0/0:0,33,145:34"	"0/0:0,0,0:3"	"1/1:139,27,0:20"	"0/1:57,0,182:56"	"0/1:24,0,45:23"	"0/1:63,0,174:62"	"0/0:0,3,86:5"	"0/1:110,0,103:99"	"0/0:0,42,170:43"	"0/1:67,0,111:66"	"0/0:0,36,255:37"	"1/1:93,15,0:9"	"0/0:0,33,245:34"	"0/1:81,0,127:80"	"0/0:0,27,176:28"	"0/0:0,9,84:10"	"0/0:0,48,255:49"	"0/0:0,27,196:28"	"0/0:0,18,137:19"	"0/0:0,57,255:58"	"0/0:0,39,255:40"	"0/0:0,36,170:37"	"0/0:0,63,255:64"	"0/0:0,39,255:40"
chr22	37731702	.	CG	CGG	999	.	"INDEL;DP=392;VDB=0.0370;AF1=0.1131;AC1=8;DP4=65,201,10,28;MQ=51;FQ=999;PV4=0.84,1,0.0022,1"	GT:PL:GQ	"0/0:0,15,91:21"	"0/1:57,0,51:51"	"0/1:31,0,110:25"	"0/0:0,21,136:27"	"0/1:62,0,65:56"	"0/1:53,6,0:7"	"0/0:0,3,34:9"	"0/0:0,30,154:36"	"1/1:162,27,0:15"	"0/0:0,9,66:15"	"0/1:46,0,141:40"	"0/0:187,187,187:7"	"0/0:0,30,138:36"	"0/0:0,0,0:7"	"0/0:0,0,0:7"	"0/0:63,81,198:24"	"0/0:0,12,47:18"	"0/0:11,38,199:33"	"0/0:0,9,38:15"	"0/0:0,15,108:21"	"0/0:0,39,145:45"	"0/0:125,149,255:30"	"0/0:0,51,255:57"	"0/0:0,12,82:18"	"0/0:0,12,118:18"	"0/0:0,48,220:54"	"0/0:0,39,164:45"	"0/0:0,9,84:15"	"0/0:0,33,207:39"	"0/0:0,39,157:45"	"0/0:0,12,104:18"	"0/0:0,48,255:54"	"0/0:0,39,230:45"	"0/0:0,33,162:39"	"0/0:0,66,255:72"	"0/0:0,36,211:42"
chr22	37731788	.	G	A	999	.	"DP=312;VDB=0.0439;AF1=0.1552;AC1=11;DP4=100,118,37,17;MQ=57;FQ=999;PV4=0.0037,2e-41,0.18,1"	GT:PL:GQ	"0/0:0,27,169:31"	"0/0:0,0,0:5"	"0/0:0,12,110:16"	"0/0:0,0,0:5"	"0/0:0,18,155:22"	"0/0:0,9,93:14"	"0/0:0,12,110:16"	"0/0:0,15,146:19"	"0/0:0,9,107:14"	"0/0:0,9,99:14"	"0/0:0,24,176:28"	"1/1:159,36,0:26"	"0/0:0,15,164:19"	"0/0:0,0,0:5"	"1/1:122,24,0:14"	"0/1:24,0,218:20"	"0/1:11,0,149:7"	"0/1:81,0,185:77"	"0/1:67,0,138:63"	"0/1:108,0,137:99"	"0/0:0,24,191:28"	"0/1:94,0,141:90"	"0/0:0,51,255:55"	"0/0:0,12,124:16"	"0/0:0,21,181:25"	"0/0:0,33,255:37"	"0/0:0,18,142:22"	"0/0:0,18,153:22"	"0/0:0,18,152:22"	"0/0:0,24,164:28"	"0/0:0,9,108:14"	"0/0:0,30,238:34"	"0/0:0,51,255:55"	"0/0:0,3,30:8"	"0/0:0,51,255:55"	"0/0:0,12,140:16"
chr22	37731812	.	G	A	6.96	.	"DP=329;VDB=0.0437;AF1=0.01569;AC1=1;DP4=174,103,3,1;MQ=57;FQ=7.02;PV4=1,0.00064,0.11,0.26"	GT:PL:GQ	"0/0:0,12,133:28"	"0/0:0,0,0:16"	"0/0:0,9,100:25"	"0/0:0,9,75:25"	"0/0:0,12,109:28"	"0/0:0,0,0:16"	"0/0:0,12,126:28"	"0/0:0,12,121:28"	"0/0:0,12,101:28"	"0/0:0,6,63:22"	"0/0:0,33,196:49"	"0/0:0,36,245:52"	"0/0:0,12,146:28"	"0/0:0,0,0:16"	"0/1:51,0,175:35"	"0/0:0,42,255:58"	"0/0:0,21,203:37"	"0/0:0,39,241:55"	"0/0:0,33,246:49"	"0/0:0,66,255:82"	"0/0:0,27,227:43"	"0/0:0,39,255:55"	"0/0:0,42,255:58"	"0/0:0,21,185:37"	"0/0:0,27,205:43"	"0/0:0,51,255:67"	"0/0:0,15,147:31"	"0/0:0,12,131:28"	"0/0:0,24,206:40"	"0/0:0,18,162:34"	"0/0:0,12,105:28"	"0/0:0,36,255:52"	"0/0:0,39,255:55"	"0/0:0,18,163:34"	"0/0:0,45,255:61"	"0/0:0,15,166:31"
chr22	37731818	.	A	G	95.8	.	"DP=349;VDB=0.0130;AF1=0.03402;G3=0.9412,7.518e-07,0.05882;HWE=0.00541;AC1=2;DP4=192,105,4,3;MQ=56;FQ=95.9;PV4=0.7,0.33,0.0069,0.32"	GT:PL:GQ	"0/0:0,21,159:33"	"0/0:0,15,101:27"	"0/0:0,18,161:30"	"0/1:73,9,0:9"	"0/0:0,9,52:21"	"0/0:0,0,0:12"	"0/0:0,12,125:24"	"0/1:100,9,0:9"	"0/0:0,12,100:24"	"0/0:0,6,67:18"	"0/0:0,36,231:48"	"0/0:0,39,227:51"	"0/0:0,15,144:27"	"0/0:0,0,0:12"	"0/0:0,33,224:45"	"0/0:0,42,255:54"	"0/0:0,18,185:30"	"0/0:0,48,255:60"	"0/0:0,27,195:39"	"0/0:0,69,255:81"	"0/0:0,27,214:39"	"0/0:0,48,255:60"	"0/0:0,39,255:51"	"0/0:0,30,221:42"	"0/0:0,30,209:42"	"0/0:0,51,255:63"	"0/0:0,21,172:33"	"0/0:0,12,129:24"	"0/0:0,27,217:39"	"0/0:0,18,170:30"	"0/0:0,9,104:21"	"0/0:0,42,255:54"	"0/0:0,48,255:60"	"0/0:0,18,146:30"	"0/0:0,42,255:54"	"0/0:0,9,95:21"
chr22	37731849	.	G	A	999	.	"DP=391;VDB=0.0398;AF1=0.1396;AC1=10;DP4=187,90,26,21;MQ=45;FQ=999;PV4=0.13,3.9e-40,1,0.061"	GT:PL:GQ	"0/0:0,30,145:35"	"0/0:0,21,131:26"	"0/0:0,15,113:20"	"0/0:0,21,93:26"	"0/0:0,15,85:20"	"0/0:0,15,61:20"	"0/0:0,21,92:26"	"0/0:0,15,101:20"	"0/0:0,6,56:11"	"0/0:0,12,79:17"	"0/0:0,57,255:62"	"0/1:78,10,0:3"	"0/0:0,6,76:11"	"0/0:0,0,0:6"	"1/1:169,36,0:25"	"0/1:75,0,148:70"	"0/1:40,0,26:33"	"0/1:53,0,189:48"	"0/1:31,0,52:26"	"0/1:58,0,183:53"	"0/0:0,30,192:35"	"0/1:39,0,146:34"	"0/0:0,51,255:56"	"0/0:0,33,223:38"	"0/0:0,39,214:44"	"0/0:0,54,236:59"	"0/0:0,18,120:23"	"0/0:0,18,130:23"	"0/0:0,36,237:41"	"0/0:0,24,121:29"	"0/0:0,9,98:14"	"0/0:0,45,255:50"	"0/0:0,42,254:47"	"0/0:0,12,85:17"	"0/0:0,45,255:50"	"0/0:0,9,68:14"
chr22	37731952	.	A	G	46.6	.	"DP=664;VDB=0.0046;AF1=0.01436;AC1=1;DP4=430,167,17,0;MQ=41;FQ=46.7;PV4=0.0053,2.3e-18,1,1"	GT:PL:GQ	"0/0:0,39,161:54"	"0/0:0,54,151:69"	"0/0:0,48,177:63"	"0/0:0,57,185:72"	"0/1:92,0,68:76"	"0/0:0,18,112:33"	"0/0:0,12,115:27"	"0/0:0,18,132:33"	"0/0:0,48,186:63"	"0/0:0,12,83:27"	"0/0:0,36,200:51"	"0/0:0,75,255:90"	"0/0:0,18,44:33"	"0/0:0,0,0:15"	"0/0:0,57,235:72"	"0/0:0,60,237:75"	"0/0:0,42,182:57"	"0/0:0,93,255:99"	"0/0:0,54,206:69"	"0/0:0,45,169:60"	"0/0:0,42,89:57"	"0/0:0,90,255:99"	"0/0:0,75,255:90"	"0/0:0,30,148:45"	"0/0:0,108,255:99"	"0/0:0,78,199:93"	"0/0:0,30,162:45"	"0/0:0,60,171:75"	"0/0:0,60,222:75"	"0/0:0,54,199:69"	"0/0:0,96,255:99"	"0/0:0,57,255:72"	"0/0:0,42,212:57"	"0/0:0,54,190:69"	"0/0:0,69,255:84"	"0/0:0,45,218:60"
chr22	37732031	.	C	T	999	.	"DP=633;VDB=0.0467;AF1=0.1855;AC1=13;DP4=401,77,74,34;MQ=53;FQ=999;PV4=0.00058,9.3e-39,0.0084,0.29"	GT:PL:GQ	"0/0:0,27,164:30"	"0/0:0,45,229:48"	"0/0:0,63,237:66"	"0/0:0,45,149:48"	"0/0:0,78,215:81"	"0/0:0,6,57:10"	"0/0:0,54,202:57"	"0/0:0,42,162:45"	"0/0:0,57,198:60"	"0/0:0,33,166:36"	"0/0:0,27,226:30"	"0/0:0,48,197:51"	"1/1:64,18,0:9"	"0/0:0,0,0:5"	"0/0:0,72,250:75"	"0/1:63,0,127:60"	"0/1:21,0,12:16"	"0/1:139,0,86:95"	"0/1:47,0,37:42"	"0/1:80,0,41:50"	"0/1:54,0,86:51"	"0/0:0,48,255:51"	"1/1:245,75,0:66"	"0/0:0,15,135:18"	"0/0:0,126,255:99"	"0/1:102,0,182:99"	"0/1:93,0,147:90"	"0/0:0,51,198:54"	"0/1:117,0,172:99"	"0/0:0,96,206:99"	"0/0:0,69,202:72"	"0/0:0,45,255:48"	"0/0:0,30,234:33"	"0/0:0,39,182:42"	"0/0:0,51,255:54"	"0/0:0,51,255:54"
chr22	37732032	.	G	C	999	.	"DP=634;VDB=0.0359;AF1=0.2263;AC1=16;DP4=383,85,85,29;MQ=52;FQ=999;PV4=0.087,5.5e-78,1.1e-06,1"	GT:PL:GQ	"0/0:0,27,163:29"	"0/0:0,48,228:50"	"0/0:0,60,231:62"	"1/1:110,14,0:7"	"0/1:103,0,145:99"	"0/0:0,6,55:9"	"0/0:0,54,199:56"	"1/1:161,42,0:34"	"0/0:0,51,188:53"	"0/1:33,0,126:31"	"0/0:0,30,228:32"	"1/1:195,48,0:40"	"0/0:0,15,107:17"	"0/0:0,0,0:4"	"1/1:238,63,0:55"	"0/1:126,0,133:99"	"0/1:12,0,46:10"	"0/1:74,0,255:72"	"0/1:24,0,88:22"	"0/1:39,0,151:37"	"0/0:0,36,196:38"	"0/1:27,0,249:25"	"0/0:0,78,255:80"	"0/0:0,15,133:17"	"0/0:0,126,255:99"	"0/0:0,96,234:98"	"0/0:0,66,198:68"	"0/0:0,48,195:50"	"0/0:0,60,255:62"	"0/0:0,93,204:95"	"0/0:0,69,197:71"	"0/0:0,45,255:47"	"0/0:0,30,231:32"	"0/0:0,39,182:41"	"0/0:0,54,255:56"	"0/0:0,51,255:53"
chr22	37732041	.	A	G	999	.	"DP=598;VDB=0.0356;AF1=0.8534;G3=0.1471,2.084e-07,0.8529;HWE=1.09e-07;AC1=62;DP4=44,18,380,80;MQ=50;FQ=999;PV4=0.037,2.4e-72,2.9e-13,0.1"	GT:PL:GQ	"1/1:97,27,0:32"	"1/1:112,42,0:47"	"1/1:152,60,0:65"	"1/1:113,42,0:47"	"1/1:241,189,150:44"	"1/1:25,25,25:6"	"1/1:111,57,0:62"	"1/1:140,36,0:41"	"1/1:126,51,0:56"	"1/1:100,33,0:38"	"1/1:132,39,0:44"	"1/1:155,39,0:44"	"1/1:42,15,0:20"	"1/1:0,0,0:6"	"1/1:179,57,0:62"	"1/1:178,48,0:53"	"1/1:55,15,0:20"	"1/1:165,51,0:56"	"1/1:53,18,0:23"	"1/1:111,33,0:38"	"1/1:75,30,0:35"	"1/1:157,36,0:41"	"1/1:206,66,0:71"	"1/1:128,21,0:26"	"1/1:160,117,0:99"	"1/1:140,72,0:77"	"1/1:118,60,0:65"	"1/1:113,45,0:50"	"1/1:194,51,0:56"	"1/1:129,90,0:95"	"1/1:117,57,0:62"	"0/0:0,33,251:22"	"0/0:0,24,152:14"	"0/0:0,30,161:19"	"0/0:0,48,255:37"	"0/0:0,51,255:40"
chr22	37732152	.	G	A	141	.	"DP=535;VDB=0.0353;AF1=0.02885;AC1=2;DP4=277,173,13,3;MQ=52;FQ=141;PV4=0.12,3.6e-10,1,1"	GT:PL:GQ	"0/0:0,18,134:30"	"0/0:0,24,159:36"	"0/0:0,15,134:27"	"0/0:0,33,181:45"	"0/0:0,36,236:48"	"0/0:0,39,186:51"	"0/0:0,12,124:24"	"0/0:0,21,147:33"	"0/0:0,9,81:21"	"0/0:0,18,144:30"	"0/0:0,27,218:39"	"0/0:0,66,255:78"	"0/0:0,21,76:33"	"0/0:0,0,0:12"	"0/0:0,60,255:72"	"0/0:0,69,255:81"	"0/0:0,51,211:63"	"0/0:0,81,255:93"	"0/0:0,48,127:60"	"0/0:0,78,255:90"	"0/0:0,51,184:63"	"0/0:0,51,255:63"	"0/0:0,57,255:69"	"0/0:0,27,222:39"	"0/0:0,30,145:42"	"0/0:0,69,255:81"	"0/1:56,0,98:44"	"0/0:0,18,132:30"	"0/0:0,66,255:78"	"0/1:146,0,130:99"	"0/0:0,15,127:27"	"0/0:0,27,238:39"	"0/0:0,54,255:66"	"0/0:0,24,182:36"	"0/0:0,42,255:54"	"0/0:0,48,255:60"
chr22	37732328	.	Attttttttttttttt	"ATttttttttttttttt,ATTttttttttttttttt"	999	.	"INDEL;DP=722;VDB=0.0416;AF1=0.8491;G3=0.154,1.064e-06,0.846;HWE=9.57e-07;AC1=61;DP4=45,45,128,151;MQ=54;FQ=12.2;PV4=0.54,1,0.23,1"	GT:PL:GQ	"1/1:36,26,0,41,37,36:30"	"1/1:21,8,0,30,24,24:13"	"1/1:34,25,0,36,28,32:29"	"1/1:30,12,0,39,30,33:16"	"1/1:24,17,0,15,1,11:21"	"1/1:16,10,1,12,0,9:13"	"1/1:33,21,0,33,21,33:25"	"1/1:26,21,0,25,11,22:25"	"1/1:27,21,0,23,1,17:25"	"1/1:29,15,0,29,15,29:19"	"1/1:20,21,0,15,0,9:25"	"1/1:8,2,0,16,13,13:7"	"1/1:27,12,0,30,18,28:16"	"1/1:0,0,0,0,0,0:5"	"1/1:22,12,0,22,12,22:16"	"1/1:6,2,0,12,9,9:7"	"1/1:32,15,0,35,21,32:19"	"1/1:3,0,0,9,9,9:6"	"1/1:16,10,1,11,0,8:13"	"1/1:14,8,0,9,0,7:13"	"1/1:5,5,0,1,0,0:10"	"1/1:43,44,39,12,3,0:9"	"1/1:34,22,0,34,18,30:26"	"1/1:7,3,0,7,3,7:8"	"1/1:18,3,0,37,32,24:8"	"1/1:32,27,0,28,18,23:31"	"1/1:26,23,10,14,0,9:17"	"1/1:56,62,50,24,4,0:15"	"1/1:43,45,25,33,17,25:24"	"1/1:42,24,0,54,51,43:28"	"1/1:39,43,31,29,15,17:16"	"0/0:0,15,29,15,29,29:6"	"0/0:0,15,26,15,26,26:5"	"0/0:0,45,40,45,40,40:25"	"0/0:0,30,39,30,39,39:18"	"0/0:0,14,28,21,31,29:5"
chr22	37732353	.	T	G	999	.	"DP=806;VDB=0.0288;AF1=0.133;AC1=9;DP4=253,306,31,50;MQ=51;FQ=999;PV4=0.28,2.2e-67,1,1"	GT:PL:GQ	"0/0:0,66,255:71"	"0/1:100,0,150:95"	"0/1:116,0,254:99"	"0/0:0,61,255:66"	"0/1:135,0,255:99"	"0/1:91,10,0:4"	"0/1:93,0,148:88"	"0/0:0,24,221:29"	"1/1:171,48,0:37"	"0/1:13,0,171:9"	"0/1:113,0,137:99"	"0/0:0,48,228:53"	"0/0:0,39,187:44"	"0/0:0,0,0:6"	"0/0:0,54,250:59"	"0/0:0,30,158:35"	"0/0:0,27,118:32"	"0/0:0,57,255:62"	"0/0:0,33,158:38"	"0/0:0,33,186:38"	"0/0:0,33,157:38"	"0/0:0,57,255:62"	"0/0:0,66,255:71"	"0/0:0,15,133:20"	"0/0:0,114,255:99"	"0/0:0,132,255:99"	"0/0:0,48,255:53"	"0/0:0,75,255:80"	"0/0:0,81,255:86"	"0/0:0,84,255:89"	"0/0:0,57,255:62"	"0/0:0,18,165:23"	"0/0:0,36,255:41"	"0/0:0,72,255:77"	"0/0:0,54,255:59"	"0/0:0,48,255:53"
chr22	37732370	.	G	C	999	.	"DP=769;VDB=0.0221;AF1=0.141;AC1=10;DP4=228,318,34,27;MQ=51;FQ=999;PV4=0.041,1,6.6e-13,0.064"	GT:PL:GQ	"0/0:0,45,255:50"	"0/0:0,39,255:44"	"0/0:0,84,255:89"	"0/0:0,78,255:83"	"0/0:0,111,255:99"	"0/0:0,21,182:26"	"0/0:0,45,255:50"	"0/0:0,24,206:29"	"0/0:0,54,255:59"	"0/0:0,27,214:32"	"0/0:0,45,255:50"	"1/1:195,28,0:17"	"0/0:0,33,149:38"	"0/0:0,0,0:6"	"1/1:250,51,0:40"	"0/1:24,0,107:19"	"0/1:14,0,43:10"	"0/1:163,0,154:99"	"0/1:57,0,39:48"	"0/1:75,0,153:70"	"0/0:0,21,129:26"	"0/1:188,0,161:99"	"0/0:0,69,255:74"	"0/0:0,27,233:32"	"0/0:0,117,255:99"	"0/0:0,123,255:99"	"0/0:0,39,254:44"	"0/0:0,78,255:83"	"0/0:0,75,255:80"	"0/0:0,75,255:80"	"0/0:0,63,255:68"	"0/0:0,24,198:29"	"0/0:0,30,230:35"	"0/0:0,66,255:71"	"0/0:0,48,255:53"	"0/0:0,36,255:41"
chr22	37732378	.	T	A	999	.	"DP=771;VDB=0.0200;AF1=0.08533;AC1=6;DP4=217,307,23,43;MQ=51;FQ=999;PV4=0.35,0.11,1,1"	GT:PL:GQ	"0/0:0,51,255:58"	"0/0:0,27,216:34"	"0/0:0,66,255:73"	"0/0:0,78,255:85"	"0/0:0,120,255:99"	"0/0:0,21,191:28"	"0/0:0,39,255:46"	"0/0:0,15,128:22"	"0/0:0,63,255:70"	"0/0:0,27,184:34"	"0/0:0,45,255:52"	"0/0:0,45,217:52"	"0/0:0,30,139:37"	"0/0:0,0,0:8"	"0/0:0,60,255:67"	"0/0:0,27,158:34"	"0/0:0,18,91:25"	"0/0:0,63,255:70"	"0/0:0,30,126:37"	"0/0:0,39,217:46"	"0/1:73,0,40:53"	"0/0:0,51,255:58"	"0/0:0,69,255:76"	"1/1:225,27,0:14"	"0/1:216,0,233:99"	"0/1:255,0,255:99"	"0/0:0,39,239:46"	"0/1:215,0,190:99"	"0/0:0,60,255:67"	"0/0:0,81,255:88"	"0/0:0,75,255:82"	"0/0:0,21,183:28"	"0/0:0,27,219:34"	"0/0:0,63,255:70"	"0/0:0,30,226:37"	"0/0:0,33,255:40"
chr22	37732433	.	A	C	999	.	"DP=599;VDB=0.0378;AF1=0.6769;G3=0.2846,0.08791,0.6275;HWE=1.68e-06;AC1=49;DP4=87,87,153,124;MQ=48;FQ=999;PV4=0.29,1,7.4e-25,1"	GT:PL:GQ	"1/1:255,45,0:45"	"1/1:160,21,0:21"	"1/1:255,57,0:57"	"1/1:199,36,0:36"	"1/1:255,47,0:47"	"1/1:200,20,0:20"	"1/1:233,30,0:30"	"1/1:179,21,0:21"	"1/1:253,42,0:42"	"1/1:162,18,0:18"	"1/1:195,27,0:27"	"1/1:179,33,0:33"	"1/1:18,15,0:15"	"1/1:0,0,0:3"	"1/1:255,36,0:36"	"1/1:142,24,0:24"	"1/1:23,18,0:18"	"1/1:255,45,0:45"	"1/1:15,21,0:18"	"1/1:211,33,0:33"	"0/0:0,7,57:3"	"0/1:153,0,197:99"	"1/1:255,54,0:54"	"0/0:0,36,255:30"	"0/0:0,81,255:75"	"0/1:228,0,165:99"	"1/1:252,42,0:42"	"0/0:0,51,255:45"	"0/1:60,0,154:66"	"1/1:255,39,0:39"	"0/0:0,54,255:48"	"0/0:0,24,210:18"	"0/0:0,21,192:15"	"0/0:0,57,255:51"	"0/0:0,51,255:45"	"0/0:0,34,255:28"
chr22	37732443	.	C	T	77.6	.	"DP=607;VDB=0.0404;AF1=0.01434;AC1=1;DP4=224,227,5,3;MQ=46;FQ=77.7;PV4=0.5,1e-06,1,0.42"	GT:PL:GQ	"0/0:0,57,255:72"	"0/0:0,33,214:48"	"0/0:0,63,255:78"	"0/0:0,36,204:51"	"0/0:0,48,255:63"	"0/0:0,27,203:42"	"0/0:0,36,250:51"	"0/0:0,27,200:42"	"0/0:0,45,255:60"	"0/0:0,12,118:27"	"0/0:0,24,175:39"	"0/0:0,30,207:45"	"0/0:0,15,39:30"	"0/0:0,0,0:15"	"0/0:0,36,255:51"	"0/0:0,27,200:42"	"0/0:0,21,80:36"	"0/0:0,42,255:57"	"0/0:0,24,59:39"	"0/0:0,36,215:51"	"0/0:0,24,92:39"	"0/1:123,0,140:99"	"0/0:0,54,255:69"	"0/0:0,33,227:48"	"0/0:0,87,255:99"	"0/0:0,66,255:81"	"0/0:0,60,255:75"	"0/0:0,45,255:60"	"0/0:0,36,255:51"	"0/0:0,60,255:75"	"0/0:0,45,255:60"	"0/0:0,24,214:39"	"0/0:0,24,224:39"	"0/0:0,54,255:69"	"0/0:0,36,239:51"	"0/0:0,48,255:63"
chr22	37732451	.	G	A	12.8	.	"DP=598;VDB=0.0320;AF1=0.01436;AC1=1;DP4=201,233,3,1;MQ=45;FQ=12.9;PV4=0.34,0.00016,0.09,1"	GT:PL:GQ	"0/0:0,66,255:82"	"0/0:0,39,224:55"	"0/0:0,51,255:67"	"0/0:0,18,128:34"	"0/0:0,45,255:61"	"0/0:0,24,132:40"	"0/0:0,33,198:49"	"0/0:0,24,190:40"	"0/0:0,27,174:43"	"0/0:0,12,123:28"	"0/1:58,0,69:42"	"0/0:0,36,226:52"	"0/0:0,12,36:28"	"0/0:0,0,0:16"	"0/0:0,45,255:61"	"0/0:0,27,182:43"	"0/0:0,27,131:43"	"0/0:0,45,255:61"	"0/0:0,24,119:40"	"0/0:0,27,182:43"	"0/0:0,27,120:43"	"0/0:0,39,255:55"	"0/0:0,39,246:55"	"0/0:0,24,181:40"	"0/0:0,87,255:99"	"0/0:0,51,255:67"	"0/0:0,69,255:85"	"0/0:0,48,255:64"	"0/0:0,39,255:55"	"0/0:0,63,255:79"	"0/0:0,45,255:61"	"0/0:0,21,200:37"	"0/0:0,24,217:40"	"0/0:0,57,255:73"	"0/0:0,36,255:52"	"0/0:0,42,255:58"
chr22	37732636	.	G	A	999	.	"DP=655;VDB=0.0382;AF1=0.1441;AC1=10;DP4=255,231,39,31;MQ=55;FQ=999;PV4=0.7,1,4.5e-09,0.011"	GT:PL:GQ	"0/0:0,57,255:62"	"0/0:0,51,255:56"	"0/0:0,63,255:68"	"0/0:0,54,255:59"	"0/0:0,48,255:53"	"0/0:0,69,255:74"	"0/0:0,27,208:32"	"0/0:0,42,255:47"	"0/0:0,42,222:47"	"0/0:0,39,255:44"	"0/0:0,21,186:26"	"1/1:255,45,0:34"	"0/0:0,21,191:26"	"0/0:0,0,0:6"	"1/1:255,45,0:34"	"0/1:127,0,169:99"	"0/1:92,0,160:87"	"0/1:163,0,129:99"	"0/1:66,0,142:61"	"0/1:122,0,120:99"	"0/0:0,42,255:47"	"0/1:189,0,191:99"	"0/0:0,41,255:46"	"0/0:0,6,65:11"	"0/0:0,45,255:50"	"0/0:0,66,255:71"	"0/0:0,63,255:68"	"0/0:0,81,255:86"	"0/0:0,51,255:56"	"0/0:0,69,255:74"	"0/0:0,42,255:47"	"0/0:0,30,244:35"	"0/0:0,30,232:35"	"0/0:0,96,255:99"	"0/0:0,45,255:50"	"0/0:0,54,255:59"
chr22	37732651	.	A	G	999	.	"DP=682;VDB=0.0314;AF1=0.05737;AC1=4;DP4=306,250,14,22;MQ=57;FQ=999;PV4=0.083,1,1,1"	GT:PL:GQ	"0/0:0,57,255:66"	"0/0:0,63,255:72"	"0/0:0,72,255:81"	"0/0:0,60,255:69"	"0/0:0,54,255:63"	"0/0:0,75,255:84"	"0/0:0,24,210:33"	"0/0:0,42,255:51"	"0/0:0,33,171:42"	"0/0:0,45,255:54"	"0/0:0,30,241:39"	"0/0:0,63,255:72"	"0/0:0,30,255:39"	"0/0:0,0,0:10"	"0/0:0,48,255:57"	"0/0:0,42,255:51"	"0/0:0,48,255:57"	"0/0:0,60,255:69"	"0/0:0,30,255:39"	"0/0:0,36,255:45"	"0/0:0,36,255:45"	"0/0:0,57,255:66"	"0/0:0,66,255:75"	"0/0:0,9,104:18"	"0/0:0,78,255:87"	"0/0:0,66,255:75"	"0/0:0,57,255:66"	"0/0:0,72,255:81"	"0/0:0,45,255:54"	"0/0:0,72,255:81"	"0/0:0,42,255:51"	"0/1:110,0,147:99"	"0/1:154,0,119:99"	"0/1:229,0,231:99"	"0/0:0,51,255:60"	"0/1:222,0,153:99"
chr22	37732676	.	G	A	999	.	"DP=657;VDB=0.0472;AF1=0.2131;AC1=15;DP4=209,192,67,56;MQ=58;FQ=999;PV4=0.68,1e-50,8.9e-13,0.032"	GT:PL:GQ	"0/0:0,48,255:51"	"0/0:0,45,255:48"	"0/0:0,57,255:60"	"0/0:0,51,255:54"	"0/0:0,39,227:42"	"0/0:0,45,255:48"	"0/0:0,27,212:30"	"0/0:0,36,255:39"	"0/0:0,39,217:42"	"0/0:0,51,255:54"	"0/0:0,42,255:45"	"0/0:0,63,255:66"	"1/1:151,30,0:21"	"0/0:0,0,0:4"	"0/0:0,39,255:42"	"0/1:140,0,139:99"	"0/1:120,0,48:57"	"0/1:114,0,217:99"	"0/1:26,0,108:23"	"0/1:87,0,141:84"	"0/1:73,0,173:70"	"0/0:0,48,255:51"	"1/1:203,18,0:10"	"0/0:0,12,107:15"	"0/0:0,66,255:69"	"0/1:111,0,222:99"	"0/1:123,0,123:99"	"0/0:0,51,255:54"	"0/1:121,0,111:99"	"1/1:213,75,0:66"	"0/0:0,33,255:36"	"0/0:0,30,221:33"	"0/0:0,33,255:36"	"0/0:0,72,255:75"	"0/0:0,45,255:48"	"0/0:0,42,255:45"
chr22	37732683	.	C	T	37.6	.	"DP=665;VDB=0.0404;AF1=0.01432;AC1=1;DP4=294,248,2,4;MQ=59;FQ=37.7;PV4=0.42,2.4e-05,1,1"	GT:PL:GQ	"0/0:0,57,255:72"	"0/0:0,42,255:57"	"0/0:0,51,255:66"	"0/0:0,60,255:75"	"0/0:0,36,241:51"	"0/0:0,42,255:57"	"0/0:0,24,209:39"	"0/0:0,42,255:57"	"0/0:0,36,237:51"	"0/0:0,60,255:75"	"0/0:0,57,255:72"	"0/0:0,48,255:63"	"0/0:0,30,255:45"	"0/0:0,0,0:15"	"0/0:0,45,255:60"	"0/0:0,45,255:60"	"0/0:0,42,255:57"	"0/0:0,60,255:75"	"0/0:0,21,186:36"	"0/0:0,39,255:54"	"0/0:0,36,255:51"	"0/0:0,57,255:72"	"0/0:0,78,255:93"	"0/0:0,12,130:27"	"0/0:0,69,255:84"	"0/0:0,54,255:69"	"0/0:0,48,255:63"	"0/0:0,54,255:69"	"0/1:83,0,217:68"	"0/0:0,81,255:96"	"0/0:0,33,251:48"	"0/0:0,30,237:45"	"0/0:0,33,255:48"	"0/0:0,72,255:87"	"0/0:0,57,255:72"	"0/0:0,42,255:57"
chr22	37732709	.	G	A	999	.	"DP=717;VDB=0.0253;AF1=0.05723;AC1=4;DP4=293,281,23,15;MQ=57;FQ=999;PV4=0.32,2.8e-56,3.2e-08,0.0063"	GT:PL:GQ	"0/0:0,63,255:72"	"0/0:0,48,255:57"	"0/0:0,78,255:87"	"0/0:0,57,255:66"	"0/0:0,57,255:66"	"0/0:0,45,255:54"	"0/0:0,30,251:39"	"0/0:0,48,255:57"	"0/0:0,36,255:45"	"0/0:0,57,255:66"	"0/0:0,60,255:69"	"0/0:0,51,255:60"	"0/0:0,18,195:27"	"0/0:0,0,0:10"	"1/1:178,51,0:36"	"0/0:0,54,255:63"	"0/0:0,27,255:36"	"0/1:101,0,222:92"	"0/0:0,36,255:45"	"0/1:103,0,198:94"	"0/0:0,39,255:48"	"0/0:0,63,255:72"	"0/0:0,75,255:84"	"0/0:0,15,150:24"	"0/0:0,66,255:75"	"0/0:0,78,255:87"	"0/0:0,66,255:75"	"0/0:0,63,255:72"	"0/0:0,51,255:60"	"0/0:0,75,255:84"	"0/0:0,33,255:42"	"0/0:0,33,255:42"	"0/0:0,36,255:45"	"0/0:0,90,255:99"	"0/0:0,69,255:78"	"0/0:0,48,255:57"
chr22	37732725	.	G	A	49.6	.	"DP=730;VDB=0.0388;AF1=0.0143;AC1=1;DP4=310,308,13,1;MQ=57;FQ=49.6;PV4=0.0017,2.4e-21,1,1"	GT:PL:GQ	"0/0:0,60,255:75"	"0/0:0,54,255:69"	"0/0:0,81,255:96"	"0/0:0,66,255:81"	"0/0:0,57,255:72"	"0/0:0,30,248:45"	"0/0:0,39,255:54"	"0/0:0,48,255:63"	"0/0:0,39,255:54"	"0/0:0,66,255:81"	"0/0:0,72,255:87"	"0/0:0,54,255:69"	"0/0:0,18,161:33"	"0/0:0,0,0:15"	"0/0:0,57,255:72"	"0/0:0,45,255:60"	"0/0:0,21,203:36"	"0/0:0,51,255:66"	"0/0:0,45,255:60"	"0/0:0,57,255:72"	"0/0:0,36,255:51"	"0/0:0,75,255:90"	"0/0:0,63,255:78"	"0/0:0,18,186:33"	"0/0:0,66,255:81"	"0/0:0,78,255:93"	"0/0:0,63,255:78"	"0/0:0,69,255:84"	"0/0:0,54,255:69"	"0/1:95,0,255:80"	"0/0:0,30,241:45"	"0/0:0,33,255:48"	"0/0:0,39,255:54"	"0/0:0,102,255:99"	"0/0:0,63,255:78"	"0/0:0,54,255:69"
chr22	37732776	.	C	T	15.7	.	"DP=747;VDB=0.0332;AF1=0.01431;AC1=1;DP4=375,214,8,1;MQ=52;FQ=15.8;PV4=0.17,2.1e-15,1,1"	GT:PL:GQ	"0/0:0,78,255:93"	"0/0:0,48,255:63"	"0/0:0,87,255:99"	"0/0:0,90,255:99"	"0/0:0,72,255:87"	"0/0:0,39,176:54"	"0/0:0,45,251:60"	"0/0:0,21,161:36"	"0/0:0,45,255:60"	"0/0:0,42,255:57"	"0/0:0,63,255:78"	"0/0:0,54,255:69"	"0/0:0,39,218:54"	"0/0:0,0,0:16"	"0/0:0,45,255:60"	"0/0:0,36,255:51"	"0/0:0,33,209:48"	"0/0:0,54,255:69"	"0/0:0,24,160:39"	"0/0:0,66,255:81"	"0/0:0,33,243:48"	"0/0:0,60,255:75"	"0/0:0,45,255:60"	"0/0:0,18,170:33"	"0/1:61,0,246:46"	"0/0:0,114,255:99"	"0/0:0,57,255:72"	"0/0:0,63,255:78"	"0/0:0,60,255:75"	"0/0:0,57,255:72"	"0/0:0,18,185:33"	"0/0:0,27,219:42"	"0/0:0,33,252:48"	"0/0:0,63,255:78"	"0/0:0,57,255:72"	"0/0:0,36,255:51"
chr22	37732794	.	ttacaa	t	33.8	.	"INDEL;DP=1001;VDB=0.0422;AF1=0.01711;AC1=1;DP4=341,99,2,16;MQ=46;FQ=33.9;PV4=1e-08,7.4e-05,0.038,0.45"	GT:PL:GQ	"0/1:86,0,166:71"	"0/0:0,24,145:39"	"0/0:8,0,232:8"	"0/0:0,57,255:72"	"0/0:0,24,166:39"	"0/0:0,30,158:45"	"0/0:0,10,159:25"	"0/0:0,15,83:30"	"0/0:0,48,238:63"	"0/0:0,27,184:42"	"0/0:0,36,172:51"	"0/0:0,39,120:54"	"0/0:0,12,47:27"	"0/0:0,0,0:15"	"0/0:0,36,154:51"	"0/0:6,42,136:51"	"0/0:0,18,68:33"	"0/0:0,42,147:57"	"0/0:0,27,108:42"	"0/0:0,48,232:63"	"0/0:0,39,165:54"	"0/0:0,60,245:75"	"0/0:0,24,160:39"	"0/0:0,21,171:36"	"0/0:0,48,255:63"	"0/0:0,117,255:99"	"0/0:0,45,200:60"	"0/0:0,42,214:57"	"0/0:0,54,234:69"	"0/0:0,51,245:66"	"0/0:0,6,57:21"	"0/0:0,24,154:39"	"0/0:0,24,140:39"	"0/0:0,51,212:66"	"0/0:0,45,248:60"	"0/0:0,18,114:33"
chr22	37732795	.	tacaaaaa	taa	999	.	"INDEL;DP=984;VDB=0.0410;AF1=0.05651;AC1=4;DP4=319,67,19,35;MQ=47;FQ=999;PV4=1.9e-12,1,1,1"	GT:PL:GQ	"0/1:249,0,96:99"	"0/1:13,0,103:5"	"0/1:69,0,186:60"	"0/0:42,88,220:55"	"0/0:29,27,138:8"	"0/0:0,24,121:33"	"0/1:54,0,134:45"	"0/0:44,59,105:24"	"0/0:0,48,212:57"	"0/0:3,24,110:30"	"0/0:20,56,162:45"	"0/0:0,30,111:39"	"0/0:0,6,43:15"	"0/0:0,0,0:10"	"0/0:0,25,112:34"	"0/0:0,30,127:39"	"0/0:0,12,65:21"	"0/0:0,39,137:48"	"0/0:0,24,104:33"	"0/0:0,21,163:30"	"0/0:0,30,143:39"	"0/0:0,54,209:63"	"0/0:0,21,138:30"	"0/0:0,21,157:30"	"0/0:0,39,230:48"	"0/0:0,105,255:99"	"0/0:0,36,163:45"	"0/0:7,43,156:45"	"0/0:0,51,192:60"	"0/0:0,51,212:60"	"0/0:33,39,74:15"	"0/0:0,24,139:33"	"0/0:0,12,81:21"	"0/0:0,51,183:60"	"0/0:0,33,186:42"	"0/0:0,12,85:21"
chr22	37732797	.	caaaaaaaaaaaaaaaaaaaaa	"caaaaaaaaaaaaaaaa,caaaaaaaaaaaaaaaaa"	999	.	"INDEL;DP=955;VDB=0.0412;AF1=0.253;G3=0.6724,1.71e-05,0.3276;HWE=0.000153;AC1=18;DP4=47,39,41,28;MQ=47;FQ=84.1;PV4=0.63,1,1,1"	GT:PL:GQ	"1/1:179,45,0,164,2,155:37"	"0/1:66,20,16,50,0,46:5"	"1/1:118,41,20,98,0,89:13"	"0/0:67,73,67,7,15,0:7"	"0/1:54,41,38,57,41,54:5"	"0/1:10,0,0,13,3,13:6"	"0/1:76,7,0,79,12,77:3"	"0/0:47,50,48,5,9,0:5"	"0/0:0,3,4,3,4,4:6"	"0/0:24,24,24,11,11,8:4"	"0/0:43,46,44,35,35,32:5"	"0/0:0,3,4,3,4,4:6"	"0/0:0,0,0,0,0,0:4"	"0/0:0,0,0,0,0,0:4"	"0/0:0,0,0,0,0,0:4"	"0/0:0,0,0,0,0,0:4"	"0/0:0,6,8,6,8,8:8"	"0/0:0,6,12,6,12,12:8"	"0/0:0,3,4,3,4,4:6"	"0/1:39,26,24,15,0,13:6"	"0/0:0,9,13,9,13,13:11"	"0/0:0,9,11,9,11,11:11"	"0/0:0,0,0,0,0,0:4"	"0/0:0,18,24,18,24,24:20"	"0/0:0,36,30,36,30,30:36"	"0/0:0,72,30,72,30,30:40"	"0/0:0,9,11,9,11,11:11"	"0/0:20,23,21,23,21,21:5"	"0/0:0,12,14,12,14,14:14"	"0/0:0,9,13,9,13,13:11"	"0/0:34,34,34,6,6,0:4"	"0/0:0,0,0,0,0,0:4"	"0/0:0,3,4,3,4,4:6"	"0/0:0,15,14,15,14,14:16"	"0/0:0,6,10,6,10,10:8"	"0/0:0,0,0,0,0,0:4"
chr22	37732810	.	A	C	78.9	.	"DP=1044;VDB=0.0357;AF1=0.03088;AC1=2;DP4=232,137,20,5;MQ=38;FQ=79;PV4=0.09,9.9e-05,1,1"	GT:PL:GQ	"0/0:0,33,125:45"	"0/0:0,27,93:39"	"0/0:0,36,128:48"	"0/0:0,48,95:60"	"0/0:0,33,120:45"	"0/0:0,21,99:33"	"0/0:0,24,135:36"	"0/0:0,21,66:33"	"0/0:0,33,162:45"	"0/0:0,24,79:36"	"0/0:0,27,66:39"	"0/0:0,48,146:60"	"0/0:0,9,32:21"	"0/0:0,0,0:12"	"0/0:0,48,85:60"	"0/0:0,51,105:63"	"0/0:0,33,68:45"	"0/0:0,45,68:57"	"0/0:0,15,30:27"	"0/0:0,36,117:48"	"0/0:0,33,111:45"	"0/0:0,51,212:63"	"0/0:0,12,67:24"	"0/1:44,5,0:13"	"0/0:1,0,104:11"	"0/1:100,0,92:88"	"0/0:0,39,158:51"	"0/0:0,30,167:42"	"0/0:0,63,213:75"	"0/0:0,60,159:72"	"0/0:0,6,21:18"	"0/0:0,9,37:21"	"0/0:0,18,94:30"	"0/0:0,45,185:57"	"0/0:0,39,234:51"	"0/0:0,21,104:33"
chr22	37732814	.	aaaaaca	aa	999	.	"INDEL;DP=1026;VDB=0.0315;AF1=0.06509;AC1=4;DP4=113,159,15,11;MQ=40;FQ=999;PV4=0.15,0.31,1,1"	GT:PL:GQ	"0/1:123,0,61:76"	"0/1:24,0,73:16"	"0/1:45,0,104:36"	"0/0:0,27,88:36"	"0/0:1,0,57:8"	"0/0:0,33,159:42"	"0/1:47,0,70:38"	"0/0:0,15,99:24"	"0/0:0,21,121:30"	"0/0:0,0,0:9"	"0/0:0,15,43:24"	"0/0:0,36,126:45"	"0/0:0,12,56:21"	"0/0:0,0,0:9"	"0/0:0,12,69:21"	"0/0:0,12,86:21"	"0/0:0,12,14:21"	"0/0:0,15,66:24"	"0/0:0,6,31:15"	"0/0:0,30,145:39"	"0/0:0,15,77:24"	"0/0:0,39,182:48"	"0/0:1,13,56:21"	"0/0:0,27,167:36"	"0/0:0,69,221:78"	"0/0:0,111,255:99"	"0/0:0,36,160:45"	"0/0:0,21,131:30"	"0/0:0,45,189:54"	"0/0:0,21,113:30"	"0/0:53,53,53:9"	"0/0:21,24,25:12"	"0/0:0,18,105:27"	"0/0:0,36,168:45"	"0/0:0,18,134:27"	"0/0:0,18,119:27"
chr22	37732869	.	G	T	50.6	.	"DP=770;VDB=0.0253;AF1=0.0143;AC1=1;DP4=393,271,4,7;MQ=40;FQ=50.6;PV4=0.21,7.1e-25,1,1"	GT:PL:GQ	"0/0:0,81,255:96"	"0/0:0,57,255:72"	"0/0:0,90,255:99"	"0/0:0,66,255:81"	"0/0:0,51,255:66"	"0/0:0,63,255:78"	"0/0:0,48,255:63"	"0/0:0,66,255:81"	"0/0:0,39,245:54"	"0/0:0,45,255:60"	"0/0:0,57,255:72"	"0/0:0,69,155:84"	"0/0:0,18,38:33"	"0/0:0,0,0:15"	"0/0:0,39,152:54"	"0/0:0,63,209:78"	"0/0:0,39,36:54"	"0/0:0,42,173:57"	"0/0:0,30,37:45"	"0/0:0,36,180:51"	"0/0:0,45,81:60"	"0/0:0,75,255:90"	"0/0:0,60,255:75"	"0/0:0,30,214:45"	"0/0:0,78,255:93"	"0/0:0,129,255:99"	"0/0:0,84,255:99"	"0/0:0,51,255:66"	"0/0:0,102,255:99"	"0/0:0,96,255:99"	"0/0:0,30,235:45"	"0/0:0,24,105:39"	"0/0:0,33,225:48"	"0/1:96,0,186:81"	"0/0:0,51,255:66"	"0/0:0,60,255:75"
chr22	37732900	.	C	T	999	.	"DP=902;VDB=0.0426;AF1=0.1284;AC1=9;DP4=370,307,59,41;MQ=47;FQ=999;PV4=0.45,2.2e-69,0.44,0.36"	GT:PL:GQ	"0/0:0,87,255:92"	"0/0:0,78,255:83"	"0/0:0,90,255:95"	"0/0:0,114,255:99"	"0/0:0,84,255:89"	"0/0:0,51,255:56"	"0/0:0,54,255:59"	"0/0:0,63,255:68"	"0/0:0,66,255:71"	"0/0:0,48,255:53"	"0/0:0,87,255:92"	"0/0:0,78,255:83"	"0/1:24,0,64:19"	"0/0:0,0,0:6"	"0/0:0,54,255:59"	"0/0:0,60,255:65"	"0/1:39,0,141:34"	"0/0:0,72,255:77"	"0/1:29,0,63:24"	"0/1:92,0,121:87"	"0/0:0,39,213:44"	"0/0:0,81,255:86"	"1/1:231,84,0:73"	"0/0:0,21,169:26"	"0/0:0,105,255:99"	"0/1:133,0,255:99"	"0/1:135,0,152:99"	"0/0:0,72,255:77"	"0/1:187,0,154:99"	"0/0:0,93,255:98"	"0/0:0,36,255:41"	"0/0:0,30,181:35"	"0/0:0,30,217:35"	"0/0:0,81,255:86"	"0/0:0,69,255:74"	"0/0:0,66,255:71"
chr22	37732949	.	G	C	999	.	"DP=906;VDB=0.0413;AF1=0.7144;G3=0.1998,0.1719,0.6283;HWE=0.000815;AC1=52;DP4=114,125,265,312;MQ=51;FQ=999;PV4=0.64,1.5e-209,1,0.31"	GT:PL:GQ	"1/1:254,90,0:91"	"1/1:244,96,0:97"	"1/1:255,93,0:94"	"1/1:255,96,0:97"	"1/1:255,108,0:99"	"1/1:195,48,0:49"	"1/1:213,45,0:46"	"1/1:227,54,0:55"	"1/1:255,87,0:88"	"1/1:191,36,0:37"	"1/1:255,96,0:97"	"1/1:194,39,0:40"	"1/1:70,15,0:16"	"1/1:0,0,0:3"	"1/1:162,45,0:46"	"1/1:179,51,0:52"	"1/1:85,21,0:22"	"1/1:224,81,0:82"	"1/1:81,30,0:31"	"1/1:206,58,0:59"	"0/1:45,0,37:36"	"0/1:115,0,248:99"	"1/1:230,72,0:73"	"0/0:0,21,203:14"	"0/0:0,96,255:89"	"0/1:163,0,255:99"	"1/1:253,84,0:85"	"0/1:138,0,255:99"	"0/1:191,0,210:99"	"1/1:247,99,0:99"	"0/1:137,0,143:99"	"0/0:0,36,255:29"	"0/0:0,48,255:41"	"0/0:0,87,255:80"	"0/0:0,84,255:77"	"0/0:0,57,255:50"
chr22	37732973	.	A	C	101	.	"DP=987;VDB=0.0324;AF1=0.01429;AC1=1;DP4=476,464,9,9;MQ=53;FQ=101;PV4=1,1.6e-56,1,0.47"	GT:PL:GQ	"0/0:0,108,255:99"	"0/0:0,84,255:99"	"0/0:0,87,255:99"	"0/0:0,108,255:99"	"0/0:0,120,255:99"	"0/0:0,60,255:75"	"0/0:0,48,255:63"	"0/0:0,60,255:75"	"0/1:146,0,174:99"	"0/0:0,54,255:69"	"0/0:0,96,255:99"	"0/0:0,66,255:81"	"0/0:0,48,230:63"	"0/0:0,0,0:15"	"0/0:0,72,255:87"	"0/0:0,57,255:72"	"0/0:0,33,193:48"	"0/0:0,108,255:99"	"0/0:0,45,242:60"	"0/0:0,99,255:99"	"0/0:0,36,229:51"	"0/0:0,96,255:99"	"0/0:0,66,255:81"	"0/0:0,30,255:45"	"0/0:0,108,255:99"	"0/0:0,157,255:99"	"0/0:0,117,255:99"	"0/0:0,132,255:99"	"0/0:0,154,255:99"	"0/0:0,144,255:99"	"0/0:0,60,255:75"	"0/0:0,54,255:69"	"0/0:0,57,255:72"	"0/0:0,84,255:99"	"0/0:0,81,255:96"	"0/0:0,60,255:75"
chr22	37733022	.	A	C	999	.	"DP=986;VDB=0.0272;AF1=0.05625;AC1=4;DP4=499,408,27,22;MQ=54;FQ=999;PV4=1,7.3e-77,1,1"	GT:PL:GQ	"0/0:0,135,255:99"	"0/0:0,81,255:90"	"0/0:0,90,255:99"	"0/0:0,87,255:96"	"0/0:0,75,255:84"	"0/0:0,48,255:57"	"0/0:0,42,255:51"	"0/0:0,78,255:87"	"0/0:0,69,255:78"	"0/0:0,69,255:78"	"0/0:0,66,255:75"	"0/0:0,96,255:99"	"0/0:0,39,241:48"	"0/0:0,0,0:10"	"0/0:0,84,255:93"	"0/0:0,66,255:75"	"0/0:0,36,231:45"	"0/0:0,102,255:99"	"0/0:0,42,243:51"	"0/0:0,75,255:84"	"0/0:0,66,255:75"	"0/0:0,90,255:99"	"0/0:0,81,255:90"	"1/1:149,27,0:12"	"0/1:176,0,255:99"	"0/1:129,0,255:99"	"0/0:0,126,255:99"	"0/0:0,129,255:99"	"0/0:0,108,255:99"	"0/0:0,169,255:99"	"0/0:0,63,255:72"	"0/0:0,48,255:57"	"0/0:0,57,255:66"	"0/0:0,84,255:93"	"0/0:0,87,255:96"	"0/0:0,66,255:75"
chr22	37733072	.	C	T	999	.	"DP=932;VDB=0.0287;AF1=0.03645;G3=0.9714,8.14e-06,0.02857;HWE=0.00575;AC1=3;DP4=491,313,43,27;MQ=42;FQ=999;PV4=1,6.6e-20,0.0021,1"	GT:PL:GQ	"1/1:255,111,0:94"	"0/1:119,107,255:3"	"0/0:0,108,255:99"	"0/0:0,99,255:99"	"0/0:0,57,255:68"	"0/0:0,42,239:53"	"0/0:60,78,178:29"	"0/0:0,78,255:89"	"0/0:0,57,255:68"	"0/0:0,51,255:62"	"0/0:48,96,202:59"	"0/0:0,81,255:92"	"0/0:0,33,223:44"	"0/0:0,0,0:12"	"0/0:0,51,234:62"	"0/0:0,63,255:74"	"0/0:0,42,244:53"	"0/0:0,78,255:89"	"0/0:0,54,251:65"	"0/0:0,78,255:89"	"0/0:0,66,255:77"	"0/0:0,51,255:62"	"0/0:0,81,255:92"	"0/0:0,12,103:23"	"0/0:0,151,255:99"	"0/0:0,108,255:99"	"0/0:0,129,255:99"	"0/0:0,102,255:99"	"0/0:0,90,255:99"	"0/0:0,160,255:99"	"0/0:0,42,218:53"	"0/0:0,33,255:44"	"0/0:0,33,255:44"	"0/0:0,87,255:98"	"0/0:0,111,255:99"	"0/0:0,72,255:83"
chr22	37733082	.	T	C	999	.	"DP=923;VDB=0.0419;AF1=0.8572;G3=0.1429,2.278e-07,0.8571;HWE=8.83e-08;AC1=62;DP4=71,43,437,284;MQ=36;FQ=999;PV4=0.76,5.6e-159,1.8e-34,1"	GT:PL:GQ	"1/1:199,111,0:99"	"1/1:210,81,0:86"	"1/1:228,117,0:99"	"1/1:194,93,0:98"	"1/1:204,66,0:71"	"1/1:183,57,0:62"	"1/1:141,42,0:47"	"1/1:199,69,0:74"	"1/1:199,54,0:59"	"1/1:179,45,0:50"	"1/1:141,75,0:80"	"1/1:193,87,0:92"	"1/1:72,27,0:32"	"1/1:0,0,0:6"	"1/1:110,42,0:47"	"1/1:149,51,0:56"	"1/1:47,24,0:29"	"1/1:180,66,0:71"	"1/1:102,45,0:50"	"1/1:149,81,0:86"	"1/1:135,54,0:59"	"1/1:162,45,0:50"	"1/1:199,78,0:83"	"1/1:56,12,0:17"	"1/1:215,151,0:99"	"1/1:203,111,0:99"	"1/1:215,123,0:99"	"1/1:230,96,0:99"	"1/1:202,69,0:74"	"1/1:237,151,0:99"	"1/1:151,39,0:44"	"0/0:0,27,220:16"	"0/0:0,48,255:37"	"0/0:0,81,255:70"	"0/0:0,117,255:99"	"0/0:0,69,255:58"
chr22	37733262	.	C	A	18.6	.	"DP=1075;VDB=0.0184;AF1=0.03951;AC1=3;DP4=282,721,6,15;MQ=14;FQ=18.7;PV4=1,9.2e-25,1,0.26"	GT:PL:GQ	"0/0:0,126,131:99"	"0/1:16,0,17:6"	"0/0:0,111,145:99"	"0/0:0,123,165:99"	"0/0:0,87,119:98"	"0/0:0,75,124:86"	"0/0:0,90,104:99"	"0/0:0,93,186:99"	"0/1:36,0,79:25"	"0/1:38,0,59:27"	"0/0:0,108,174:99"	"0/0:0,102,96:99"	"0/0:0,33,12:39"	"0/0:0,0,0:11"	"0/0:0,45,62:56"	"0/0:0,69,85:80"	"0/0:0,51,9:37"	"0/0:0,69,114:80"	"0/0:0,51,9:37"	"0/0:0,63,107:74"	"0/0:0,60,8:36"	"0/0:0,66,114:77"	"0/0:0,90,121:99"	"0/0:0,15,56:26"	"0/0:0,135,130:99"	"0/0:0,229,204:99"	"0/0:0,151,178:99"	"0/0:0,129,119:99"	"0/0:0,141,174:99"	"0/0:0,129,132:99"	"0/0:0,75,88:86"	"0/0:0,45,97:56"	"0/0:0,54,132:65"	"0/0:0,99,148:99"	"0/0:0,102,238:99"	"0/0:0,60,128:71"
chr22	37733300	.	A	G	137	.	"DP=997;VDB=0.0292;AF1=0.02858;AC1=2;DP4=341,506,13,19;MQ=32;FQ=137;PV4=1,6.5e-20,1,0.39"	GT:PL:GQ	"0/0:0,96,255:99"	"0/0:0,63,251:75"	"0/0:0,99,255:99"	"0/0:0,96,255:99"	"0/0:0,57,255:69"	"0/0:0,54,155:66"	"0/0:0,72,230:84"	"0/0:0,96,228:99"	"0/0:0,78,255:90"	"0/0:0,57,217:69"	"0/0:0,96,255:99"	"0/0:0,51,202:63"	"0/0:0,27,67:39"	"0/0:0,0,0:12"	"0/0:0,45,208:57"	"0/0:0,51,179:63"	"0/0:0,27,125:39"	"0/0:0,84,255:96"	"0/0:0,36,148:48"	"0/0:0,81,255:93"	"0/0:0,42,92:54"	"0/1:62,0,136:50"	"0/0:0,105,255:99"	"0/0:0,33,159:45"	"0/1:136,0,168:99"	"0/0:0,208,255:99"	"0/0:0,144,255:99"	"0/0:0,81,228:93"	"0/0:0,96,255:99"	"0/0:0,117,255:99"	"0/0:0,60,171:72"	"0/0:0,24,147:36"	"0/0:0,54,253:66"	"0/0:0,75,255:87"	"0/0:0,102,255:99"	"0/0:0,45,205:57"
chr22	37733337	.	T	C	53.6	.	"DP=941;VDB=0.0262;AF1=0.01429;AC1=1;DP4=348,482,2,10;MQ=46;FQ=53.6;PV4=0.14,0.00023,0.27,1"	GT:PL:GQ	"0/0:0,69,255:84"	"0/0:0,54,255:69"	"0/0:0,75,255:90"	"0/0:0,90,255:99"	"0/0:0,81,255:96"	"0/0:0,36,254:51"	"0/0:0,66,255:81"	"0/0:0,90,255:99"	"0/0:0,90,255:99"	"0/0:0,54,255:69"	"0/0:0,90,255:99"	"0/0:0,66,255:81"	"0/0:0,36,255:51"	"0/0:0,0,0:15"	"0/0:0,45,255:60"	"0/0:0,63,255:78"	"0/0:0,33,243:48"	"0/0:0,87,255:99"	"0/0:0,42,241:57"	"0/0:0,96,255:99"	"0/0:0,39,255:54"	"0/0:0,63,255:78"	"0/0:0,68,255:83"	"0/0:0,18,112:33"	"0/0:0,96,255:99"	"0/0:0,163,255:99"	"0/0:0,123,255:99"	"0/1:99,0,255:84"	"0/0:0,129,255:99"	"0/0:0,138,255:99"	"0/0:0,45,232:60"	"0/0:0,30,214:45"	"0/0:0,57,255:72"	"0/0:0,40,255:55"	"0/0:0,90,255:99"	"0/0:0,39,229:54"
chr22	37733363	.	ctttttttttttttt	cttttt	999	.	"INDEL;DP=823;VDB=0.0401;AF1=0.2954;G3=0.6181,0.09125,0.2906;HWE=0.000264;AC1=21;DP4=106,131,88,111;MQ=51;FQ=999;PV4=0.92,1,0.0009,1"	GT:PL:GQ	"0/0:0,36,46:37"	"0/0:0,24,26:24"	"0/0:0,24,35:25"	"0/0:0,36,38:36"	"0/0:0,42,39:41"	"0/0:40,40,40:3"	"0/0:6,15,12:9"	"0/0:0,24,35:25"	"0/0:0,39,38:39"	"0/0:0,18,34:19"	"0/0:0,42,27:34"	"0/0:0,24,31:25"	"1/1:51,15,0:9"	"0/0:0,0,0:3"	"0/0:0,18,19:18"	"0/1:87,0,3:10"	"0/1:15,0,4:10"	"1/1:255,12,0:6"	"0/1:31,0,5:12"	"0/1:136,0,8:15"	"0/1:37,0,4:11"	"0/0:0,45,47:45"	"1/1:255,42,0:35"	"0/0:1,4,6:5"	"0/0:0,30,15:22"	"1/1:255,23,0:16"	"1/1:255,69,0:62"	"0/0:0,45,52:46"	"1/1:255,8,0:4"	"1/1:255,111,0:99"	"0/1:11,0,10:10"	"0/0:0,21,30:22"	"0/0:0,24,38:25"	"0/0:0,27,32:28"	"0/0:0,33,49:34"	"0/0:2,14,16:12"
chr22	37733421	.	G	A	128	.	"DP=897;VDB=0.0259;AF1=0.01439;AC1=1;DP4=335,384,7,6;MQ=35;FQ=128;PV4=0.78,0.43,0.37,0.31"	GT:PL:GQ	"0/0:0,96,255:99"	"0/0:0,75,255:90"	"0/0:0,84,255:99"	"0/0:0,75,255:90"	"0/0:0,90,255:99"	"0/0:0,45,238:60"	"0/0:0,18,142:33"	"0/0:0,51,255:66"	"0/0:0,60,255:75"	"0/0:0,33,186:48"	"0/0:0,81,255:96"	"0/0:0,27,121:42"	"0/0:0,39,47:54"	"0/0:0,0,0:15"	"0/0:0,60,165:75"	"0/0:0,72,241:87"	"0/0:0,30,76:45"	"0/0:0,66,212:81"	"0/0:0,48,42:63"	"0/0:0,48,178:63"	"0/0:0,7,11:22"	"0/0:0,45,255:60"	"0/0:0,60,255:75"	"0/0:0,18,127:33"	"0/0:0,132,255:99"	"0/0:0,132,255:99"	"0/0:0,114,255:99"	"0/1:173,0,204:99"	"0/0:0,105,255:99"	"0/0:0,141,255:99"	"0/0:0,21,173:36"	"0/0:0,48,255:63"	"0/0:0,42,255:57"	"0/0:0,60,255:75"	"0/0:0,42,244:57"	"0/0:0,45,255:60"
chr22	37733484	.	C	T	999	.	"DP=890;VDB=0.0374;AF1=0.05348;AC1=4;DP4=312,473,11,14;MQ=36;FQ=999;PV4=0.68,6.6e-47,1,1"	GT:PL:GQ	"0/0:0,87,255:97"	"0/0:0,105,255:99"	"0/0:0,108,255:99"	"0/0:0,105,255:99"	"0/0:0,63,255:73"	"0/0:0,60,255:70"	"0/0:0,27,136:37"	"0/0:0,93,255:99"	"0/0:0,57,255:67"	"0/0:0,27,204:37"	"0/0:0,96,255:99"	"0/0:0,33,247:43"	"0/0:0,30,95:40"	"0/0:0,0,0:10"	"1/1:127,20,0:6"	"0/0:0,63,247:73"	"0/0:0,36,69:46"	"0/1:53,0,56:43"	"0/0:0,27,62:37"	"0/1:90,0,89:80"	"0/0:0,15,50:25"	"0/0:0,69,255:79"	"0/0:0,60,255:70"	"0/0:0,24,174:34"	"0/0:0,126,255:99"	"0/0:0,134,255:99"	"0/0:0,151,255:99"	"0/0:0,105,255:99"	"0/0:0,39,248:49"	"0/0:0,120,255:99"	"0/0:0,39,203:49"	"0/0:0,57,255:67"	"0/0:0,66,255:76"	"0/0:0,93,255:99"	"0/0:0,105,255:99"	"0/0:0,63,255:73"
chr22	37733504	.	C	A	102	.	"DP=870;VDB=0.0308;AF1=0.01429;AC1=1;DP4=289,491,1,10;MQ=43;FQ=102;PV4=0.063,0.04,0.2,0.31"	GT:PL:GQ	"0/0:0,96,255:99"	"0/0:0,87,255:99"	"0/0:0,108,255:99"	"0/0:0,93,255:99"	"0/0:0,60,255:75"	"0/0:0,60,255:75"	"0/0:0,27,195:42"	"0/0:0,75,255:90"	"0/0:0,51,255:66"	"0/0:0,39,255:54"	"0/0:0,90,255:99"	"0/0:0,48,255:63"	"0/0:0,24,101:39"	"0/0:0,0,0:15"	"0/0:0,51,232:66"	"0/0:0,60,248:75"	"0/0:0,24,110:39"	"0/0:0,54,246:69"	"0/0:0,24,111:39"	"0/0:0,54,255:69"	"0/0:0,27,124:42"	"0/0:0,72,255:87"	"0/0:0,51,255:66"	"0/0:0,30,183:45"	"0/0:0,120,255:99"	"0/0:0,160,255:99"	"0/0:0,160,255:99"	"0/0:0,69,255:84"	"0/1:147,0,136:99"	"0/0:0,105,255:99"	"0/0:0,33,177:48"	"0/0:0,63,255:78"	"0/0:0,66,255:81"	"0/0:0,81,255:96"	"0/0:0,99,255:99"	"0/0:0,60,255:75"
chr22	37733513	.	C	T	87.6	.	"DP=913;VDB=0.0330;AF1=0.01429;AC1=1;DP4=317,513,5,9;MQ=45;FQ=87.6;PV4=1,3e-16,0.35,1"	GT:PL:GQ	"0/0:0,102,255:99"	"0/0:0,102,255:99"	"0/0:0,96,255:99"	"0/0:0,96,255:99"	"0/0:0,69,255:84"	"0/0:0,54,255:69"	"0/0:0,36,255:51"	"0/1:133,0,153:99"	"0/0:0,69,255:84"	"0/0:0,33,240:48"	"0/0:0,93,255:99"	"0/0:0,57,255:72"	"0/0:0,30,170:45"	"0/0:0,0,0:15"	"0/0:0,54,255:69"	"0/0:0,78,255:93"	"0/0:0,39,217:54"	"0/0:0,57,255:72"	"0/0:0,27,132:42"	"0/0:0,60,255:75"	"0/0:0,30,169:45"	"0/0:0,78,255:93"	"0/0:0,51,255:66"	"0/0:0,24,159:39"	"0/0:0,111,255:99"	"0/0:0,175,255:99"	"0/0:0,151,255:99"	"0/0:0,87,255:99"	"0/0:0,60,255:75"	"0/0:0,105,255:99"	"0/0:0,36,194:51"	"0/0:0,60,255:75"	"0/0:0,66,255:81"	"0/0:0,78,255:93"	"0/0:0,117,255:99"	"0/0:0,72,255:87"
chr22	37733516	.	A	C	78.2	.	"DP=923;VDB=0.0356;AF1=0.02857;AC1=2;DP4=323,516,10,11;MQ=46;FQ=78.3;PV4=0.5,4.8e-35,0.00028,1"	GT:PL:GQ	"0/0:0,102,255:99"	"0/0:0,96,255:99"	"0/0:0,96,255:99"	"0/0:0,96,255:99"	"0/0:0,75,255:87"	"0/0:0,54,255:66"	"0/0:0,39,255:51"	"0/0:0,78,255:90"	"0/0:0,69,255:81"	"0/0:0,39,255:51"	"0/0:0,93,255:99"	"0/0:0,60,255:72"	"0/0:0,30,174:42"	"0/0:0,0,0:12"	"0/0:0,57,255:69"	"0/0:0,81,255:93"	"0/0:0,39,227:51"	"0/0:0,54,255:66"	"0/0:0,27,132:39"	"0/0:0,54,255:66"	"0/0:0,30,168:42"	"0/0:0,81,255:93"	"0/0:0,45,255:57"	"0/0:0,24,167:36"	"0/0:0,126,255:99"	"0/0:0,169,255:99"	"0/0:0,172,255:99"	"0/1:93,0,247:81"	"0/0:0,60,255:72"	"0/0:0,105,255:99"	"0/1:46,0,133:34"	"0/0:0,57,255:69"	"0/0:0,66,255:78"	"0/0:0,75,255:87"	"0/0:0,117,255:99"	"0/0:0,78,255:90"
chr22	37733541	.	A	T	999	.	"DP=943;VDB=0.0336;AF1=0.05714;AC1=4;DP4=377,469,10,28;MQ=53;FQ=999;PV4=0.03,1.5e-45,0.41,1"	GT:PL:GQ	"0/0:0,114,255:99"	"0/0:0,84,255:93"	"0/0:0,105,255:99"	"0/0:0,102,255:99"	"0/0:0,84,255:93"	"0/0:0,63,255:72"	"0/0:0,57,255:66"	"0/0:0,66,255:75"	"0/0:0,66,255:75"	"0/0:0,60,255:69"	"0/0:0,72,255:81"	"0/0:0,90,255:99"	"0/0:0,33,255:42"	"0/0:0,0,0:10"	"0/0:0,54,255:63"	"0/0:0,75,255:84"	"0/0:0,51,255:60"	"0/0:0,63,255:72"	"0/0:0,39,255:48"	"0/0:0,87,255:96"	"0/0:0,42,255:51"	"0/0:0,87,255:96"	"0/0:0,48,255:57"	"0/0:0,42,255:51"	"0/0:0,129,255:99"	"0/0:0,166,255:99"	"0/0:0,144,255:99"	"0/0:0,108,255:99"	"0/0:0,63,255:72"	"0/0:0,69,255:78"	"0/0:0,36,248:45"	"0/1:95,0,166:86"	"0/1:124,0,218:99"	"0/1:98,0,213:89"	"0/0:0,120,255:99"	"0/1:116,0,229:99"
chr22	37733555	.	C	T	78.6	.	"DP=952;VDB=0.0180;AF1=0.01429;AC1=1;DP4=414,468,16,7;MQ=56;FQ=78.6;PV4=0.035,9.3e-56,1,1"	GT:PL:GQ	"0/0:0,108,255:99"	"0/0:0,84,255:99"	"0/0:0,123,255:99"	"0/0:0,96,255:99"	"0/0:0,84,255:99"	"0/0:0,66,255:81"	"0/0:0,63,255:78"	"0/0:0,51,255:66"	"0/0:0,72,255:87"	"0/0:0,66,255:81"	"0/0:0,90,255:99"	"0/0:0,81,255:96"	"0/0:0,39,255:54"	"0/0:0,0,0:15"	"0/0:0,72,255:87"	"0/0:0,78,255:93"	"0/0:0,39,255:54"	"0/0:0,72,255:87"	"0/0:0,33,255:48"	"0/0:0,96,255:99"	"0/0:0,48,255:63"	"0/0:0,87,255:99"	"0/0:0,60,255:75"	"0/0:0,45,255:60"	"0/0:0,132,255:99"	"0/0:0,163,255:99"	"0/0:0,126,255:99"	"0/1:124,0,255:99"	"0/0:0,54,255:69"	"0/0:0,63,255:78"	"0/0:0,30,255:45"	"0/0:0,51,255:66"	"0/0:0,66,255:81"	"0/0:0,50,255:65"	"0/0:0,117,255:99"	"0/0:0,75,255:90"
chr22	37733573	.	G	C	999	.	"DP=935;VDB=0.0487;AF1=0.02857;AC1=2;DP4=422,430,17,10;MQ=56;FQ=999;PV4=0.18,1.1e-43,0.19,1"	GT:PL:GQ	"0/0:0,114,255:99"	"0/0:0,84,255:96"	"0/0:0,111,255:99"	"0/0:0,96,255:99"	"0/0:0,87,255:99"	"0/0:0,57,255:69"	"0/0:0,66,255:78"	"0/0:0,54,255:66"	"0/0:0,72,255:84"	"0/0:0,81,255:93"	"0/0:0,90,255:99"	"0/0:0,69,255:81"	"0/0:0,27,249:39"	"0/0:0,0,0:12"	"0/0:0,72,255:84"	"0/0:0,42,255:54"	"0/0:0,33,255:45"	"0/0:0,75,255:87"	"0/0:0,45,255:57"	"0/0:0,87,255:99"	"0/1:61,0,210:49"	"0/0:0,81,255:93"	"0/0:0,60,255:72"	"0/0:0,39,255:51"	"0/0:0,135,255:99"	"0/0:0,144,255:99"	"0/0:0,129,255:99"	"0/1:167,0,255:99"	"0/0:0,54,255:66"	"0/0:0,72,255:84"	"0/0:0,42,255:54"	"0/0:0,45,255:57"	"0/0:0,78,255:90"	"0/0:0,28,255:40"	"0/0:0,102,255:99"	"0/0:0,66,255:78"
chr22	37733591	.	T	G	999	.	"DP=907;VDB=0.0345;AF1=0.1394;AC1=10;DP4=428,347,43,41;MQ=54;FQ=999;PV4=0.49,1.3e-136,3.4e-09,1"	GT:PL:GQ	"0/0:0,108,255:99"	"0/0:0,93,255:98"	"0/0:0,102,255:99"	"0/0:0,84,255:89"	"0/0:0,96,255:99"	"0/0:0,51,255:56"	"0/0:0,81,255:86"	"0/0:0,60,255:65"	"0/0:0,75,255:80"	"0/0:0,69,255:74"	"0/0:0,84,255:89"	"1/1:150,36,0:25"	"0/0:0,27,193:32"	"0/0:0,0,0:6"	"1/1:165,66,0:55"	"0/1:10,0,199:6"	"0/1:31,0,108:26"	"0/1:67,0,248:62"	"0/1:42,0,45:37"	"0/1:58,0,251:53"	"0/0:0,39,233:44"	"0/1:108,0,160:99"	"0/0:0,57,255:62"	"0/0:0,33,255:38"	"0/0:0,120,255:99"	"0/0:0,135,255:99"	"0/0:0,120,255:99"	"0/0:0,138,255:99"	"0/0:0,69,255:74"	"0/0:0,90,255:95"	"0/0:0,57,255:62"	"0/0:0,48,255:53"	"0/0:0,75,255:80"	"0/0:0,72,255:77"	"0/0:0,99,255:99"	"0/0:0,57,255:62"
chr22	37733623	.	G	A	999	.	"DP=923;VDB=0.0296;AF1=0.09655;AC1=7;DP4=491,240,23,27;MQ=51;FQ=999;PV4=0.0032,1.8e-95,0.17,0.35"	GT:PL:GQ	"0/0:0,108,255:99"	"0/0:0,114,255:99"	"0/0:0,78,255:85"	"0/0:0,66,255:73"	"0/0:0,96,255:99"	"0/0:0,39,255:46"	"0/0:0,78,255:85"	"0/0:0,54,255:61"	"0/0:0,75,229:82"	"0/0:0,39,255:46"	"0/0:0,93,255:99"	"0/1:100,6,0:8"	"0/0:0,9,33:16"	"0/0:0,0,0:7"	"1/1:121,13,0:3"	"0/1:25,0,103:18"	"0/0:0,12,37:19"	"0/1:71,0,58:63"	"0/0:0,9,11:16"	"0/1:68,0,97:61"	"0/0:0,12,25:19"	"0/1:147,0,117:99"	"0/0:0,72,255:79"	"0/0:0,24,210:31"	"0/0:0,129,255:99"	"0/0:0,157,255:99"	"0/0:0,117,255:99"	"0/0:0,117,255:99"	"0/0:0,54,255:61"	"0/0:0,105,255:99"	"0/0:0,90,255:97"	"0/0:0,33,251:40"	"0/0:0,60,255:67"	"0/0:0,123,255:99"	"0/0:0,78,255:85"	"0/0:0,54,255:61"
chr22	37733640	.	A	G	999	.	"DP=854;VDB=0.0295;AF1=0.7213;G3=0.1924,0.1849,0.6227;HWE=0.00311;AC1=52;DP4=141,58,262,166;MQ=50;FQ=999;PV4=0.02,1,2.3e-32,0.45"	GT:PL:GQ	"1/1:255,93,0:94"	"1/1:255,87,0:88"	"1/1:250,51,0:52"	"1/1:255,36,0:37"	"1/1:255,58,0:59"	"1/1:171,24,0:25"	"1/1:255,51,0:52"	"1/1:235,33,0:34"	"1/1:214,60,0:61"	"1/1:190,27,0:28"	"1/1:255,69,0:70"	"1/1:183,13,0:14"	"1/1:17,6,0:8"	"1/1:0,0,0:3"	"1/1:198,18,0:19"	"1/1:172,30,0:31"	"1/1:12,6,0:8"	"1/1:242,39,0:40"	"1/1:29,10,0:11"	"1/1:206,27,0:28"	"0/1:19,0,26:22"	"0/1:222,0,99:98"	"1/1:255,48,0:49"	"0/0:0,9,83:4"	"0/0:0,99,255:92"	"0/1:255,0,233:99"	"1/1:255,108,0:99"	"0/1:255,0,212:99"	"0/1:137,0,131:99"	"1/1:255,90,0:91"	"0/1:163,0,204:99"	"0/0:0,30,208:23"	"0/0:0,45,255:38"	"0/0:0,96,255:89"	"0/0:0,63,255:56"	"0/1:0,6,233:4"
chr22	37733724	.	G	A	999	.	"DP=864;VDB=0.0211;AF1=0.05719;AC1=4;DP4=375,410,15,9;MQ=43;FQ=999;PV4=0.21,0.0019,0.049,1"	GT:PL:GQ	"0/0:0,93,255:99"	"0/0:0,69,255:78"	"0/0:0,78,255:87"	"0/0:0,120,255:99"	"0/0:0,108,255:99"	"0/0:0,57,255:66"	"0/0:0,78,255:87"	"0/0:0,66,255:75"	"0/0:0,78,255:87"	"0/0:0,18,167:27"	"0/0:0,54,255:63"	"0/0:0,81,255:90"	"0/0:0,30,46:39"	"0/0:0,0,0:10"	"1/1:255,42,0:27"	"0/0:0,60,190:69"	"0/0:0,33,57:42"	"0/1:91,0,64:77"	"0/0:0,45,73:54"	"0/1:40,0,169:31"	"0/0:0,42,47:51"	"0/0:0,72,255:81"	"0/0:0,75,255:84"	"0/0:0,15,145:24"	"0/0:0,111,255:99"	"0/0:0,132,255:99"	"0/0:0,111,255:99"	"0/0:0,63,255:72"	"0/0:0,96,255:99"	"0/0:0,123,255:99"	"0/0:0,30,245:39"	"0/0:0,36,255:45"	"0/0:0,75,255:84"	"0/0:0,99,255:99"	"0/0:0,87,255:96"	"0/0:0,51,255:60"
chr22	37733856	.	A	C	77.4	.	"DP=272;VDB=0.0066;AF1=1;AC1=72;DP4=1,1,16,4;MQ=14;FQ=-27.9;PV4=0.41,0.00012,1,1"	GT:PL:GQ	"1/1:0,0,0:10"	"1/1:0,0,0:10"	"1/1:4,3,0:13"	"1/1:0,0,0:10"	"1/1:0,0,0:10"	"1/1:5,3,0:13"	"1/1:0,0,0:10"	"1/1:0,0,0:10"	"1/1:20,12,0:21"	"1/1:0,3,4:9"	"1/1:7,6,0:15"	"1/1:0,0,0:10"	"1/1:0,0,0:10"	"1/1:0,0,0:10"	"1/1:4,3,0:13"	"1/1:0,0,0:10"	"1/1:0,0,0:10"	"1/1:0,0,0:10"	"1/1:0,0,0:10"	"1/1:16,3,0:13"	"1/1:0,0,0:10"	"1/1:1,1,0:11"	"1/1:4,3,0:13"	"1/1:0,0,0:10"	"1/1:4,3,0:13"	"1/1:17,6,0:16"	"1/1:0,0,0:10"	"1/1:7,6,0:15"	"1/1:0,0,0:10"	"1/1:0,0,0:10"	"1/1:4,3,0:13"	"1/1:0,0,0:10"	"1/1:5,3,0:13"	"1/1:0,0,0:10"	"1/1:0,0,0:10"	"1/1:25,3,0:13"
chr22	37733857	.	A	"G,T"	55.2	.	"DP=262;VDB=0.0049;AF1=1;AC1=72;DP4=0,3,15,4;MQ=14;FQ=-27.4;PV4=0.023,0.0015,1,1"	GT:PL:GQ	"1/1:0,0,0,0,0,0:9"	"1/1:0,0,0,0,0,0:9"	"1/1:8,6,0,8,6,8:14"	"1/1:0,0,0,0,0,0:9"	"1/1:0,0,0,0,0,0:9"	"1/1:0,0,0,0,0,0:9"	"1/1:0,0,0,0,0,0:9"	"1/1:0,0,0,0,0,0:9"	"1/1:20,12,0,20,12,20:20"	"1/1:0,0,0,0,0,0:9"	"1/1:7,6,0,7,6,7:14"	"1/1:0,0,0,0,0,0:9"	"1/1:0,0,0,0,0,0:9"	"1/1:0,0,0,0,0,0:9"	"1/1:4,3,0,4,3,4:12"	"1/1:0,0,0,0,0,0:9"	"1/1:0,0,0,0,0,0:9"	"1/1:0,3,4,3,4,4:8"	"1/1:0,0,0,0,0,0:9"	"1/1:27,3,0,27,3,27:12"	"1/1:0,0,0,0,0,0:9"	"1/1:1,1,0,4,3,3:10"	"1/1:4,3,0,4,3,4:12"	"1/1:0,3,4,3,4,4:8"	"1/1:4,3,0,4,3,4:12"	"1/1:13,3,0,13,3,13:12"	"1/1:0,0,0,0,0,0:9"	"1/1:7,6,0,7,6,7:14"	"1/1:0,0,0,0,0,0:9"	"1/1:0,0,0,0,0,0:9"	"1/1:4,3,0,4,3,4:12"	"1/1:0,0,0,0,0,0:9"	"1/1:5,3,0,5,3,5:12"	"1/1:0,0,0,0,0,0:9"	"1/1:0,0,0,0,0,0:9"	"1/1:17,17,17,3,3,0:9"
chr22	37733858	.	A	T	70.9	.	"DP=262;VDB=0.0049;AF1=1;AC1=72;DP4=0,2,14,4;MQ=15;FQ=-27.6;PV4=0.079,0.0006,1,1"	GT:PL:GQ	"1/1:0,0,0:9"	"1/1:0,0,0:9"	"1/1:8,6,0:15"	"1/1:0,0,0:9"	"1/1:0,0,0:9"	"1/1:0,0,0:9"	"1/1:0,0,0:9"	"1/1:0,0,0:9"	"1/1:20,9,0:18"	"1/1:0,0,0:9"	"1/1:7,6,0:15"	"1/1:0,0,0:9"	"1/1:0,0,0:9"	"1/1:0,0,0:9"	"1/1:4,3,0:12"	"1/1:0,0,0:9"	"1/1:0,0,0:9"	"1/1:0,0,0:9"	"1/1:0,0,0:9"	"1/1:18,3,0:12"	"1/1:0,0,0:9"	"1/1:0,3,4:8"	"1/1:4,3,0:12"	"1/1:0,3,4:8"	"1/1:4,3,0:12"	"1/1:16,6,0:15"	"1/1:0,0,0:9"	"1/1:7,6,0:15"	"1/1:0,0,0:9"	"1/1:0,0,0:9"	"1/1:4,3,0:12"	"1/1:0,0,0:9"	"1/1:5,3,0:12"	"1/1:0,0,0:9"	"1/1:0,0,0:9"	"1/1:23,3,0:12"
chr22	37733860	.	G	A	75.6	.	"DP=261;VDB=0.0046;AF1=1;AC1=72;DP4=0,1,15,4;MQ=13;FQ=-27.8;PV4=0.25,1,1,1"	GT:PL:GQ	"1/1:0,0,0:10"	"1/1:0,0,0:10"	"1/1:8,6,0:15"	"1/1:0,0,0:10"	"1/1:0,0,0:10"	"1/1:0,0,0:10"	"1/1:0,0,0:10"	"1/1:0,0,0:10"	"1/1:22,9,0:18"	"1/1:0,0,0:10"	"1/1:17,9,0:18"	"1/1:0,0,0:10"	"1/1:0,0,0:10"	"1/1:0,0,0:10"	"1/1:4,3,0:12"	"1/1:0,0,0:10"	"1/1:0,0,0:10"	"1/1:0,0,0:10"	"1/1:0,0,0:10"	"1/1:0,0,0:10"	"1/1:0,0,0:10"	"1/1:1,1,0:11"	"1/1:4,3,0:12"	"1/1:0,0,0:10"	"1/1:4,3,0:12"	"1/1:17,6,0:15"	"1/1:0,0,0:10"	"1/1:7,6,0:15"	"1/1:0,0,0:10"	"1/1:0,0,0:10"	"1/1:4,3,0:12"	"1/1:0,0,0:10"	"1/1:5,3,0:12"	"1/1:0,0,0:10"	"1/1:0,0,0:10"	"1/1:24,3,0:12"
chr22	37734619	.	N	A	146	.	"DP=14;VDB=0.0100;AF1=1;AC1=72;DP4=0,0,8,1;MQ=24;FQ=-26.6"	GT:PL:GQ	"1/1:0,0,0:7"	"1/1:0,0,0:7"	"1/1:0,0,0:7"	"1/1:0,0,0:7"	"1/1:0,0,0:7"	"1/1:0,0,0:7"	"1/1:0,0,0:7"	"1/1:0,0,0:7"	"1/1:0,0,0:7"	"1/1:0,0,0:7"	"1/1:0,0,0:7"	"1/1:0,0,0:7"	"1/1:0,0,0:7"	"1/1:0,0,0:7"	"1/1:29,3,0:10"	"1/1:29,3,0:10"	"1/1:26,3,0:10"	"1/1:29,3,0:10"	"1/1:0,0,0:7"	"1/1:0,0,0:7"	"1/1:0,0,0:7"	"1/1:7,3,0:10"	"1/1:0,0,0:7"	"1/1:0,0,0:7"	"1/1:0,0,0:7"	"1/1:25,6,0:13"	"1/1:20,3,0:10"	"1/1:0,0,0:7"	"1/1:0,0,0:7"	"1/1:0,0,0:7"	"1/1:0,0,0:7"	"1/1:0,0,0:7"	"1/1:0,0,0:7"	"1/1:0,0,0:7"	"1/1:0,0,0:7"	"1/1:20,3,0:10"
chr22	37734630	.	G	T	11.4	.	"DP=562;VDB=0.0012;AF1=0.01619;AC1=1;DP4=254,235,10,11;MQ=16;FQ=11.5;PV4=0.82,6.5e-08,0.0026,0.13"	GT:PL:GQ	"0/0:0,54,144:69"	"0/1:56,0,22:39"	"0/0:0,48,114:63"	"0/0:0,39,109:54"	"0/0:0,48,160:63"	"0/0:0,24,55:39"	"0/0:3,0,15:12"	"0/0:0,39,126:54"	"0/0:0,2,29:17"	"0/0:0,0,61:15"	"0/0:0,69,112:84"	"0/0:0,48,133:63"	"0/0:0,3,4:18"	"0/0:0,0,0:15"	"0/0:0,36,162:51"	"0/0:0,21,106:36"	"0/0:0,30,117:45"	"0/0:0,42,162:57"	"0/0:0,33,134:48"	"0/0:0,36,155:51"	"0/0:0,27,160:42"	"0/0:0,39,89:54"	"0/0:0,45,88:60"	"0/0:0,12,58:27"	"0/0:0,81,135:96"	"0/0:0,69,133:84"	"0/0:0,93,160:99"	"0/0:0,66,131:81"	"0/0:0,54,104:69"	"0/0:0,51,134:66"	"0/0:0,57,112:72"	"0/0:0,30,107:45"	"0/0:0,36,110:51"	"0/0:0,24,82:39"	"0/0:0,84,161:99"	"0/0:0,54,140:69"
chr22	37734678	.	attt	aTttt	999	.	"INDEL;DP=768;VDB=0.0168;AF1=1;AC1=72;DP4=0,0,363,297;MQ=28;FQ=-48"	GT:PL:GQ	"1/1:245,96,0:99"	"1/1:208,69,0:95"	"1/1:174,57,0:83"	"1/1:123,42,0:68"	"1/1:233,69,0:95"	"1/1:147,54,0:80"	"1/1:215,69,0:95"	"1/1:194,45,0:71"	"1/1:219,54,0:80"	"1/1:169,48,0:74"	"1/1:230,102,0:99"	"1/1:150,54,0:80"	"1/1:0,0,0:26"	"1/1:0,0,0:26"	"1/1:129,27,0:53"	"1/1:136,33,0:59"	"1/1:7,6,0:32"	"1/1:157,45,0:71"	"1/1:42,6,0:32"	"1/1:122,21,0:47"	"1/1:4,3,0:29"	"1/1:218,66,0:92"	"1/1:172,57,0:83"	"1/1:114,18,0:44"	"1/1:255,129,0:99"	"1/1:243,108,0:99"	"1/1:244,141,0:99"	"1/1:174,78,0:99"	"1/1:219,78,0:99"	"1/1:181,60,0:86"	"1/1:212,69,0:95"	"1/1:95,18,0:44"	"1/1:200,48,0:74"	"1/1:209,51,0:77"	"1/1:184,93,0:99"	"1/1:171,66,0:92"
chr22	37734681	.	t	tA	25.1	.	"INDEL;DP=789;VDB=0.0226;AF1=0.2471;AC1=18;DP4=28,15,7,7;MQ=52;FQ=26.4;PV4=0.36,1.3e-27,1.1e-05,1"	GT:PL:GQ	"0/1:10,0,25:9"	"0/0:0,0,0:4"	"0/1:7,0,47:6"	"0/0:0,15,105:17"	"0/1:21,3,0:6"	"0/1:13,0,20:11"	"0/0:0,0,0:4"	"0/0:0,2,48:5"	"0/0:0,3,32:6"	"0/0:0,3,28:6"	"0/1:9,3,0:4"	"0/0:0,6,55:9"	"0/0:0,3,4:6"	"0/0:0,0,0:4"	"0/0:0,3,23:6"	"0/0:0,6,56:9"	"0/0:0,0,0:4"	"0/0:0,6,62:9"	"0/0:0,3,31:6"	"0/0:0,3,31:6"	"0/0:0,3,29:6"	"0/1:10,0,25:9"	"0/1:9,3,0:4"	"0/0:0,6,58:9"	"0/1:14,0,71:12"	"0/0:0,9,77:11"	"0/1:26,6,0:4"	"0/1:8,3,0:3"	"0/0:0,15,106:17"	"0/0:0,6,51:9"	"0/1:18,3,0:6"	"0/0:0,0,0:4"	"0/0:0,0,0:4"	"0/0:0,3,30:6"	"0/0:0,0,0:4"	"0/0:0,6,62:9"
chr22	37734797	.	T	C	999	.	"DP=874;VDB=0.0351;AF1=0.07969;AC1=6;DP4=255,391,20,29;MQ=51;FQ=999;PV4=0.88,2.1e-84,1,1"	GT:PL:GQ	"0/0:0,75,255:83"	"0/0:0,51,255:59"	"0/0:0,78,255:86"	"0/0:0,69,255:77"	"0/0:0,84,255:92"	"0/0:0,72,255:80"	"0/0:0,30,213:38"	"0/0:0,42,255:50"	"0/0:0,48,255:56"	"0/0:0,57,255:65"	"0/0:0,72,255:80"	"0/0:0,66,255:74"	"0/0:0,24,139:32"	"0/0:0,0,0:8"	"0/0:0,69,255:77"	"0/0:0,54,255:62"	"0/0:0,33,210:41"	"0/0:0,45,255:53"	"0/0:0,51,255:59"	"0/0:0,63,255:71"	"0/1:49,0,116:41"	"0/0:0,54,255:62"	"0/0:0,45,255:53"	"1/1:55,15,0:4"	"0/1:82,0,184:74"	"0/1:99,0,255:91"	"0/0:0,102,255:99"	"0/1:88,0,224:80"	"0/0:0,48,253:56"	"0/0:0,69,255:77"	"0/0:0,51,255:59"	"0/0:0,42,255:50"	"0/0:0,57,255:65"	"0/0:0,57,255:65"	"0/0:0,111,255:99"	"0/0:0,63,255:71"
chr22	37734846	.	T	C	999	.	"DP=934;VDB=0.0377;AF1=0.3149;G3=0.6857,1.057e-08,0.3143;HWE=4.29e-11;AC1=22;DP4=294,228,134,115;MQ=54;FQ=999;PV4=0.54,8.2e-97,1,1"	GT:PL:GQ	"1/1:244,90,0:84"	"1/1:218,63,0:57"	"1/1:209,63,0:57"	"1/1:248,66,0:60"	"1/1:249,120,0:99"	"1/1:230,69,0:63"	"1/1:163,33,0:27"	"1/1:180,51,0:45"	"1/1:203,48,0:42"	"1/1:240,69,0:63"	"1/1:239,72,0:66"	"0/0:0,39,228:39"	"0/0:0,15,126:15"	"0/0:0,0,0:3"	"0/0:0,69,255:69"	"0/0:0,39,255:39"	"0/0:0,36,254:36"	"0/0:0,60,255:60"	"0/0:0,27,203:27"	"0/0:0,72,255:72"	"0/0:0,60,255:60"	"0/0:0,54,255:54"	"0/0:0,60,255:60"	"0/0:0,18,151:18"	"0/0:0,123,255:99"	"0/0:0,129,255:99"	"0/0:0,96,255:96"	"0/0:0,111,255:99"	"0/0:0,78,255:78"	"0/0:0,42,255:42"	"0/0:0,63,255:63"	"0/0:0,42,255:42"	"0/0:0,60,255:60"	"0/0:0,87,255:87"	"0/0:0,120,255:99"	"0/0:0,66,255:66"
chr22	37734894	.	A	T	999	.	"DP=1409;VDB=0.0207;AF1=0.01591;G3=0.9714,8.844e-07,0.02857;HWE=0.0212;AC1=1;DP4=568,477,19,14;MQ=40;FQ=999;PV4=0.86,0.00083,1,0.42"	GT:PL:GQ	"0/1:255,12,0:9"	"0/0:0,31,255:46"	"0/0:0,117,255:99"	"0/0:0,111,255:99"	"0/0:0,126,255:99"	"0/0:0,66,241:81"	"0/0:0,102,255:99"	"0/0:0,123,255:99"	"0/0:0,108,255:99"	"0/0:0,78,255:93"	"0/0:0,123,255:99"	"0/0:0,72,255:87"	"0/0:0,57,113:72"	"0/0:0,0,0:15"	"0/0:0,54,243:69"	"0/0:0,48,255:63"	"0/0:0,42,100:57"	"0/0:0,63,218:78"	"0/0:0,57,163:72"	"0/0:0,75,255:90"	"0/0:0,51,154:66"	"0/0:0,57,255:72"	"0/0:0,99,255:99"	"0/0:0,30,176:45"	"0/0:0,117,255:99"	"0/0:0,132,255:99"	"0/0:0,123,255:99"	"0/0:0,255,255:99"	"0/0:0,175,255:99"	"0/0:0,102,255:99"	"0/0:0,60,255:75"	"0/0:0,24,206:39"	"0/0:0,60,255:75"	"0/0:0,72,255:87"	"0/0:0,102,255:99"	"0/0:0,63,255:78"
chr22	37735031	.	C	T	999	.	"DP=965;VDB=0.0316;AF1=0.09205;G3=0.8571,0.08844,0.05447;HWE=0.0335;AC1=7;DP4=437,385,37,26;MQ=41;FQ=999;PV4=0.43,0.056,0.0093,1"	GT:PL:GQ	"0/0:0,123,255:99"	"0/1:183,0,255:99"	"0/0:0,90,255:97"	"0/0:0,99,255:99"	"0/0:0,96,255:99"	"0/1:115,12,0:4"	"0/1:192,0,145:99"	"0/0:0,60,255:67"	"1/1:255,35,0:22"	"0/1:112,0,255:99"	"0/0:0,102,255:99"	"0/0:0,42,251:49"	"0/0:0,24,82:31"	"0/0:0,0,0:8"	"0/0:0,78,255:85"	"0/0:0,78,255:85"	"0/0:0,42,110:49"	"0/0:0,87,229:94"	"0/0:0,33,102:40"	"0/0:0,105,255:99"	"0/0:0,51,123:58"	"0/0:0,69,255:76"	"0/0:0,72,255:79"	"0/0:0,18,160:25"	"0/0:0,129,255:99"	"0/0:0,126,255:99"	"0/0:0,114,255:99"	"0/0:0,114,255:99"	"0/0:0,99,255:99"	"0/0:0,57,255:64"	"0/0:0,111,255:99"	"0/0:0,48,255:55"	"0/0:0,51,255:58"	"0/0:0,75,255:82"	"0/0:0,53,255:60"	"0/0:0,48,255:55"
chr22	37735142	.	Cttttttttttttttttttttttt	Cttttttttttttt	999	.	"INDEL;DP=795;VDB=0.0395;AF1=0.2317;G3=0.7324,4.477e-06,0.2676;HWE=2.67e-06;AC1=16;DP4=29,51,50,29;MQ=45;FQ=57.9;PV4=0.00084,1,1,1"	GT:PL:GQ	"0/0:0,24,24:26"	"0/0:2,11,7:10"	"0/0:8,11,10:6"	"0/0:11,20,15:10"	"0/0:4,10,8:8"	"0/0:0,9,11:11"	"0/0:0,6,7:8"	"0/0:0,12,14:14"	"0/0:0,9,9:11"	"0/0:0,6,8:8"	"0/0:0,15,11:16"	"0/0:0,3,4:6"	"0/0:0,6,8:8"	"0/0:0,0,0:4"	"0/0:0,15,18:17"	"0/0:0,9,11:11"	"0/0:0,0,0:4"	"0/0:0,3,4:6"	"0/0:4,4,4:4"	"0/0:0,3,4:6"	"0/0:4,3,0:3"	"1/1:255,27,0:19"	"0/0:0,6,7:8"	"1/1:82,9,0:3"	"0/0:255,255,255:4"	"1/1:255,27,11:8"	"0/0:8,11,10:6"	"0/1:175,7,0:4"	"1/1:255,32,17:8"	"0/0:4,10,9:8"	"1/1:186,9,0:3"	"0/0:0,12,14:14"	"0/0:0,0,0:4"	"0/0:0,3,4:6"	"0/0:0,15,16:17"	"0/0:0,6,8:8"
chr22	37735167	.	A	G	125	.	"DP=715;VDB=0.0159;AF1=0.05286;AC1=4;DP4=159,341,8,16;MQ=46;FQ=126;PV4=0.83,1.7e-32,1,1"	GT:PL:GQ	"0/0:0,60,227:70"	"0/0:0,54,255:64"	"0/0:0,66,255:76"	"0/0:0,51,255:61"	"0/0:0,72,255:82"	"0/0:0,48,254:58"	"0/0:0,33,213:43"	"0/0:0,36,255:46"	"0/0:0,30,218:40"	"0/0:0,21,163:31"	"0/0:0,48,252:58"	"0/0:0,45,227:55"	"0/0:0,24,96:34"	"0/0:0,0,0:10"	"0/0:0,51,246:61"	"0/0:0,39,189:49"	"0/0:0,33,24:42"	"0/0:0,51,236:61"	"0/0:0,12,80:22"	"0/0:0,57,255:67"	"0/0:0,39,140:49"	"0/0:0,51,255:61"	"0/0:0,30,192:40"	"0/0:0,18,134:28"	"0/0:0,104,255:99"	"0/0:0,69,255:79"	"0/0:0,48,214:58"	"0/0:0,57,255:67"	"0/0:0,39,227:49"	"0/0:0,39,255:49"	"0/0:0,34,209:44"	"0/1:64,0,44:53"	"0/1:13,0,105:5"	"0/1:84,0,109:74"	"0/0:0,45,192:55"	"0/1:46,0,104:36"
chr22	37735342	.	C	T	999	.	"DP=1090;VDB=0.0416;AF1=0.6715;G3=0.2285,0.2002,0.5713;HWE=0.00128;AC1=49;DP4=155,173,309,365;MQ=58;FQ=999;PV4=0.69,1.5e-258,0.0079,1"	GT:PL:GQ	"1/1:236,138,0:99"	"1/1:236,111,0:99"	"1/1:241,93,0:93"	"1/1:249,126,0:99"	"1/1:246,151,0:99"	"1/1:225,54,0:54"	"1/1:221,63,0:63"	"1/1:244,105,0:99"	"1/1:235,78,0:78"	"1/1:200,51,0:51"	"1/1:237,81,0:81"	"1/1:209,69,0:69"	"1/1:122,21,0:21"	"1/1:0,0,0:3"	"0/0:0,72,255:66"	"1/1:233,72,0:72"	"1/1:190,57,0:57"	"0/1:92,0,255:98"	"1/1:187,57,0:57"	"0/1:34,0,204:40"	"0/1:84,0,184:90"	"0/1:86,0,252:92"	"1/1:236,93,0:93"	"0/0:0,24,173:18"	"0/0:0,157,255:99"	"0/1:141,0,255:99"	"1/1:250,135,0:99"	"0/1:170,0,214:99"	"0/1:144,0,205:99"	"1/1:188,42,0:42"	"1/1:210,71,0:71"	"0/0:0,66,255:60"	"0/0:0,75,255:69"	"0/0:0,102,255:96"	"0/0:0,117,255:99"	"0/0:0,87,255:81"
chr22	37735362	.	A	C	56.6	.	"DP=1121;VDB=0.0218;AF1=0.01431;AC1=1;DP4=522,490,9,11;MQ=59;FQ=56.7;PV4=0.65,1.1e-22,1,1"	GT:PL:GQ	"0/0:0,157,255:99"	"0/0:0,138,255:99"	"0/0:0,120,255:99"	"0/0:0,138,255:99"	"0/1:102,0,255:87"	"0/0:0,48,255:63"	"0/0:0,69,255:84"	"0/0:0,111,255:99"	"0/0:0,72,255:87"	"0/0:0,42,255:57"	"0/0:0,78,255:93"	"0/0:0,78,255:93"	"0/0:0,33,255:48"	"0/0:0,0,0:15"	"0/0:0,84,255:99"	"0/0:0,84,255:99"	"0/0:0,72,255:87"	"0/0:0,90,255:99"	"0/0:0,54,255:69"	"0/0:0,48,255:63"	"0/0:0,30,250:45"	"0/0:0,69,255:84"	"0/0:0,81,255:96"	"0/0:0,12,123:27"	"0/0:0,132,255:99"	"0/0:0,123,255:99"	"0/0:0,141,255:99"	"0/0:0,123,255:99"	"0/0:0,120,255:99"	"0/0:0,75,255:90"	"0/0:0,111,255:99"	"0/0:0,60,255:75"	"0/0:0,78,255:93"	"0/0:0,93,255:99"	"0/0:0,114,255:99"	"0/0:0,66,255:81"
chr22	37735370	.	C	T	999	.	"DP=1087;VDB=0.0448;AF1=0.05725;AC1=4;DP4=507,486,20,30;MQ=59;FQ=999;PV4=0.15,8e-105,6.4e-30,0.44"	GT:PL:GQ	"0/0:0,169,255:99"	"0/0:0,123,255:99"	"0/0:0,123,255:99"	"0/0:0,163,255:99"	"0/0:0,151,255:99"	"0/0:0,48,255:57"	"0/0:0,78,255:87"	"0/0:0,111,255:99"	"0/0:0,78,255:87"	"0/0:0,36,255:45"	"0/0:0,90,255:99"	"0/0:0,78,255:87"	"0/0:0,36,255:45"	"0/0:0,0,0:10"	"1/1:235,78,0:63"	"0/0:0,72,255:81"	"0/0:0,69,255:78"	"0/1:151,0,255:99"	"0/0:0,60,255:69"	"0/1:134,0,121:99"	"0/0:0,36,255:45"	"0/0:0,72,255:81"	"0/0:0,72,255:81"	"0/0:0,12,123:21"	"0/0:0,126,255:99"	"0/0:0,132,255:99"	"0/0:0,144,255:99"	"0/0:0,141,255:99"	"0/0:0,96,255:99"	"0/0:0,72,255:81"	"0/0:0,117,255:99"	"0/0:0,48,255:57"	"0/0:0,78,255:87"	"0/0:0,102,255:99"	"0/0:0,123,255:99"	"0/0:0,69,255:78"
chr22	37735404	.	C	A	999	.	"DP=1055;VDB=0.0431;AF1=0.8578;G3=0.1429,2.314e-07,0.8571;HWE=9.05e-08;AC1=62;DP4=57,71,439,418;MQ=60;FQ=999;PV4=0.18,0.13,0.0066,1"	GT:PL:GQ	"1/1:255,160,0:99"	"1/1:255,129,0:99"	"1/1:255,108,0:99"	"1/1:255,132,0:99"	"1/1:255,129,0:99"	"1/1:255,36,0:41"	"1/1:255,39,0:44"	"1/1:255,99,0:99"	"1/1:255,75,0:80"	"1/1:255,48,0:53"	"1/1:255,120,0:99"	"1/1:255,54,0:59"	"1/1:255,42,0:47"	"1/1:0,0,0:6"	"1/1:255,51,0:56"	"1/1:255,87,0:92"	"1/1:255,51,0:56"	"1/1:255,63,0:68"	"1/1:255,45,0:50"	"1/1:255,75,0:80"	"1/1:255,39,0:44"	"1/1:255,63,0:68"	"1/1:255,72,0:77"	"1/1:151,15,0:20"	"1/1:255,126,0:99"	"1/1:255,148,0:99"	"1/1:255,129,0:99"	"1/1:255,102,0:99"	"1/1:255,105,0:99"	"1/1:255,78,0:83"	"1/1:255,144,0:99"	"0/0:0,30,234:19"	"0/0:0,69,255:58"	"0/0:0,24,255:13"	"0/0:0,120,255:99"	"0/0:0,39,255:28"
chr22	37735490	.	T	C	999	.	"DP=904;VDB=0.0348;AF1=0.5001;G3=0.4289,0.1425,0.4286;HWE=8.54e-06;AC1=36;DP4=184,191,197,229;MQ=58;FQ=999;PV4=0.44,1.7e-207,1,1"	GT:PL:GQ	"1/1:255,90,0:87"	"1/1:255,105,0:99"	"1/1:255,102,0:99"	"1/1:250,84,0:81"	"1/1:236,81,0:78"	"1/1:203,45,0:42"	"1/1:195,42,0:39"	"1/1:230,57,0:54"	"1/1:252,81,0:78"	"1/1:227,48,0:45"	"1/1:249,78,0:75"	"0/0:0,57,255:54"	"0/0:0,30,255:27"	"0/1:0,0,0:3"	"1/1:203,48,0:45"	"0/0:0,75,255:72"	"0/0:0,48,255:45"	"0/1:72,0,186:75"	"0/0:0,45,255:42"	"0/1:106,0,255:99"	"0/1:23,0,109:26"	"0/0:0,96,255:93"	"0/0:0,72,255:69"	"1/1:176,33,0:30"	"0/1:189,0,205:99"	"0/1:200,0,255:99"	"0/0:0,78,255:75"	"1/1:255,99,0:96"	"0/0:0,54,255:51"	"0/0:0,72,255:69"	"1/1:164,66,0:63"	"0/0:0,36,255:33"	"0/0:0,39,255:36"	"0/0:0,75,255:72"	"0/0:0,78,255:75"	"0/0:0,23,255:20"
chr22	37735595	.	C	T	999	.	"DP=929;VDB=0.0383;AF1=0.0572;AC1=4;DP4=350,448,27,26;MQ=59;FQ=999;PV4=0.32,0.0054,1,1"	GT:PL:GQ	"0/0:0,84,255:93"	"0/0:0,72,255:81"	"0/0:0,126,255:99"	"1/1:255,57,0:42"	"0/0:0,87,255:96"	"0/0:0,84,255:93"	"0/0:0,45,255:54"	"0/1:255,0,226:99"	"0/0:0,78,255:87"	"0/1:125,0,195:99"	"0/0:0,105,255:99"	"0/0:0,54,255:63"	"0/0:0,33,255:42"	"0/0:0,0,0:10"	"0/0:0,60,255:69"	"0/0:0,69,255:78"	"0/0:0,42,255:51"	"0/0:0,60,255:69"	"0/0:0,54,255:63"	"0/0:0,81,255:90"	"0/0:0,30,255:39"	"0/0:0,78,255:87"	"0/0:0,81,255:90"	"0/0:0,15,162:24"	"0/0:0,154,255:99"	"0/0:0,129,255:99"	"0/0:0,114,255:99"	"0/0:0,105,255:99"	"0/0:0,63,255:72"	"0/0:0,102,255:99"	"0/0:0,39,255:48"	"0/0:0,42,255:51"	"0/0:0,60,255:69"	"0/0:0,75,255:84"	"0/0:0,63,255:72"	"0/0:0,48,255:57"
chr22	37735596	.	G	A	999	.	"DP=934;VDB=0.0370;AF1=0.0429;AC1=3;DP4=365,455,19,16;MQ=59;FQ=999;PV4=0.3,1,1,1"	GT:PL:GQ	"0/0:0,78,255:88"	"0/1:217,0,217:99"	"0/0:0,126,255:99"	"0/0:0,66,255:76"	"0/0:0,84,255:94"	"0/0:0,84,255:94"	"0/1:165,0,150:99"	"0/0:0,84,255:94"	"0/0:0,81,255:91"	"0/0:0,39,255:49"	"0/1:255,0,255:99"	"0/0:0,57,255:67"	"0/0:0,30,255:40"	"0/0:0,0,0:11"	"0/0:0,60,255:70"	"0/0:0,75,255:85"	"0/0:0,45,255:55"	"0/0:0,66,255:76"	"0/0:0,57,255:67"	"0/0:0,78,255:88"	"0/0:0,30,255:40"	"0/0:0,78,255:88"	"0/0:0,78,255:88"	"0/0:0,15,164:25"	"0/0:0,151,255:99"	"0/0:0,132,255:99"	"0/0:0,114,255:99"	"0/0:0,108,255:99"	"0/0:0,63,255:73"	"0/0:0,108,255:99"	"0/0:0,39,255:49"	"0/0:0,42,255:52"	"0/0:0,60,255:70"	"0/0:0,75,255:85"	"0/0:0,63,255:73"	"0/0:0,51,255:61"
chr22	37735606	.	C	T	79.6	.	"DP=948;VDB=0.0286;AF1=0.0143;AC1=1;DP4=428,451,6,5;MQ=58;FQ=79.6;PV4=0.77,6.3e-21,1,1"	GT:PL:GQ	"0/0:0,84,255:99"	"0/0:0,60,255:75"	"0/0:0,129,255:99"	"0/0:0,105,255:99"	"0/0:0,99,255:99"	"0/0:0,75,255:90"	"0/0:0,48,255:63"	"0/0:0,78,255:93"	"0/0:0,90,255:99"	"0/0:0,45,255:60"	"0/0:0,102,255:99"	"0/0:0,63,255:78"	"0/0:0,30,234:45"	"0/0:0,0,0:15"	"0/0:0,66,255:81"	"0/0:0,84,255:99"	"0/0:0,54,255:69"	"0/0:0,54,255:69"	"0/0:0,54,255:69"	"0/0:0,69,255:84"	"0/0:0,24,221:39"	"0/0:0,81,255:96"	"0/0:0,81,255:96"	"0/0:0,15,166:30"	"0/0:0,157,255:99"	"0/0:0,135,255:99"	"0/0:0,114,255:99"	"0/0:0,132,255:99"	"0/0:0,72,255:87"	"0/0:0,108,255:99"	"0/1:125,0,80:99"	"0/0:0,42,255:57"	"0/0:0,75,255:90"	"0/0:0,75,255:90"	"0/0:0,75,255:90"	"0/0:0,51,255:66"
chr22	37735689	.	tcc	tc	999	.	"INDEL;DP=958;VDB=0.0419;AF1=0.6452;G3=0.2561,0.2012,0.5427;HWE=0.000899;AC1=47;DP4=182,155,312,212;MQ=60;FQ=999;PV4=0.12,2e-41,0.0021,1"	GT:PL:GQ	"1/1:255,93,0:93"	"1/1:255,78,0:78"	"1/1:255,81,0:81"	"1/1:255,84,0:84"	"1/1:255,123,0:99"	"1/1:255,60,0:60"	"1/1:253,39,0:39"	"1/1:255,69,0:69"	"1/1:255,90,0:90"	"1/1:216,33,0:33"	"1/1:255,78,0:78"	"1/1:255,48,0:48"	"1/1:170,18,0:18"	"0/1:0,0,0:3"	"0/0:0,57,255:51"	"1/1:255,93,0:93"	"1/1:238,30,0:30"	"0/1:217,0,255:99"	"1/1:255,48,0:48"	"0/1:149,0,255:99"	"0/1:32,0,244:38"	"0/1:255,0,243:99"	"1/1:255,87,0:87"	"0/0:0,12,132:7"	"0/0:0,148,255:99"	"0/1:171,0,255:99"	"1/1:255,114,0:99"	"0/0:0,78,255:72"	"0/1:207,0,255:99"	"1/1:255,45,0:45"	"0/1:21,0,255:27"	"0/0:0,63,255:57"	"0/0:0,51,255:45"	"0/0:0,75,255:69"	"0/0:0,84,255:78"	"0/0:0,69,255:63"
