# Supplementary material for: The Role of the Antiviral APOBEC3 Gene Family in Protecting Chimpanzees against Lentiviruses from Monkeys
Source: PLoS Pathog. 2015 Sep 22;11(9):e1005149. doi: 10.1371/journal.ppat.1005149 (PMC4578921; doi:10.1371/journal.ppat.1005149)
Supplement: S3 Dataset — Sequencing reads from [34]. (TXT) [file ppat.1005149.s010.txt]

##fileformat=VCFv4.1																																												
##samtoolsVersion=0.1.18 (r982:295)																																												
"##INFO=<ID=DP,Number=1,Type=Integer,Description=""Raw read depth"">"																																												
"##INFO=<ID=DP4,Number=4,Type=Integer,Description=""# high-quality ref-forward bases, ref-reverse, alt-forward and alt-reverse bases"">"																																												
"##INFO=<ID=MQ,Number=1,Type=Integer,Description=""Root-mean-square mapping quality of covering reads"">"																																												
"##INFO=<ID=FQ,Number=1,Type=Float,Description=""Phred probability of all samples being the same"">"																																												
"##INFO=<ID=AF1,Number=1,Type=Float,Description=""Max-likelihood estimate of the first ALT allele frequency (assuming HWE)"">"																																												
"##INFO=<ID=AC1,Number=1,Type=Float,Description=""Max-likelihood estimate of the first ALT allele count (no HWE assumption)"">"																																												
"##INFO=<ID=G3,Number=3,Type=Float,Description=""ML estimate of genotype frequencies"">"																																												
"##INFO=<ID=HWE,Number=1,Type=Float,Description=""Chi^2 based HWE test P-value based on G3"">"																																												
"##INFO=<ID=CLR,Number=1,Type=Integer,Description=""Log ratio of genotype likelihoods with and without the constraint"">"																																												
"##INFO=<ID=UGT,Number=1,Type=String,Description=""The most probable unconstrained genotype configuration in the trio"">"																																												
"##INFO=<ID=CGT,Number=1,Type=String,Description=""The most probable constrained genotype configuration in the trio"">"																																												
"##INFO=<ID=PV4,Number=4,Type=Float,Description=""P-values for strand bias, baseQ bias, mapQ bias and tail distance bias"">"																																												
"##INFO=<ID=INDEL,Number=0,Type=Flag,Description=""Indicates that the variant is an INDEL."">"																																												
"##INFO=<ID=PC2,Number=2,Type=Integer,Description=""Phred probability of the nonRef allele frequency in group1 samples being larger (,smaller) than in group2."">"																																												
"##INFO=<ID=PCHI2,Number=1,Type=Float,Description=""Posterior weighted chi^2 P-value for testing the association between group1 and group2 samples."">"																																												
"##INFO=<ID=QCHI2,Number=1,Type=Integer,Description=""Phred scaled PCHI2."">"																																												
"##INFO=<ID=PR,Number=1,Type=Integer,Description=""# permutations yielding a smaller PCHI2."">"																																												
"##INFO=<ID=VDB,Number=1,Type=Float,Description=""Variant Distance Bias"">"																																												
"##FORMAT=<ID=GT,Number=1,Type=String,Description=""Genotype"">"																																												
"##FORMAT=<ID=GQ,Number=1,Type=Integer,Description=""Genotype Quality"">"																																												
"##FORMAT=<ID=GL,Number=3,Type=Float,Description=""Likelihoods for RR,RA,AA genotypes (R=ref,A=alt)"">"																																												
"##FORMAT=<ID=DP,Number=1,Type=Integer,Description=""# high-quality bases"">"																																												
"##FORMAT=<ID=SP,Number=1,Type=Integer,Description=""Phred-scaled strand bias P-value"">"																																												
"##FORMAT=<ID=PL,Number=G,Type=Integer,Description=""List of Phred-scaled genotype likelihoods"">"																																												
#CHROM	POS	ID	REF	ALT	QUAL	FILTER	INFO	FORMAT	PAN/Pan_paniscus-A914_Hortense	PAN/Pan_paniscus-A915_Kosana	PAN/Pan_paniscus-A917_Dzeeta	PAN/Pan_paniscus-A918_Hermien	PAN/Pan_paniscus-A919_Desmond	PAN/Pan_paniscus-A922_Catherine	PAN/Pan_paniscus-A924_Chipita	PAN/Pan_paniscus-A925_Bono	PAN/Pan_paniscus-A926_Natalie	PAN/Pan_paniscus-A927_Salonga	PAN/Pan_paniscus-A928_Kumbuka	PAN/Pan_troglodytes_ellioti-Akwaya_Jean	PAN/Pan_troglodytes_ellioti-Banyo	PAN/Pan_troglodytes_ellioti-Basho	PAN/Pan_troglodytes_ellioti-Damian	PAN/Pan_troglodytes_ellioti-Julie	PAN/Pan_troglodytes_ellioti-Kopongo	PAN/Pan_troglodytes_ellioti-Koto	PAN/Pan_troglodytes_ellioti-Paquita	PAN/Pan_troglodytes_ellioti-Taweh	PAN/Pan_troglodytes_ellioti-Tobi	PAN/Pan_troglodytes_schweinfurthii-100037_Vincent	PAN/Pan_troglodytes_schweinfurthii-100040_Andromeda	PAN/Pan_troglodytes_schweinfurthii-9729_Harriet	PAN/Pan_troglodytes_schweinfurthii-A910_Bwambalea	PAN/Pan_troglodytes_schweinfurthii-A911_Kidongo	PAN/Pan_troglodytes_schweinfurthii-A912_Nakuu	PAN/Pan_troglodytes_troglodytes-A957_Vaillant	PAN/Pan_troglodytes_troglodytes-A958_Doris	PAN/Pan_troglodytes_troglodytes-A959_Julie	PAN/Pan_troglodytes_troglodytes-A960_Clara	PAN/Pan_troglodytes_verus-9668_Bosco	PAN/Pan_troglodytes_verus-9730_Donald	PAN/Pan_troglodytes_verus-A956_Jimmie	PAN/Pan_troglodytes_verus-Clint	PAN/Pan_troglodytes_verus-X00100_Koby
chr22	37753196	.	G	C	7.26	.	"DP=259;VDB=0.0055;AF1=0.01707;AC1=1;DP4=50,159,0,7;MQ=35;FQ=7.32;PV4=0.36,2.3e-11,0.26,1"	GT:PL:GQ	"0/0:0,3,4:19"	"0/0:0,9,45:25"	"0/0:0,3,4:19"	"0/0:0,12,25:28"	"0/0:0,9,51:25"	"0/0:0,0,0:16"	"0/0:0,3,18:19"	"0/0:0,0,0:16"	"0/0:0,3,18:19"	"0/0:0,6,42:22"	"0/0:0,9,35:25"	"0/0:0,45,228:61"	"0/0:0,3,4:19"	"0/0:0,0,0:16"	"0/0:0,15,23:31"	"0/0:0,30,174:46"	"0/0:0,21,140:37"	"0/0:0,18,13:33"	"0/0:0,30,156:46"	"0/0:0,30,20:45"	"0/0:0,18,147:34"	"0/0:0,45,233:61"	"0/0:0,27,150:43"	"0/0:0,15,84:31"	"0/1:51,0,78:35"	"0/0:0,30,121:46"	"0/0:0,18,118:34"	"0/0:0,6,22:22"	"0/0:0,21,75:37"	"0/0:0,12,67:28"	"0/0:0,30,104:46"	"0/0:0,18,149:34"	"0/0:0,18,118:34"	"0/0:0,39,123:55"	"0/0:0,30,188:46"	"0/0:0,33,214:49"
chr22	37753224	.	G	C	21.4	.	"DP=240;VDB=0.0299;AF1=0.1767;G3=0.796,0.007111,0.1969;HWE=0.000274;AC1=13;DP4=45,123,10,31;MQ=41;FQ=22.2;PV4=0.84,0.25,3.9e-24,1"	GT:PL:GQ	"0/0:0,0,0:5"	"0/0:0,0,0:5"	"0/0:0,0,0:5"	"0/0:0,0,0:5"	"0/0:0,0,0:5"	"0/0:4,3,0:4"	"0/0:0,0,0:5"	"0/0:0,0,0:5"	"0/0:0,0,0:5"	"0/0:0,0,0:5"	"0/0:0,0,0:5"	"0/0:0,54,255:58"	"0/1:18,6,0:4"	"0/0:0,0,0:5"	"1/1:21,21,0:7"	"0/0:0,11,188:15"	"0/0:0,8,148:12"	"1/1:31,27,0:14"	"0/0:0,7,177:11"	"1/1:50,27,0:17"	"0/0:0,27,226:31"	"0/0:0,48,251:52"	"0/0:0,30,173:34"	"0/0:0,9,93:13"	"0/0:0,48,144:52"	"0/0:0,36,173:40"	"0/0:0,9,95:13"	"0/1:19,0,8:13"	"0/0:0,2,71:7"	"0/0:0,7,112:11"	"0/0:0,24,114:28"	"0/0:0,18,153:22"	"0/0:0,12,94:16"	"0/0:0,42,167:46"	"0/0:0,27,201:31"	"0/0:0,33,219:37"
chr22	37753395	.	G	C	999	.	"DP=287;VDB=0.0396;AF1=0.1969;G3=0.7168,0.1581,0.1251;HWE=0.0254;AC1=14;DP4=144,36,56,18;MQ=45;FQ=999;PV4=0.5,0.33,0.22,0.47"	GT:PL:GQ	"0/0:0,9,106:12"	"0/0:0,12,84:15"	"0/0:0,15,125:18"	"0/0:0,15,125:18"	"0/0:0,6,53:10"	"0/0:0,9,95:12"	"0/0:0,0,0:5"	"0/0:0,12,92:15"	"0/0:0,15,118:18"	"0/0:0,9,84:12"	"0/0:0,9,83:12"	"0/0:0,21,143:24"	"0/1:36,3,0:7"	"0/0:0,0,0:5"	"1/1:163,15,0:7"	"0/0:0,4,70:8"	"0/1:26,0,34:23"	"1/1:255,53,0:44"	"0/1:31,0,0:10"	"1/1:220,45,0:36"	"0/1:35,0,4:13"	"0/0:0,9,45:12"	"0/0:0,18,156:21"	"0/0:0,24,214:27"	"0/0:0,33,214:36"	"0/0:0,36,172:39"	"0/0:0,6,58:10"	"0/0:0,30,168:33"	"0/1:127,0,100:99"	"0/1:161,0,101:99"	"0/0:2,0,177:4"	"0/0:0,30,242:33"	"0/0:0,21,186:24"	"0/0:0,45,185:48"	"0/0:0,30,201:33"	"0/0:0,15,143:18"
chr22	37753494	.	T	G	999	.	"DP=321;VDB=0.0238;AF1=0.301;AC1=22;DP4=58,42,35,0;MQ=52;FQ=999;PV4=2.6e-07,9.1e-11,1,1"	GT:PL:GQ	"0/1:29,6,0:3"	"0/0:0,3,13:5"	"0/1:17,3,0:5"	"1/1:68,15,0:9"	"0/0:0,0,0:3"	"0/0:0,0,0:3"	"0/0:0,0,0:3"	"0/1:14,0,53:13"	"0/1:15,0,21:14"	"0/1:15,0,51:14"	"0/1:6,0,21:6"	"0/0:0,3,115:5"	"0/0:0,3,29:5"	"0/0:0,0,0:3"	"0/0:0,0,105:3"	"0/1:6,0,69:6"	"0/0:0,9,80:10"	"0/0:0,6,158:8"	"0/1:7,0,35:7"	"0/0:0,21,129:22"	"0/1:25,0,89:24"	"0/0:0,12,115:13"	"0/1:14,0,113:13"	"0/0:0,6,64:8"	"0/1:13,0,23:12"	"0/1:59,6,0:3"	"0/1:15,0,37:14"	"0/0:0,3,39:5"	"0/0:0,12,80:13"	"0/0:0,9,39:10"	"0/1:14,0,68:13"	"0/0:0,9,79:10"	"0/1:2,0,86:4"	"0/0:0,9,66:10"	"0/0:0,21,130:22"	"0/0:0,15,156:16"
chr22	37753496	.	G	A	999	.	"DP=325;VDB=0.0417;AF1=0.2257;AC1=16;DP4=120,21,27,20;MQ=51;FQ=999;PV4=0.00017,4.1e-18,0.003,0.18"	GT:PL:GQ	"0/0:0,6,52:9"	"0/0:0,3,30:6"	"0/0:0,0,0:4"	"0/0:0,9,78:12"	"0/0:0,3,22:6"	"0/0:0,3,26:6"	"0/0:0,6,43:9"	"0/0:0,9,96:12"	"0/0:0,6,65:9"	"0/0:0,9,86:12"	"0/0:0,15,99:17"	"0/0:0,24,183:26"	"0/1:35,6,0:4"	"0/0:0,0,0:4"	"1/1:123,21,0:13"	"0/1:47,0,96:45"	"0/1:16,0,25:14"	"1/1:175,36,0:28"	"0/1:32,0,31:29"	"1/1:145,27,0:19"	"0/1:31,0,106:29"	"0/0:0,18,148:20"	"0/0:0,30,197:32"	"0/0:0,15,145:17"	"0/0:0,12,102:15"	"0/0:0,27,147:29"	"0/0:0,24,132:26"	"0/1:35,0,83:33"	"0/1:23,0,84:21"	"0/1:5,0,57:5"	"0/0:0,12,104:15"	"0/0:0,15,117:17"	"0/0:0,21,171:23"	"0/0:0,12,96:15"	"0/0:0,42,245:44"	"0/0:0,24,198:26"
chr22	37753754	.	G	A	83.6	.	"DP=709;VDB=0.0293;AF1=0.01432;AC1=1;DP4=338,230,9,8;MQ=41;FQ=83.7;PV4=0.62,4.4e-09,1,1"	GT:PL:GQ	"0/0:0,45,229:60"	"0/0:0,33,153:48"	"0/0:0,48,212:63"	"0/0:0,48,255:63"	"0/0:0,39,199:54"	"0/0:0,33,171:48"	"0/0:0,33,121:48"	"0/0:0,33,151:48"	"0/0:0,36,183:51"	"0/0:0,15,130:30"	"0/0:0,36,137:51"	"0/0:0,57,207:72"	"0/0:0,18,123:33"	"0/0:0,0,0:15"	"0/0:0,57,255:72"	"0/0:0,57,255:72"	"0/0:0,51,245:66"	"0/0:0,39,198:54"	"0/0:0,51,243:66"	"0/0:0,72,255:87"	"0/0:0,24,138:39"	"0/1:129,0,178:99"	"0/0:0,45,242:60"	"0/0:0,33,179:48"	"0/0:0,69,255:84"	"0/0:0,63,255:78"	"0/0:0,18,126:33"	"0/0:0,60,255:75"	"0/0:0,69,255:84"	"0/0:0,157,255:99"	"0/0:0,84,255:99"	"0/0:0,30,243:45"	"0/0:0,39,255:54"	"0/0:0,45,255:60"	"0/0:0,60,255:75"	"0/0:0,51,241:66"
chr22	37753769	.	C	T	129	.	"DP=687;VDB=0.0185;AF1=0.01433;AC1=1;DP4=288,258,11,12;MQ=47;FQ=129;PV4=0.67,1.5e-09,0.013,1"	GT:PL:GQ	"0/0:0,48,255:63"	"0/0:0,27,151:42"	"0/0:0,45,255:60"	"0/0:0,48,255:63"	"0/0:0,33,228:48"	"0/0:0,33,172:48"	"0/0:0,24,120:39"	"0/0:0,12,103:27"	"0/0:0,42,239:57"	"0/0:0,21,169:36"	"0/0:0,24,162:39"	"0/0:0,51,255:66"	"0/0:0,21,156:36"	"0/0:0,0,0:15"	"0/0:0,57,255:72"	"0/0:0,69,255:84"	"0/0:0,51,255:66"	"0/0:0,33,173:48"	"0/0:0,51,255:66"	"0/0:0,81,255:96"	"0/0:0,39,253:54"	"0/0:0,72,255:87"	"0/0:0,48,255:63"	"0/0:0,33,216:48"	"0/0:0,66,255:81"	"0/0:0,66,255:81"	"0/0:0,21,134:36"	"0/0:0,54,255:69"	"0/0:0,96,255:99"	"0/1:174,0,200:99"	"0/0:0,20,255:35"	"0/0:0,36,255:51"	"0/0:0,42,255:57"	"0/0:0,51,255:66"	"0/0:0,48,255:63"	"0/0:0,54,255:69"
chr22	37753781	.	G	A	999	.	"DP=648;VDB=0.0456;AF1=0.1978;G3=0.7117,0.1766,0.1117;HWE=0.0183;AC1=14;DP4=203,197,49,81;MQ=52;FQ=999;PV4=0.011,4.7e-69,1.4e-11,0.01"	GT:PL:GQ	"0/0:0,42,255:45"	"0/0:0,27,196:30"	"0/0:0,45,255:48"	"0/0:0,36,255:39"	"0/0:0,27,212:30"	"0/0:0,30,157:33"	"0/0:0,15,102:18"	"0/0:0,6,72:10"	"0/0:0,33,231:36"	"0/0:0,21,175:24"	"0/0:0,12,121:15"	"0/0:0,36,253:39"	"1/1:74,12,0:5"	"0/0:0,0,0:4"	"1/1:216,51,0:42"	"0/1:153,0,163:99"	"0/1:26,0,202:23"	"1/1:145,36,0:27"	"0/1:42,0,179:39"	"1/1:255,87,0:78"	"0/1:87,0,161:84"	"0/0:0,57,255:60"	"0/0:0,45,255:48"	"0/0:0,30,231:33"	"0/0:0,60,255:63"	"0/0:0,66,255:69"	"0/0:0,27,171:30"	"0/0:0,60,255:63"	"0/1:166,0,228:99"	"0/1:160,0,178:99"	"0/0:0,12,255:15"	"0/0:0,39,255:42"	"0/0:0,54,255:57"	"0/0:0,72,255:75"	"0/0:0,54,255:57"	"0/0:0,54,255:57"
chr22	37753817	.	C	T	999	.	"DP=623;VDB=0.0434;AF1=0.2153;AC1=15;DP4=197,236,59,65;MQ=55;FQ=999;PV4=0.68,0.0036,1.6e-52,1"	GT:PL:GQ	"0/0:0,48,255:51"	"0/0:0,39,255:42"	"0/0:0,57,255:60"	"0/0:0,57,255:60"	"0/0:0,42,255:45"	"0/0:0,30,243:33"	"0/0:0,9,81:12"	"0/0:0,18,180:21"	"0/0:0,27,243:30"	"0/0:0,21,192:24"	"0/0:0,24,202:27"	"1/1:255,48,0:39"	"0/0:0,21,207:24"	"0/0:0,0,0:4"	"0/0:0,66,255:69"	"0/1:84,0,217:81"	"0/1:38,0,212:35"	"0/0:0,54,255:57"	"0/1:70,0,175:67"	"0/0:0,78,255:81"	"0/1:75,0,116:72"	"0/0:0,42,255:45"	"1/1:255,45,0:36"	"1/1:231,27,0:18"	"0/1:227,0,248:99"	"0/1:245,0,135:99"	"0/0:0,57,255:60"	"0/1:145,0,160:99"	"0/1:208,0,217:99"	"0/0:0,75,255:78"	"0/1:247,0,21:30"	"0/0:0,42,255:45"	"0/0:0,57,255:60"	"0/0:0,111,255:99"	"0/0:0,66,255:69"	"0/0:0,48,255:51"
chr22	37753818	.	G	A	38.6	.	"DP=628;VDB=0.0143;AF1=0.01436;AC1=1;DP4=261,300,2,4;MQ=55;FQ=38.7;PV4=0.69,7.1e-11,1,0.21"	GT:PL:GQ	"0/0:0,45,255:60"	"0/0:0,39,255:54"	"0/0:0,54,255:69"	"0/0:0,60,255:75"	"0/0:0,45,255:60"	"0/0:0,30,238:45"	"0/0:0,9,92:24"	"0/0:0,15,162:30"	"0/0:0,30,254:45"	"0/0:0,21,195:36"	"0/1:84,0,45:64"	"0/0:0,57,255:72"	"0/0:0,24,219:39"	"0/0:0,0,0:15"	"0/0:0,66,255:81"	"0/0:0,48,255:63"	"0/0:0,39,255:54"	"0/0:0,54,255:69"	"0/0:0,45,255:60"	"0/0:0,78,255:93"	"0/0:0,27,219:42"	"0/0:0,48,255:63"	"0/0:0,48,255:63"	"0/0:0,30,247:45"	"0/0:0,75,255:90"	"0/0:0,66,255:81"	"0/0:0,57,255:72"	"0/0:0,48,255:63"	"0/0:0,72,255:87"	"0/0:0,75,255:90"	"0/0:0,51,255:66"	"0/0:0,42,255:57"	"0/0:0,57,255:72"	"0/0:0,111,255:99"	"0/0:0,66,255:81"	"0/0:0,45,255:60"
chr22	37753829	.	G	A	999	.	"DP=665;VDB=0.0331;AF1=0.02871;AC1=2;DP4=260,302,8,12;MQ=54;FQ=999;PV4=0.65,3.4e-13,1,1"	GT:PL:GQ	"0/0:0,39,255:51"	"0/0:0,45,255:57"	"0/0:0,45,255:57"	"0/0:0,57,255:69"	"0/0:0,42,255:54"	"0/0:0,30,248:42"	"0/0:0,9,77:21"	"0/0:0,15,149:27"	"0/0:0,33,253:45"	"0/0:0,24,214:36"	"0/0:0,24,214:36"	"0/0:0,60,255:72"	"0/0:0,30,202:42"	"0/0:0,0,0:12"	"0/0:0,63,255:75"	"0/0:0,57,255:69"	"0/0:0,48,249:60"	"0/0:0,60,255:72"	"0/0:0,57,247:69"	"0/0:0,90,255:99"	"0/0:0,33,169:45"	"0/0:0,57,255:69"	"0/1:125,0,215:99"	"0/0:0,30,238:42"	"0/1:134,0,241:99"	"0/0:0,69,255:81"	"0/0:0,54,255:66"	"0/0:0,42,255:54"	"0/0:0,60,255:72"	"0/0:0,84,255:96"	"0/0:0,42,255:54"	"0/0:0,36,255:48"	"0/0:0,57,255:69"	"0/0:0,108,255:99"	"0/0:0,66,255:78"	"0/0:0,48,255:60"
chr22	37753838	.	G	A	999	.	"DP=643;VDB=0.0392;AF1=0.3042;AC1=22;DP4=162,217,67,80;MQ=54;FQ=999;PV4=0.56,1.1e-71,0.0024,1"	GT:PL:GQ	"0/0:0,27,209:28"	"0/1:81,0,159:80"	"0/1:109,0,134:99"	"0/0:0,48,255:49"	"0/0:0,36,255:37"	"1/1:150,21,0:15"	"0/1:4,0,94:5"	"0/0:0,27,227:28"	"0/1:123,0,56:63"	"0/1:98,0,110:97"	"0/0:0,36,248:37"	"1/1:175,35,0:28"	"0/0:0,33,199:34"	"0/0:0,0,0:3"	"0/0:0,57,255:58"	"0/1:54,0,194:53"	"0/1:21,0,139:20"	"0/0:0,60,255:61"	"0/1:3,0,180:4"	"0/0:0,72,255:73"	"0/1:26,0,57:25"	"0/0:0,45,255:46"	"1/1:248,58,0:51"	"1/1:175,36,0:29"	"0/1:117,0,209:99"	"0/1:153,0,154:99"	"0/0:0,48,255:49"	"0/1:59,0,128:58"	"0/1:65,0,194:64"	"0/0:0,57,255:58"	"0/1:120,0,12:19"	"0/0:0,27,213:28"	"0/0:0,57,255:58"	"0/0:0,56,255:57"	"0/0:0,63,255:64"	"0/0:0,51,255:52"
chr22	37753885	.	C	T	999	.	"DP=634;VDB=0.0327;AF1=0.02863;AC1=2;DP4=187,307,8,10;MQ=56;FQ=999;PV4=0.62,0.0002,1,1"	GT:PL:GQ	"0/0:0,39,255:51"	"0/0:0,60,255:72"	"0/0:0,18,147:30"	"0/0:0,54,255:66"	"0/0:0,36,255:48"	"0/0:0,36,240:48"	"0/0:0,21,157:33"	"0/0:0,33,254:45"	"0/0:0,21,174:33"	"0/0:0,24,207:36"	"0/0:0,33,224:45"	"0/0:0,48,255:60"	"0/0:0,33,254:45"	"0/0:0,0,0:12"	"0/0:0,66,255:78"	"0/0:0,63,255:75"	"0/0:0,48,255:60"	"0/0:0,45,255:57"	"0/0:0,60,255:72"	"0/0:0,63,255:75"	"0/0:0,30,218:42"	"0/1:145,0,255:99"	"0/0:0,51,255:63"	"0/0:0,27,208:39"	"0/0:0,36,255:48"	"0/0:0,63,211:75"	"0/0:0,78,255:90"	"0/0:0,45,255:57"	"0/0:0,39,218:51"	"0/1:126,0,206:99"	"0/0:0,15,129:27"	"0/0:0,27,238:39"	"0/0:0,54,255:66"	"0/0:0,45,255:57"	"0/0:0,54,255:66"	"0/0:0,36,255:48"
chr22	37753900	.	C	G	112	.	"DP=641;VDB=0.0320;AF1=0.02861;AC1=2;DP4=208,310,6,9;MQ=56;FQ=112;PV4=1,2e-17,1,1"	GT:PL:GQ	"0/1:98,0,176:86"	"0/0:0,57,255:69"	"0/0:0,15,133:27"	"0/0:0,48,255:60"	"0/0:0,33,248:45"	"0/0:0,42,255:54"	"0/1:75,0,59:63"	"0/0:0,39,255:51"	"0/0:0,27,226:39"	"0/0:0,27,191:39"	"0/0:0,39,255:51"	"0/0:0,60,255:72"	"0/0:0,36,255:48"	"0/0:0,0,0:12"	"0/0:0,54,255:66"	"0/0:0,54,255:66"	"0/0:0,42,255:54"	"0/0:0,48,255:60"	"0/0:0,42,255:54"	"0/0:0,81,255:93"	"0/0:0,27,232:39"	"0/0:0,81,255:93"	"0/0:0,51,255:63"	"0/0:0,27,214:39"	"0/0:0,42,255:54"	"0/0:0,57,238:69"	"0/0:0,81,255:93"	"0/0:0,54,255:66"	"0/0:0,42,255:54"	"0/0:0,66,255:78"	"0/0:0,21,186:33"	"0/0:0,30,241:42"	"0/0:0,54,255:66"	"0/0:0,48,255:60"	"0/0:0,51,255:63"	"0/0:0,42,255:54"
chr22	37753938	.	C	G	119	.	"DP=626;VDB=0.0308;AF1=0.01431;AC1=1;DP4=248,316,8,5;MQ=52;FQ=119;PV4=0.26,8.1e-17,1,1"	GT:PL:GQ	"0/0:0,45,255:60"	"0/0:0,57,255:72"	"0/0:0,48,255:63"	"0/0:0,33,217:48"	"0/0:0,48,255:63"	"0/0:0,60,255:75"	"0/0:0,39,255:54"	"0/0:0,27,210:42"	"0/0:0,27,199:42"	"0/0:0,15,149:30"	"0/0:0,42,255:57"	"0/0:0,60,255:75"	"0/0:0,27,150:42"	"0/0:0,0,0:15"	"0/0:0,33,212:48"	"0/0:0,39,255:54"	"0/0:0,42,176:57"	"0/0:0,48,255:63"	"0/0:0,54,254:69"	"0/0:0,54,255:69"	"0/0:0,33,182:48"	"0/1:164,0,140:99"	"0/0:0,66,255:81"	"0/0:0,18,157:33"	"0/0:0,51,255:66"	"0/0:0,69,255:84"	"0/0:0,93,255:99"	"0/0:0,75,255:90"	"0/0:0,48,255:63"	"0/0:0,87,255:99"	"0/0:0,48,255:63"	"0/0:0,39,255:54"	"0/0:0,54,255:69"	"0/0:0,60,255:75"	"0/0:0,84,255:99"	"0/0:0,33,255:48"
chr22	37753968	.	G	A	999	.	"DP=645;VDB=0.0327;AF1=0.02862;AC1=2;DP4=282,270,8,14;MQ=50;FQ=999;PV4=0.2,2.8e-39,1,1"	GT:PL:GQ	"0/0:0,33,246:45"	"0/0:0,54,255:66"	"0/0:0,48,255:60"	"0/0:0,33,216:45"	"0/1:115,0,126:99"	"0/0:0,51,255:63"	"0/0:0,30,246:42"	"0/0:0,36,249:48"	"0/0:0,45,255:57"	"0/0:0,21,140:33"	"0/1:112,0,136:99"	"0/0:0,33,226:45"	"0/0:0,27,60:39"	"0/0:0,0,0:12"	"0/0:0,30,171:42"	"0/0:0,57,255:69"	"0/0:0,24,69:36"	"0/0:0,54,255:66"	"0/0:0,45,111:57"	"0/0:0,51,255:63"	"0/0:0,24,76:36"	"0/0:0,66,255:78"	"0/0:0,81,255:93"	"0/0:0,15,155:27"	"0/0:0,69,255:81"	"0/0:0,51,255:63"	"0/0:0,60,255:72"	"0/0:0,60,255:72"	"0/0:0,48,242:60"	"0/0:0,87,255:99"	"0/0:0,75,255:87"	"0/0:0,45,255:57"	"0/0:0,45,255:57"	"0/0:0,63,255:75"	"0/0:0,96,255:99"	"0/0:0,42,255:54"
chr22	37754014	.	A	G	999	.	"DP=666;VDB=0.0303;AF1=0.1593;G3=0.7771,0.1182,0.1047;HWE=0.00463;AC1=12;DP4=133,274,38,41;MQ=52;FQ=999;PV4=0.01,1.6e-20,1.7e-24,0.4"	GT:PL:GQ	"0/0:0,66,255:70"	"0/0:0,54,255:58"	"0/0:0,45,255:49"	"0/0:0,33,190:37"	"0/0:0,54,255:58"	"0/0:0,36,253:40"	"0/0:0,12,125:16"	"0/0:0,33,235:37"	"0/0:0,48,255:52"	"0/0:0,33,243:37"	"0/0:0,39,230:43"	"0/0:0,39,255:43"	"0/0:12,15,0:4"	"0/0:0,0,0:5"	"1/1:155,36,0:26"	"0/1:50,0,95:46"	"0/0:0,3,88:8"	"1/1:189,42,0:32"	"0/0:0,6,39:11"	"1/1:184,39,0:29"	"0/0:0,3,81:8"	"0/0:0,48,255:52"	"0/0:0,48,255:52"	"0/0:0,24,182:28"	"0/0:0,90,255:94"	"0/0:0,90,255:94"	"0/0:0,30,206:34"	"0/1:148,0,143:99"	"0/1:19,0,111:15"	"0/1:95,0,238:91"	"0/0:0,60,255:64"	"0/0:0,39,255:43"	"0/0:0,27,212:31"	"0/0:0,45,255:49"	"0/0:0,60,255:64"	"0/0:0,36,255:40"
chr22	37754072	.	T	C	999	.	"DP=882;VDB=0.0279;AF1=0.3148;G3=0.6857,1.003e-08,0.3143;HWE=4.26e-11;AC1=22;DP4=203,313,82,152;MQ=47;FQ=999;PV4=0.29,1.4e-88,2e-23,1"	GT:PL:GQ	"1/1:231,84,0:78"	"1/1:249,72,0:66"	"1/1:255,96,0:90"	"1/1:238,84,0:78"	"1/1:236,63,0:57"	"1/1:196,54,0:48"	"1/1:153,33,0:27"	"1/1:174,39,0:33"	"1/1:245,72,0:66"	"1/1:206,39,0:33"	"1/1:223,57,0:51"	"0/0:0,66,255:66"	"0/0:0,27,103:27"	"0/0:0,0,0:3"	"0/0:0,57,255:57"	"0/0:0,54,255:54"	"0/0:0,24,86:24"	"0/0:0,60,255:60"	"0/0:0,24,53:24"	"0/0:0,57,255:57"	"0/0:0,15,45:15"	"0/0:0,66,255:66"	"0/0:0,60,255:60"	"0/0:0,33,225:33"	"0/0:0,120,255:99"	"0/0:0,111,255:99"	"0/0:0,81,255:81"	"0/0:0,141,255:99"	"0/0:0,63,255:63"	"0/0:0,126,255:99"	"0/0:0,63,255:63"	"0/0:0,42,255:42"	"0/0:0,45,255:45"	"0/0:0,75,255:75"	"0/0:0,84,255:84"	"0/0:0,42,255:42"
chr22	37754079	.	T	C	999	.	"DP=907;VDB=0.0375;AF1=0.9569;G3=0.02866,0.0287,0.9426;HWE=0.0218;AC1=69;DP4=18,21,269,474;MQ=47;FQ=999;PV4=0.23,2.2e-78,2e-06,1"	GT:PL:GQ	"1/1:232,96,0:99"	"1/1:224,81,0:91"	"1/1:250,108,0:99"	"1/1:255,99,0:99"	"1/1:234,69,0:79"	"1/1:188,57,0:67"	"1/1:158,36,0:46"	"1/1:196,48,0:58"	"1/1:246,78,0:88"	"1/1:208,48,0:58"	"1/1:233,66,0:76"	"1/1:186,66,0:76"	"1/1:72,21,0:31"	"1/1:0,0,0:11"	"1/1:176,48,0:58"	"1/1:148,54,0:64"	"1/1:13,12,0:22"	"1/1:195,63,0:73"	"1/1:20,18,0:28"	"1/1:184,54,0:64"	"1/1:14,12,0:22"	"1/1:231,60,0:70"	"1/1:212,57,0:67"	"1/1:167,36,0:46"	"1/1:255,123,0:99"	"1/1:253,117,0:99"	"1/1:242,84,0:94"	"1/1:255,141,0:99"	"1/1:255,78,0:88"	"1/1:255,119,0:99"	"1/1:238,60,0:70"	"1/1:207,48,0:58"	"0/1:78,0,217:94"	"1/1:253,84,0:94"	"0/0:0,81,255:65"	"1/1:229,57,0:67"
chr22	37754098	.	A	C	999	.	"DP=929;VDB=0.0365;AF1=0.3151;G3=0.6857,1.217e-08,0.3143;HWE=4.37e-11;AC1=22;DP4=212,338,103,193;MQ=48;FQ=999;PV4=0.3,1.8e-277,1.7e-50,1"	GT:PL:GQ	"1/1:164,111,0:99"	"1/1:187,105,0:99"	"1/1:181,126,0:99"	"1/1:193,102,0:96"	"1/1:169,66,0:60"	"1/1:165,63,0:57"	"1/1:123,42,0:36"	"1/1:168,57,0:51"	"1/1:188,78,0:72"	"1/1:138,29,0:23"	"1/1:184,90,0:84"	"0/0:0,60,255:60"	"0/0:0,30,145:30"	"0/0:0,0,0:3"	"0/0:0,51,249:51"	"0/0:0,45,233:45"	"0/0:0,15,121:15"	"0/0:0,69,255:69"	"0/0:0,27,81:27"	"0/0:0,42,244:42"	"0/0:0,15,67:15"	"0/0:0,60,255:60"	"0/0:0,63,255:63"	"0/0:0,30,221:30"	"0/0:0,141,255:99"	"0/0:0,108,255:99"	"0/0:0,90,255:90"	"0/0:0,135,255:99"	"0/0:0,102,255:99"	"0/0:0,135,255:99"	"0/0:0,48,255:48"	"0/0:0,57,255:57"	"0/0:0,69,255:69"	"0/0:0,78,255:78"	"0/0:0,114,255:99"	"0/0:0,63,255:63"
chr22	37754157	.	G	A	999	.	"DP=918;VDB=0.0269;AF1=0.31;G3=0.6857,2.803e-08,0.3143;HWE=5.6e-11;AC1=22;DP4=288,284,72,44;MQ=50;FQ=999;PV4=0.025,1.5e-157,2.2e-15,1"	GT:PL:GQ	"1/1:145,36,0:30"	"1/1:151,57,0:51"	"1/1:113,42,0:36"	"1/1:123,57,0:51"	"1/1:88,24,0:18"	"1/1:72,15,0:9"	"1/1:68,24,0:18"	"1/1:85,21,0:15"	"1/1:111,30,0:24"	"1/1:91,18,0:12"	"1/1:102,21,0:15"	"0/0:0,48,255:48"	"0/0:0,51,255:51"	"0/0:0,0,0:3"	"0/0:0,63,255:63"	"0/0:0,66,255:66"	"0/0:0,51,255:51"	"0/0:0,66,255:66"	"0/0:0,42,242:42"	"0/0:0,48,255:48"	"0/0:0,72,255:72"	"0/0:0,57,255:57"	"0/0:0,45,255:45"	"0/0:0,30,243:30"	"0/0:0,111,255:99"	"0/0:0,90,255:90"	"0/0:0,69,255:69"	"0/0:0,120,255:99"	"0/0:0,138,255:99"	"0/0:0,75,255:75"	"0/0:0,48,255:48"	"0/0:0,48,255:48"	"0/0:0,81,255:81"	"0/0:0,90,255:90"	"0/0:0,144,255:99"	"0/0:0,63,255:63"
chr22	37754175	.	C	G	999	.	"DP=867;VDB=0.0380;AF1=0.8572;G3=0.1429,1.502e-07,0.8571;HWE=8.45e-08;AC1=62;DP4=56,72,383,273;MQ=48;FQ=999;PV4=0.0025,1.4e-172,1.5e-53,0.33"	GT:PL:GQ	"1/1:244,81,0:86"	"1/1:255,123,0:99"	"1/1:229,108,0:99"	"1/1:238,102,0:99"	"1/1:239,63,0:68"	"1/1:177,36,0:41"	"1/1:228,51,0:56"	"1/1:222,57,0:62"	"1/1:245,75,0:80"	"1/1:212,51,0:56"	"1/1:236,63,0:68"	"1/1:187,45,0:50"	"1/1:203,51,0:56"	"1/1:0,0,0:6"	"1/1:217,69,0:74"	"1/1:209,51,0:56"	"1/1:172,36,0:41"	"1/1:241,81,0:86"	"1/1:172,30,0:35"	"1/1:210,51,0:56"	"1/1:147,33,0:38"	"1/1:204,48,0:53"	"1/1:194,39,0:44"	"1/1:187,36,0:41"	"1/1:250,105,0:99"	"1/1:249,81,0:86"	"1/1:230,63,0:68"	"1/1:248,87,0:92"	"1/1:255,105,0:99"	"1/1:245,96,0:99"	"1/1:204,45,0:50"	"0/0:0,36,255:25"	"0/0:0,78,255:67"	"0/0:0,58,255:47"	"0/0:0,135,255:99"	"0/0:0,57,255:46"
chr22	37754342	.	G	A	268	.	"DP=466;VDB=0.0370;AF1=0.0596;G3=0.9136,0.03118,0.05518;HWE=0.00782;AC1=4;DP4=171,160,15,11;MQ=58;FQ=269;PV4=0.68,4.1e-10,0.24,1"	GT:PL:GQ	"0/0:0,12,125:21"	"0/0:0,36,250:45"	"0/0:0,45,255:54"	"0/0:0,15,162:24"	"0/0:0,24,189:33"	"0/0:0,21,185:30"	"0/0:0,9,99:18"	"0/0:0,27,229:36"	"0/0:0,36,255:45"	"0/0:0,6,78:15"	"0/0:0,21,194:30"	"0/0:0,36,255:45"	"0/0:0,18,141:27"	"0/0:0,0,0:9"	"0/0:0,39,255:48"	"0/0:0,39,255:48"	"0/0:0,30,255:39"	"0/0:0,84,255:93"	"0/0:0,24,200:33"	"0/0:0,54,255:63"	"0/0:0,48,255:57"	"0/0:0,15,138:24"	"0/0:0,57,255:66"	"0/0:0,12,135:21"	"0/0:0,21,178:30"	"0/0:0,24,199:33"	"0/0:0,45,255:54"	"0/0:0,36,255:45"	"0/0:0,27,232:36"	"0/0:0,48,255:57"	"0/0:0,21,176:30"	"0/1:132,47,38:7"	"0/1:62,0,122:53"	"0/0:72,87,179:24"	"0/0:0,33,225:42"	"1/1:209,24,0:9"
chr22	37754343	.	C	T	999	.	"DP=468;VDB=0.0243;AF1=0.06837;AC1=5;DP4=173,162,10,10;MQ=58;FQ=999;PV4=1,0.08,0.089,1"	GT:PL:GQ	"0/0:0,12,123:20"	"0/1:40,0,196:32"	"0/1:138,0,153:99"	"0/0:0,15,157:23"	"0/0:0,24,204:32"	"1/1:167,18,0:5"	"0/0:0,9,102:17"	"0/0:0,24,211:32"	"0/1:106,0,175:98"	"0/0:0,9,105:17"	"0/0:0,21,190:29"	"0/0:0,39,255:47"	"0/0:0,15,128:23"	"0/0:0,0,0:9"	"0/0:0,39,255:47"	"0/0:0,39,255:47"	"0/0:0,30,255:38"	"0/0:0,84,255:92"	"0/0:0,24,191:32"	"0/0:0,54,255:62"	"0/0:0,48,255:56"	"0/0:0,15,137:23"	"0/0:0,57,255:65"	"0/0:0,9,108:17"	"0/0:0,18,150:26"	"0/0:0,27,229:35"	"0/0:0,45,255:53"	"0/0:0,39,255:47"	"0/0:0,27,229:35"	"0/0:0,51,255:59"	"0/0:0,21,179:29"	"0/0:0,18,155:26"	"0/0:0,27,224:35"	"0/0:0,39,210:47"	"0/0:0,30,226:38"	"0/0:0,24,214:32"
chr22	37754358	.	C	T	26.7	.	"DP=518;VDB=0.0462;AF1=0.01448;AC1=1;DP4=225,173,4,3;MQ=57;FQ=26.7;PV4=1,2.5e-17,0.27,1"	GT:PL:GQ	"0/0:0,27,224:42"	"0/0:0,36,255:51"	"0/0:0,42,255:57"	"0/0:0,15,153:30"	"0/0:0,27,225:42"	"0/0:0,21,195:36"	"0/0:0,21,184:36"	"0/0:0,21,207:36"	"0/0:0,45,255:60"	"0/0:0,6,70:21"	"0/0:0,30,255:45"	"0/0:0,39,255:54"	"0/0:0,36,255:51"	"0/0:0,0,0:15"	"0/0:0,63,255:78"	"0/0:0,63,255:78"	"0/0:0,24,215:39"	"0/0:0,87,255:99"	"0/0:0,15,133:30"	"0/0:0,69,255:84"	"0/1:72,0,112:57"	"0/0:0,12,118:27"	"0/0:0,60,236:75"	"0/0:0,15,129:30"	"0/0:0,18,149:33"	"0/0:0,36,255:51"	"0/0:0,45,255:60"	"0/0:0,45,255:60"	"0/0:0,33,255:48"	"0/0:0,42,255:57"	"0/0:0,21,166:36"	"0/0:0,30,255:45"	"0/0:0,33,255:48"	"0/0:0,42,255:57"	"0/0:0,39,251:54"	"0/0:0,21,178:36"
chr22	37754462	.	A	G	999	.	"DP=623;VDB=0.0345;AF1=0.3151;G3=0.6857,1.498e-08,0.3143;HWE=4.52e-11;AC1=22;DP4=177,234,83,96;MQ=54;FQ=999;PV4=0.47,0.0049,1,1"	GT:PL:GQ	"1/1:255,39,0:33"	"1/1:255,75,0:69"	"1/1:255,66,0:60"	"1/1:255,66,0:60"	"1/1:255,48,0:42"	"1/1:255,51,0:45"	"1/1:230,39,0:33"	"1/1:178,24,0:18"	"1/1:255,42,0:36"	"1/1:255,36,0:30"	"1/1:255,45,0:39"	"0/0:0,51,248:51"	"0/0:0,12,80:13"	"0/0:0,0,0:3"	"0/0:0,51,255:51"	"0/0:0,81,255:81"	"0/0:0,21,159:21"	"0/0:0,63,255:63"	"0/0:0,21,158:21"	"0/0:0,51,255:51"	"0/0:0,36,183:36"	"0/0:0,72,255:72"	"0/0:0,81,255:81"	"0/0:0,21,200:21"	"0/0:0,72,255:72"	"0/0:0,54,255:54"	"0/0:0,36,255:36"	"0/0:0,87,255:87"	"0/0:0,66,255:66"	"0/0:0,45,255:45"	"0/0:0,33,236:33"	"0/0:0,51,255:51"	"0/0:0,60,255:60"	"0/0:0,57,255:57"	"0/0:0,75,255:75"	"0/0:0,36,255:36"
chr22	37754554	.	TTCTGTCTCTCT	TTCT	999	.	"INDEL;DP=529;VDB=0.0310;AF1=0.1493;AC1=10;DP4=134,158,31,16;MQ=57;FQ=999;PV4=0.012,1,0.041,1"	GT:PL:GQ	"0/0:0,42,255:47"	"0/0:0,36,255:41"	"0/0:0,66,255:71"	"0/0:0,72,255:77"	"0/0:0,27,255:32"	"0/0:0,24,246:29"	"0/0:0,24,255:29"	"0/0:0,21,247:26"	"0/0:0,36,255:41"	"0/0:0,30,255:35"	"0/0:10,16,79:11"	"0/0:0,3,16:8"	"0/0:0,9,73:14"	"0/0:0,0,0:6"	"0/0:0,8,91:13"	"0/1:147,0,11:22"	"0/0:0,9,36:14"	"0/1:45,0,151:40"	"0/0:0,15,122:20"	"0/0:0,30,207:35"	"0/0:0,18,154:23"	"0/1:39,0,99:34"	"0/1:78,0,127:73"	"0/1:63,0,75:58"	"0/1:124,0,115:99"	"0/1:31,0,255:26"	"0/1:21,0,255:17"	"0/1:158,0,199:99"	"0/1:235,0,40:51"	"0/0:0,16,255:21"	"0/0:0,12,110:17"	"0/0:0,18,173:23"	"0/0:0,34,255:39"	"0/0:0,27,230:32"	"0/0:0,42,255:47"	"0/0:6,15,130:14"
chr22	37754558	.	GTCTCTCTCtctctctctct	Gtctctctctct	999	.	"INDEL;DP=528;VDB=0.0377;AF1=0.39;G3=0.5147,0.1541,0.3312;HWE=0.00412;AC1=28;DP4=71,13,49,25;MQ=46;FQ=999;PV4=0.009,1,1,1"	GT:PL:GQ	"0/0:0,6,34:6"	"0/0:0,15,79:14"	"0/0:0,27,136:26"	"0/0:0,3,4:4"	"0/0:132,138,150:6"	"0/0:0,3,23:4"	"0/0:0,6,39:6"	"0/0:0,12,64:11"	"0/0:0,21,180:20"	"0/0:0,6,37:6"	"0/1:60,60,60:3"	"0/0:32,35,34:3"	"0/1:0,0,0:3"	"0/1:0,0,0:3"	"0/1:4,3,0:3"	"1/1:187,45,37:5"	"0/0:0,9,11:8"	"1/1:124,13,4:5"	"0/0:0,3,4:4"	"0/0:46,58,53:9"	"0/0:0,5,5:5"	"0/1:131,5,0:3"	"1/1:132,9,0:5"	"1/1:109,9,0:5"	"1/1:255,242,233:5"	"0/1:96,4,41:42"	"0/1:48,0,21:26"	"1/1:255,27,0:22"	"1/1:255,10,0:6"	"0/1:130,108,105:4"	"0/1:74,51,48:4"	"0/0:0,3,17:4"	"0/1:30,0,143:31"	"0/0:0,3,2:3"	"0/0:0,18,128:17"	"0/0:0,9,23:9"
chr22	37754565	.	TCtctctctctc	T	150	.	"INDEL;DP=467;VDB=0.0359;AF1=0.06332;AC1=4;DP4=144,116,11,11;MQ=52;FQ=150;PV4=0.66,0.00059,1,1"	GT:PL:GQ	"0/0:0,36,255:45"	"0/0:0,39,255:48"	"0/0:0,63,255:72"	"0/0:0,63,255:72"	"0/0:0,33,255:42"	"0/0:0,18,239:27"	"0/0:0,21,246:30"	"0/0:0,24,255:33"	"0/0:0,33,255:42"	"0/0:0,27,255:36"	"0/0:14,17,71:12"	"0/1:32,1,0:13"	"0/0:0,3,31:12"	"0/0:0,0,0:9"	"0/0:0,9,65:18"	"0/1:78,1,0:14"	"0/0:0,12,39:21"	"0/0:0,21,176:30"	"0/0:0,6,36:15"	"0/0:0,24,90:33"	"0/0:0,21,96:30"	"0/0:0,21,148:30"	"0/0:67,69,66:11"	"0/0:0,3,34:12"	"0/1:95,14,53:54"	"0/0:0,45,255:54"	"0/0:0,33,255:42"	"0/0:34,49,150:24"	"0/0:0,24,90:33"	"0/0:14,44,255:39"	"0/1:50,0,23:36"	"0/0:0,15,199:24"	"0/0:0,36,255:45"	"0/0:0,30,237:39"	"0/0:0,33,255:42"	"0/0:0,18,146:27"
chr22	37754566	.	Ctctctctctctt	Ct	103	.	"INDEL;DP=449;VDB=0.0347;AF1=0.07925;AC1=5;DP4=144,110,2,7;MQ=51;FQ=103;PV4=0.082,0.0025,1,1"	GT:PL:GQ	"0/0:0,30,255:38"	"0/0:0,48,255:56"	"0/0:0,60,255:68"	"0/0:0,63,255:71"	"0/0:0,30,255:38"	"0/0:0,18,251:26"	"0/0:0,21,255:29"	"0/0:0,24,255:32"	"0/0:0,27,255:35"	"0/0:0,30,255:38"	"0/0:0,6,74:14"	"0/0:0,3,4:11"	"0/0:0,3,29:11"	"0/0:0,0,0:8"	"0/0:0,5,55:13"	"0/1:48,0,0:14"	"0/0:0,12,38:20"	"0/1:19,0,140:12"	"0/0:0,6,35:14"	"0/0:0,21,66:29"	"0/0:0,21,91:29"	"0/0:0,21,178:29"	"0/0:0,0,0:8"	"0/0:0,3,32:11"	"0/1:39,0,45:31"	"0/0:0,21,255:29"	"0/0:0,33,255:41"	"0/1:44,0,76:36"	"0/0:0,24,84:32"	"0/0:0,30,255:38"	"0/1:50,0,8:22"	"0/0:0,15,221:23"	"0/0:0,36,255:44"	"0/0:0,21,189:29"	"0/0:0,33,255:41"	"0/0:0,18,159:26"
chr22	37754567	.	tctctctctc	ttc	999	.	"INDEL;DP=467;VDB=0.0352;AF1=0.09387;AC1=6;DP4=140,108,14,17;MQ=51;FQ=999;PV4=0.25,1.5e-07,1,1"	GT:PL:GQ	"0/0:0,27,255:34"	"0/0:0,45,255:52"	"0/0:0,60,255:67"	"0/0:0,63,255:70"	"0/0:0,30,255:37"	"0/0:0,18,233:25"	"0/0:0,21,239:28"	"0/0:0,24,255:31"	"0/0:0,27,255:34"	"0/0:0,27,255:34"	"0/1:16,0,54:10"	"0/0:0,3,4:10"	"0/0:0,3,29:10"	"0/0:0,0,0:8"	"0/0:0,9,56:16"	"0/1:68,52,50:8"	"0/0:0,12,38:19"	"0/0:19,40,170:28"	"0/0:0,6,35:13"	"0/0:0,15,56:22"	"0/0:0,21,84:28"	"0/0:6,27,146:28"	"0/1:32,3,0:10"	"0/0:0,3,32:10"	"0/1:151,1,28:40"	"0/0:0,22,255:29"	"0/0:16,49,255:40"	"0/0:163,172,234:16"	"0/1:83,0,63:73"	"0/1:59,0,255:52"	"0/0:0,0,0:8"	"0/0:0,15,197:22"	"0/0:0,36,255:43"	"0/0:0,18,158:25"	"0/0:0,36,255:43"	"0/0:3,21,139:25"
chr22	37754568	.	ctctctctctt	ct	999	.	"INDEL;DP=460;VDB=0.0343;AF1=0.2617;G3=0.6091,0.1954,0.1955;HWE=0.0409;AC1=19;DP4=115,68,23,18;MQ=50;FQ=999;PV4=0.48,1,1,1"	GT:PL:GQ	"0/0:0,18,143:20"	"0/0:0,30,169:32"	"0/0:0,57,255:59"	"0/0:0,60,255:62"	"0/1:7,0,152:7"	"0/0:0,12,107:14"	"0/0:12,27,114:17"	"0/0:0,18,133:20"	"0/0:0,24,184:26"	"0/0:0,24,180:26"	"0/0:0,3,34:6"	"0/0:0,3,4:5"	"0/0:0,0,0:3"	"0/0:0,0,0:3"	"0/0:4,3,0:3"	"0/1:65,4,0:5"	"0/0:0,9,11:10"	"0/1:99,6,0:4"	"0/0:0,3,4:5"	"0/0:0,15,15:16"	"0/0:0,8,7:9"	"0/1:128,0,11:19"	"0/0:0,0,0:3"	"0/1:97,6,0:4"	"1/1:116,12,0:6"	"0/1:44,0,152:42"	"0/1:35,0,145:33"	"1/1:219,15,0:8"	"0/1:211,7,0:3"	"0/1:13,0,112:12"	"0/1:30,3,0:6"	"0/0:0,9,73:11"	"0/0:0,36,223:38"	"0/0:0,15,72:17"	"0/0:0,33,217:35"	"0/0:0,15,62:17"
chr22	37754569	.	tctctctc	t	999	.	"INDEL;DP=455;VDB=0.0347;AF1=0.3115;G3=0.573,0.1901,0.2368;HWE=0.0105;AC1=22;DP4=116,67,44,29;MQ=49;FQ=999;PV4=0.67,1,1,1"	GT:PL:GQ	"0/0:0,18,140:19"	"0/0:0,16,142:17"	"0/0:0,57,255:57"	"0/0:0,47,255:47"	"0/0:0,17,164:18"	"0/0:0,12,106:13"	"0/0:0,15,116:16"	"0/0:0,18,133:19"	"0/0:0,24,183:24"	"0/0:0,24,181:24"	"0/0:42,45,71:5"	"0/0:0,3,4:5"	"0/1:4,3,0:2"	"0/0:0,0,0:3"	"1/1:22,8,0:4"	"0/1:89,5,0:4"	"0/0:0,9,11:9"	"1/1:126,9,0:4"	"0/0:0,3,4:5"	"0/0:0,10,10:10"	"0/0:0,8,7:8"	"0/1:128,0,12:19"	"0/0:0,0,0:3"	"0/1:103,6,0:3"	"1/1:255,73,49:18"	"0/1:77,0,149:77"	"0/0:0,0,145:3"	"1/1:255,33,0:27"	"1/1:255,10,0:5"	"0/1:106,0,105:99"	"0/1:90,53,47:3"	"0/1:24,0,57:24"	"0/0:0,16,206:17"	"0/0:0,15,70:16"	"0/0:0,33,217:33"	"0/1:9,0,37:9"
chr22	37754571	.	tctctc	t	999	.	"INDEL;DP=373;VDB=0.0339;AF1=0.1146;AC1=8;DP4=113,77,10,12;MQ=48;FQ=999;PV4=0.26,0.44,1,1"	GT:PL:GQ	"0/0:0,15,121:21"	"0/0:0,22,160:28"	"0/0:0,54,255:60"	"0/0:0,44,255:50"	"0/1:87,0,143:81"	"0/0:0,9,82:15"	"0/0:0,15,117:21"	"0/0:0,18,133:24"	"0/0:0,24,182:30"	"0/0:0,24,175:30"	"0/1:97,0,25:37"	"0/0:0,6,8:12"	"0/0:4,3,0:6"	"0/0:0,0,0:7"	"0/0:0,3,4:9"	"0/0:0,9,9:15"	"0/0:0,9,11:15"	"0/0:0,3,4:9"	"0/0:0,6,8:12"	"0/0:0,9,9:15"	"0/0:0,12,11:18"	"0/0:0,12,38:18"	"0/0:0,3,28:9"	"0/0:0,0,0:7"	"0/1:23,0,6:15"	"0/0:0,36,184:42"	"0/0:0,24,166:30"	"0/1:18,0,20:12"	"0/0:0,15,12:20"	"0/0:0,7,115:13"	"0/1:12,0,21:7"	"0/1:27,0,37:21"	"0/0:0,16,206:22"	"0/0:0,8,45:14"	"0/0:0,33,218:39"	"0/1:19,0,34:13"
chr22	37754573	.	tctc	t	215	.	"INDEL;DP=359;VDB=0.0318;AF1=0.1151;AC1=8;DP4=106,72,10,18;MQ=46;FQ=215;PV4=0.024,0.055,0.5,1"	GT:PL:GQ	"0/1:16,10,84:3"	"0/0:0,3,130:9"	"0/0:0,39,221:45"	"0/0:0,41,238:47"	"0/0:0,30,153:36"	"0/0:0,9,74:15"	"0/0:0,15,106:21"	"0/0:0,15,114:21"	"0/0:0,24,161:30"	"0/0:0,21,146:27"	"0/0:0,3,30:9"	"0/0:0,6,8:12"	"0/0:4,3,0:6"	"0/0:0,0,0:7"	"0/0:0,1,0:7"	"0/0:0,15,48:21"	"0/0:0,9,11:15"	"0/0:0,3,4:9"	"0/0:0,9,11:15"	"0/0:0,9,9:15"	"0/0:0,12,11:18"	"0/0:0,12,40:18"	"0/0:0,3,28:9"	"0/0:0,0,0:7"	"0/0:0,3,28:9"	"0/0:0,33,145:39"	"0/0:0,4,129:10"	"0/1:18,0,28:12"	"0/0:0,15,12:20"	"0/0:0,4,88:10"	"0/1:12,0,21:7"	"0/1:80,0,5:17"	"0/1:37,0,185:31"	"0/1:65,0,25:37"	"0/0:0,30,203:36"	"0/1:100,0,26:38"
chr22	37754574	.	ct	c	35	.	"INDEL;DP=351;VDB=0.0318;AF1=0.1514;AC1=11;DP4=61,6,13,7;MQ=33;FQ=35.8;PV4=0.0089,3.2e-05,1,1"	GT:PL:GQ	"0/1:50,39,36:5"	"0/1:45,0,5:16"	"0/0:0,7,14:12"	"0/1:6,0,0:3"	"0/0:0,6,7:11"	"0/0:0,0,0:6"	"0/0:9,15,26:11"	"0/0:21,24,23:8"	"0/0:33,39,46:11"	"0/0:0,3,4:8"	"0/0:0,0,0:6"	"0/0:0,3,4:8"	"0/0:4,3,0:5"	"0/0:0,0,0:6"	"0/0:0,3,4:8"	"0/0:0,12,24:17"	"0/0:0,6,7:11"	"0/0:0,0,0:6"	"0/0:0,6,7:11"	"0/0:0,6,5:11"	"0/0:0,12,11:16"	"0/0:0,3,4:8"	"0/0:0,0,0:6"	"0/0:0,0,0:6"	"0/0:0,0,0:6"	"0/0:0,15,12:19"	"0/1:29,4,0:7"	"0/0:0,0,0:6"	"0/0:0,15,12:19"	"0/1:21,3,0:7"	"0/1:19,3,0:7"	"0/0:0,0,0:6"	"0/0:0,33,173:38"	"0/0:0,6,7:11"	"0/0:0,18,128:23"	"0/0:0,6,8:11"
chr22	37754575	.	tc	t	57.2	.	"INDEL;DP=368;VDB=0.0313;AF1=0.1541;AC1=11;DP4=79,38,7,15;MQ=37;FQ=57.9;PV4=0.0033,2.1e-05,1,0.35"	GT:PL:GQ	"0/1:19,3,0:7"	"0/1:32,0,57:28"	"0/0:0,17,67:22"	"0/1:6,0,0:4"	"0/0:0,12,50:17"	"0/0:0,3,13:8"	"0/0:0,6,25:11"	"0/0:0,6,30:11"	"0/0:0,18,70:23"	"0/0:0,6,30:11"	"0/0:0,0,0:6"	"0/0:0,9,15:14"	"0/0:4,3,0:5"	"0/0:0,0,0:6"	"0/0:0,5,5:10"	"0/0:0,21,47:26"	"0/0:0,9,11:13"	"0/0:0,6,19:11"	"0/0:0,9,11:13"	"0/0:0,9,9:13"	"0/0:0,12,11:16"	"0/0:0,4,29:9"	"0/0:0,3,27:8"	"0/0:0,0,0:6"	"0/0:0,3,28:8"	"0/0:0,21,26:25"	"0/1:18,0,39:14"	"0/1:15,0,48:11"	"0/0:0,18,34:23"	"0/1:5,0,44:3"	"0/1:9,0,33:6"	"0/1:38,6,0:6"	"0/0:0,13,119:18"	"0/0:0,6,7:11"	"0/0:0,18,127:23"	"0/1:34,3,0:8"
chr22	37754576	.	cttttttttttttttttttt	cTCTCTttttttttttttttttttt	90	.	"INDEL;DP=352;VDB=0.0312;AF1=0.1463;G3=0.7626,1.499e-05,0.2374;HWE=0.00405;AC1=10;DP4=41,4,13,12;MQ=35;FQ=25.7;PV4=0.0006,1,1,1"	GT:PL:GQ	"0/1:12,5,2:4"	"0/1:5,0,0:3"	"0/0:0,9,6:13"	"0/0:0,3,4:8"	"0/0:0,3,4:8"	"0/0:0,0,0:6"	"0/0:0,6,5:11"	"0/0:1,4,3:8"	"0/0:0,6,5:11"	"0/0:0,0,0:6"	"0/0:0,0,0:6"	"0/0:0,0,0:6"	"0/0:0,0,0:6"	"0/0:0,0,0:6"	"0/0:0,6,4:11"	"0/0:0,21,18:25"	"0/0:0,3,4:8"	"0/0:0,3,4:8"	"0/0:0,6,7:11"	"0/0:0,6,7:11"	"0/0:0,9,9:14"	"0/0:0,6,7:11"	"0/0:0,0,0:6"	"0/0:0,0,0:6"	"0/0:0,0,0:6"	"0/0:0,6,7:11"	"0/0:0,6,9:11"	"0/0:0,0,0:6"	"0/0:0,9,9:14"	"0/0:0,0,0:6"	"0/0:0,3,4:8"	"0/1:58,24,18:6"	"0/1:96,7,0:5"	"0/0:1,4,3:8"	"0/0:0,6,5:11"	"0/1:43,13,7:6"
chr22	37754597	.	A	G	10.1	.	"DP=540;VDB=0.0232;AF1=0.01455;AC1=1;DP4=78,295,0,6;MQ=42;FQ=10.2;PV4=0.35,4.6e-08,1,0.31"	GT:PL:GQ	"0/0:0,36,191:52"	"0/0:0,81,237:97"	"0/0:0,54,241:70"	"0/0:0,42,187:58"	"0/0:0,42,218:58"	"0/0:0,21,134:37"	"0/0:0,18,108:34"	"0/0:0,27,174:43"	"0/0:0,24,149:40"	"0/0:0,18,85:34"	"0/0:0,24,132:40"	"0/0:0,36,139:52"	"0/0:0,6,13:22"	"0/0:0,0,0:16"	"0/0:0,24,72:40"	"0/0:0,45,126:61"	"0/0:0,12,34:28"	"0/0:0,27,91:43"	"0/0:0,12,35:28"	"0/0:0,30,96:46"	"0/0:0,12,41:28"	"0/0:0,42,195:58"	"0/0:0,33,178:49"	"0/0:0,9,71:25"	"0/0:0,54,255:70"	"0/0:0,45,255:61"	"0/1:55,0,121:39"	"0/0:0,33,163:49"	"0/0:0,60,246:76"	"0/0:0,51,255:67"	"0/0:0,30,156:46"	"0/0:0,24,175:40"	"0/0:0,21,174:37"	"0/0:0,36,173:52"	"0/0:0,27,195:43"	"0/0:0,30,139:46"
chr22	37754608	.	C	T	999	.	"DP=524;VDB=0.0172;AF1=0.04346;AC1=3;DP4=107,288,7,19;MQ=44;FQ=999;PV4=1,1.7e-43,1,1"	GT:PL:GQ	"0/0:0,36,217:46"	"0/0:0,87,236:97"	"0/0:0,63,255:73"	"0/0:0,42,229:52"	"0/0:0,48,213:58"	"0/0:0,18,145:28"	"0/0:0,18,108:28"	"0/0:0,42,232:52"	"0/0:0,27,190:37"	"0/0:0,18,116:28"	"0/0:0,30,195:40"	"0/0:0,39,166:49"	"0/0:0,6,13:16"	"0/0:0,0,0:11"	"0/0:0,30,83:40"	"0/0:0,45,164:55"	"0/0:0,21,46:31"	"0/0:0,33,103:43"	"0/0:0,12,35:22"	"0/0:0,42,166:52"	"0/0:0,18,66:28"	"0/0:0,45,198:55"	"0/0:0,30,166:40"	"0/0:0,12,86:22"	"0/0:0,66,255:76"	"0/1:109,0,145:99"	"0/1:62,0,65:52"	"0/1:64,0,68:54"	"0/0:0,57,242:67"	"0/0:0,69,255:79"	"0/0:0,30,156:40"	"0/0:0,24,193:34"	"0/0:0,24,183:34"	"0/0:0,42,186:52"	"0/0:0,39,250:49"	"0/0:0,24,150:34"
chr22	37754618	.	G	A	166	.	"DP=474;VDB=0.0214;AF1=0.01444;AC1=1;DP4=124,270,5,7;MQ=47;FQ=166;PV4=0.53,0.00089,1,1"	GT:PL:GQ	"0/0:0,39,255:54"	"0/0:0,75,255:90"	"0/0:0,51,255:66"	"0/0:0,30,201:45"	"0/0:0,36,197:51"	"0/0:0,21,178:36"	"0/0:0,18,107:33"	"0/0:0,39,236:54"	"0/0:0,30,219:45"	"0/0:0,21,128:36"	"0/0:0,27,195:42"	"0/0:0,39,208:54"	"0/0:0,6,13:21"	"0/0:0,0,0:15"	"0/0:0,30,104:45"	"0/0:0,39,196:54"	"0/0:0,27,101:42"	"0/0:0,42,166:57"	"0/0:0,15,80:30"	"0/0:0,33,149:48"	"0/0:0,27,110:42"	"0/0:0,45,236:60"	"0/0:0,21,176:36"	"0/0:0,15,117:30"	"0/0:0,63,255:78"	"0/0:0,69,255:84"	"0/0:0,36,206:51"	"0/0:0,39,210:54"	"0/0:0,39,196:54"	"0/1:211,0,197:99"	"0/0:0,27,155:42"	"0/0:0,27,238:42"	"0/0:0,27,214:42"	"0/0:0,42,242:57"	"0/0:0,36,236:51"	"0/0:0,21,149:36"
chr22	37754639	.	C	T	144	.	"DP=437;VDB=0.0175;AF1=0.02907;AC1=2;DP4=145,228,7,5;MQ=53;FQ=144;PV4=0.23,2.3e-13,1,1"	GT:PL:GQ	"0/0:0,36,255:48"	"0/0:0,69,255:81"	"0/0:0,51,255:63"	"0/0:0,39,242:51"	"0/0:0,33,234:45"	"0/0:0,18,174:30"	"0/0:0,9,89:21"	"0/0:0,30,239:42"	"0/0:0,27,236:39"	"0/0:0,12,124:24"	"0/0:0,21,175:33"	"0/0:0,30,214:42"	"0/0:0,6,73:18"	"0/0:0,0,0:12"	"0/0:0,33,221:45"	"0/0:0,36,232:48"	"0/0:0,24,126:36"	"0/0:0,45,218:57"	"0/0:0,12,66:24"	"0/0:0,39,255:51"	"0/0:0,27,141:39"	"0/0:0,36,242:48"	"0/0:0,21,183:33"	"0/0:0,15,140:27"	"0/0:0,42,255:54"	"0/0:0,69,255:81"	"0/0:0,42,255:54"	"0/0:0,45,255:57"	"0/0:0,33,229:45"	"0/0:0,69,255:81"	"0/0:0,24,161:36"	"0/0:0,36,255:48"	"0/1:115,0,38:56"	"0/0:0,39,255:51"	"0/1:90,0,176:78"	"0/0:0,21,179:33"
chr22	37754749	.	C	G	999	.	"DP=569;VDB=0.0324;AF1=0.1665;G3=0.765,0.1255,0.1095;HWE=0.0116;AC1=12;DP4=255,134,28,25;MQ=43;FQ=999;PV4=0.092,8.1e-47,0.0056,1"	GT:PL:GQ	"0/0:0,42,171:46"	"0/0:0,12,70:16"	"0/0:0,54,255:58"	"0/0:0,90,255:94"	"0/0:0,72,241:76"	"0/0:0,57,222:61"	"0/0:0,30,169:34"	"0/0:0,39,230:43"	"0/0:0,54,255:58"	"0/0:0,21,161:25"	"0/0:0,21,174:25"	"1/1:54,15,0:6"	"0/0:0,21,45:25"	"0/0:0,0,0:5"	"0/0:0,42,150:46"	"0/0:0,6,158:10"	"0/0:0,15,36:19"	"0/0:0,18,90:22"	"0/0:1,0,19:5"	"0/0:0,39,185:43"	"0/0:4,0,6:3"	"0/0:0,33,230:37"	"1/1:126,39,0:29"	"0/1:40,9,0:4"	"0/1:17,0,169:13"	"0/1:53,0,82:49"	"0/0:0,48,255:52"	"0/1:13,0,174:9"	"0/1:35,0,86:31"	"0/0:0,36,238:40"	"1/1:48,12,0:4"	"0/0:0,42,239:46"	"0/0:0,39,255:43"	"0/0:0,57,255:61"	"0/0:0,60,255:64"	"0/0:0,24,151:28"
chr22	37754834	.	C	T	64.6	.	"DP=635;VDB=0.0225;AF1=0.01431;AC1=1;DP4=296,262,4,4;MQ=48;FQ=64.7;PV4=1,8.4e-12,0.3,1"	GT:PL:GQ	"0/0:0,45,255:60"	"0/0:0,69,255:84"	"0/0:0,57,255:72"	"0/0:0,54,255:69"	"0/0:0,75,255:90"	"0/0:0,48,255:63"	"0/0:0,54,255:69"	"0/0:0,33,255:48"	"0/0:0,33,255:48"	"0/0:0,21,194:36"	"0/1:110,0,188:95"	"0/0:0,69,255:84"	"0/0:0,15,159:30"	"0/0:0,0,0:15"	"0/0:0,51,255:66"	"0/0:0,45,255:60"	"0/0:0,42,255:57"	"0/0:0,45,255:60"	"0/0:0,51,255:66"	"0/0:0,54,255:69"	"0/0:0,24,217:39"	"0/0:0,33,255:48"	"0/0:0,48,255:63"	"0/0:0,21,176:36"	"0/0:0,39,255:54"	"0/0:0,75,255:90"	"0/0:0,57,255:72"	"0/0:0,51,255:66"	"0/0:0,72,255:87"	"0/0:0,87,255:99"	"0/0:0,36,181:51"	"0/0:0,36,255:51"	"0/0:0,51,255:66"	"0/0:0,45,255:60"	"0/0:0,75,255:90"	"0/0:0,33,255:48"
chr22	37754866	.	A	G	999	.	"DP=695;VDB=0.0365;AF1=0.856;G3=0.1429,1.675e-08,0.8571;HWE=9.25e-08;AC1=62;DP4=48,48,321,208;MQ=35;FQ=999;PV4=0.055,1,3.9e-16,1"	GT:PL:GQ	"1/1:255,51,0:56"	"1/1:255,72,0:77"	"1/1:255,84,0:89"	"1/1:255,63,0:68"	"1/1:255,99,0:99"	"1/1:255,48,0:53"	"1/1:255,57,0:62"	"1/1:187,33,0:38"	"1/1:167,30,0:35"	"1/1:166,33,0:38"	"1/1:255,54,0:59"	"1/1:213,48,0:53"	"1/1:34,6,0:11"	"1/1:0,0,0:6"	"1/1:172,36,0:41"	"1/1:140,42,0:47"	"1/1:168,27,0:32"	"1/1:156,45,0:50"	"1/1:122,21,0:26"	"1/1:245,48,0:53"	"1/1:63,27,0:32"	"1/1:208,42,0:47"	"1/1:255,60,0:65"	"1/1:180,24,0:29"	"1/1:255,66,0:71"	"1/1:255,84,0:89"	"1/1:238,48,0:53"	"1/1:255,69,0:74"	"1/1:255,63,0:68"	"1/1:255,126,0:99"	"1/1:206,78,0:83"	"0/0:0,36,222:25"	"0/0:0,48,255:37"	"0/0:0,38,255:27"	"0/0:0,90,255:79"	"0/0:0,54,255:43"
chr22	37754930	.	C	T	10	.	"DP=743;VDB=0.0371;AF1=0.01431;AC1=1;DP4=388,271,8,6;MQ=23;FQ=10.1;PV4=1,4.5e-05,0.14,0.41"	GT:PL:GQ	"0/0:0,45,96:61"	"0/0:0,53,143:69"	"0/0:0,72,180:88"	"0/0:0,69,146:85"	"0/0:0,72,175:88"	"0/0:0,54,126:70"	"0/0:0,27,91:43"	"0/0:0,36,129:52"	"0/0:0,54,141:70"	"0/0:0,45,147:61"	"0/0:0,24,109:40"	"0/0:0,87,177:99"	"0/0:0,30,143:46"	"0/0:0,0,0:16"	"0/0:0,54,166:70"	"0/0:0,57,223:73"	"0/0:0,27,127:43"	"0/0:0,60,202:76"	"0/0:0,39,208:55"	"0/0:0,42,181:58"	"0/0:0,45,163:61"	"0/0:0,78,144:94"	"0/0:0,72,167:88"	"0/0:0,12,57:28"	"0/1:55,0,132:39"	"0/0:0,75,112:91"	"0/0:0,33,89:49"	"0/0:0,99,173:99"	"0/0:0,72,155:88"	"0/0:0,111,155:99"	"0/0:0,60,171:76"	"0/0:0,33,118:49"	"0/0:0,33,142:49"	"0/0:0,69,250:85"	"0/0:0,114,255:99"	"0/0:0,63,223:79"
chr22	37754937	.	A	G	3.32	.	"DP=740;VDB=0.0401;AF1=0.01431;AC1=1;DP4=355,282,5,7;MQ=22;FQ=3.35;PV4=0.39,1.4e-08,0.22,0.044"	GT:PL:GQ	"0/0:0,48,98:66"	"0/1:46,0,76:28"	"0/0:0,75,165:93"	"0/0:0,72,145:90"	"0/0:0,54,134:72"	"0/0:0,45,116:63"	"0/0:0,24,81:42"	"0/0:0,39,108:57"	"0/0:0,60,140:78"	"0/0:0,51,141:69"	"0/0:0,24,81:42"	"0/0:0,81,166:99"	"0/0:0,18,113:36"	"0/0:0,0,0:18"	"0/0:0,45,139:63"	"0/0:0,66,224:84"	"0/0:0,24,113:42"	"0/0:0,75,197:93"	"0/0:0,30,185:48"	"0/0:0,33,155:51"	"0/0:0,36,132:54"	"0/0:0,69,133:87"	"0/0:0,75,151:93"	"0/0:0,12,40:30"	"0/0:0,72,184:90"	"0/0:0,75,96:93"	"0/0:0,33,65:51"	"0/0:0,93,157:99"	"0/0:0,72,148:90"	"0/0:0,114,143:99"	"0/0:0,45,129:63"	"0/0:0,30,97:48"	"0/0:0,30,119:48"	"0/0:0,72,229:90"	"0/0:0,117,239:99"	"0/0:0,66,208:84"
chr22	37755069	.	C	T	107	.	"DP=844;VDB=0.0333;AF1=0.01431;AC1=1;DP4=424,305,10,5;MQ=37;FQ=107;PV4=0.6,0.23,0.5,1"	GT:PL:GQ	"0/0:0,84,255:99"	"0/0:0,57,214:72"	"0/0:0,72,248:87"	"0/0:0,132,255:99"	"0/0:0,63,255:78"	"0/0:0,15,116:30"	"0/0:0,42,196:57"	"0/0:0,63,248:78"	"0/0:0,45,202:60"	"0/0:0,33,147:48"	"0/0:0,33,169:48"	"0/0:0,63,172:78"	"0/0:0,39,80:54"	"0/0:0,0,0:15"	"0/0:0,54,177:69"	"0/0:0,90,218:99"	"0/0:0,54,56:69"	"0/0:0,96,216:99"	"0/0:0,54,146:69"	"0/0:0,48,201:63"	"0/0:0,60,141:75"	"0/0:0,90,255:99"	"0/0:0,78,251:93"	"0/0:0,15,77:30"	"0/0:0,108,255:99"	"0/0:0,96,255:99"	"0/0:0,129,255:99"	"0/0:0,87,209:99"	"0/0:0,48,185:63"	"0/1:152,0,100:99"	"0/0:0,57,245:72"	"0/0:0,33,125:48"	"0/0:0,33,155:48"	"0/0:0,84,255:99"	"0/0:0,51,255:66"	"0/0:0,42,185:57"
chr22	37755153	.	C	A	120	.	"DP=907;VDB=0.0151;AF1=0.0143;AC1=1;DP4=405,410,5,15;MQ=55;FQ=120;PV4=0.04,1.1e-13,1,1"	GT:PL:GQ	"0/0:0,87,255:99"	"0/0:0,72,255:87"	"0/0:0,99,255:99"	"0/0:0,132,255:99"	"0/0:0,120,255:99"	"0/0:0,48,255:63"	"0/0:0,66,255:81"	"0/0:0,60,255:75"	"0/0:0,45,255:60"	"0/0:0,24,193:39"	"0/0:0,36,230:51"	"0/0:0,90,255:99"	"0/0:0,24,147:39"	"0/0:0,0,0:15"	"0/0:0,33,252:48"	"0/0:0,69,255:84"	"0/0:0,36,243:51"	"0/0:0,57,255:72"	"0/0:0,54,255:69"	"0/0:0,57,255:72"	"0/0:0,48,248:63"	"0/0:0,69,255:84"	"0/0:0,75,255:90"	"0/0:0,15,114:30"	"0/1:165,0,255:99"	"0/0:0,105,255:99"	"0/0:0,84,255:99"	"0/0:0,96,255:99"	"0/0:0,81,255:96"	"0/0:0,154,255:99"	"0/0:0,78,255:93"	"0/0:0,33,250:48"	"0/0:0,48,255:63"	"0/0:0,111,255:99"	"0/0:0,114,255:99"	"0/0:0,54,255:69"
chr22	37755164	.	CAtttt	C	114	.	"INDEL;DP=825;VDB=0.0389;AF1=0.1297;AC1=9;DP4=130,180,4,31;MQ=57;FQ=114;PV4=0.00036,2.3e-27,0.067,1"	GT:PL:GQ	"0/0:0,27,191:32"	"0/0:0,18,150:23"	"0/1:14,0,84:9"	"0/1:18,0,219:13"	"0/1:41,0,94:36"	"0/1:21,0,12:15"	"0/0:1,0,89:6"	"0/1:27,0,146:22"	"0/0:0,9,98:14"	"0/0:0,9,112:14"	"0/0:0,0,0:6"	"0/0:0,18,197:23"	"0/0:0,3,40:9"	"0/0:0,0,0:6"	"0/0:0,15,164:20"	"0/0:0,15,144:20"	"0/0:0,9,97:14"	"0/0:0,30,196:35"	"0/0:0,33,255:38"	"0/0:0,21,178:26"	"0/0:0,24,194:29"	"0/1:44,0,150:39"	"0/0:0,15,146:20"	"0/1:24,0,34:19"	"0/0:0,0,255:6"	"0/0:0,12,255:17"	"0/0:0,51,255:56"	"0/0:0,15,136:20"	"0/1:40,0,4:15"	"0/0:0,1,140:7"	"0/0:0,24,159:29"	"0/0:0,33,255:38"	"0/0:0,45,255:50"	"0/0:0,97,255:99"	"0/0:0,102,255:99"	"0/0:0,54,255:59"
chr22	37755166	.	tttttcttttcttttctttt	tttttcttttctttt	999	.	"INDEL;DP=823;VDB=0.0371;AF1=0.8291;G3=0.1446,0.06323,0.7921;HWE=0.000104;AC1=60;DP4=71,69,233,198;MQ=53;FQ=999;PV4=0.5,3.7e-12,0.19,1"	GT:PL:GQ	"1/1:255,57,0:61"	"1/1:255,53,0:57"	"1/1:255,78,0:82"	"1/1:255,84,0:88"	"1/1:255,93,0:97"	"1/1:255,51,0:55"	"1/1:255,39,0:43"	"1/1:255,45,0:49"	"1/1:255,27,0:31"	"1/1:215,15,0:19"	"1/1:255,30,0:34"	"1/1:255,29,0:33"	"1/1:0,0,0:5"	"1/1:0,0,0:5"	"1/1:177,18,0:22"	"1/1:255,33,0:37"	"1/1:68,10,0:14"	"1/1:198,15,0:19"	"1/1:59,12,0:16"	"1/1:231,10,0:14"	"1/1:39,3,0:8"	"1/1:255,30,0:34"	"1/1:255,50,0:54"	"1/1:202,18,0:22"	"1/1:255,69,0:73"	"0/1:255,0,255:99"	"0/1:255,0,255:99"	"1/1:255,72,0:76"	"1/1:255,42,0:46"	"1/1:255,108,0:99"	"1/1:255,23,0:27"	"0/0:0,24,255:14"	"0/0:0,45,255:35"	"0/1:0,7,255:5"	"0/0:0,75,255:65"	"0/0:0,45,255:35"
chr22	37755176	.	cttttcttttt	ccttttt	999	.	"INDEL;DP=894;VDB=0.0423;AF1=0.4822;AC1=34;DP4=139,101,162,156;MQ=51;FQ=999;PV4=0.1,1,1,1"	GT:PL:GQ	"0/1:241,75,84:13"	"0/1:255,135,162:30"	"0/1:255,67,83:19"	"1/1:255,201,153:45"	"1/1:255,103,88:12"	"0/1:203,0,54:57"	"0/1:140,0,66:69"	"1/1:234,117,106:8"	"1/1:141,120,114:5"	"1/1:91,12,0:9"	"0/1:139,21,25:8"	"1/1:190,122,115:5"	"0/0:0,6,8:4"	"0/1:0,0,0:3"	"0/1:57,57,57:3"	"0/1:52,2,17:18"	"0/0:52,61,56:4"	"0/0:109,130,113:6"	"0/0:102,117,110:8"	"0/1:105,105,105:3"	"0/0:2,17,18:11"	"0/1:99,0,20:23"	"1/1:255,122,94:25"	"0/1:78,64,77:14"	"1/1:255,186,181:4"	"0/1:83,0,166:86"	"0/0:0,54,186:51"	"0/1:241,158,162:8"	"0/1:226,16,31:18"	"1/1:255,110,99:8"	"0/1:94,0,85:88"	"0/0:0,30,164:27"	"0/0:0,48,212:45"	"0/0:0,74,225:71"	"0/0:0,78,255:75"	"0/0:0,48,194:45"
chr22	37755177	.	ttttcttt	tttt	999	.	"INDEL;DP=892;VDB=0.0422;AF1=0.4708;AC1=34;DP4=157,108,129,121;MQ=49;FQ=999;PV4=0.092,3.7e-40,1,1"	GT:PL:GQ	"0/1:255,0,33:37"	"0/1:175,0,74:78"	"0/1:255,0,17:21"	"1/1:255,31,0:27"	"0/1:255,0,8:12"	"0/1:255,0,97:99"	"0/1:192,0,132:99"	"0/1:202,0,4:8"	"1/1:56,9,0:7"	"1/1:123,12,0:9"	"0/1:167,0,17:21"	"0/1:113,0,2:7"	"0/0:0,6,8:4"	"0/1:0,0,0:3"	"1/1:67,8,0:6"	"0/1:124,0,19:23"	"0/1:19,0,1:6"	"0/0:0,10,9:7"	"0/1:65,0,6:10"	"0/1:50,0,5:9"	"0/0:0,15,22:12"	"0/1:139,0,40:44"	"1/1:255,23,0:20"	"0/1:26,0,18:21"	"1/1:255,9,0:7"	"0/1:123,0,255:99"	"0/0:0,54,255:52"	"0/1:164,0,24:28"	"0/1:255,0,18:22"	"0/1:251,0,10:14"	"0/1:136,0,96:99"	"0/0:0,30,255:28"	"0/0:0,51,255:49"	"0/0:0,75,255:73"	"0/0:0,87,255:85"	"0/0:0,48,255:46"
chr22	37755178	.	tttctt	ttt	999	.	"INDEL;DP=892;VDB=0.0418;AF1=0.2313;G3=0.5316,0.4684,1.784e-07;HWE=0.0497;AC1=16;DP4=171,116,13,22;MQ=44;FQ=999;PV4=0.018,3.7e-23,1,1"	GT:PL:GQ	"0/1:43,0,95:41"	"0/0:0,18,118:20"	"0/1:77,0,68:72"	"0/1:19,0,52:17"	"0/1:17,0,100:15"	"0/1:13,0,127:11"	"0/0:0,13,154:15"	"0/1:39,0,27:33"	"0/0:0,0,0:4"	"0/0:0,0,0:4"	"0/0:0,6,42:9"	"0/0:0,42,35:42"	"0/0:0,6,8:9"	"0/0:0,0,0:4"	"0/1:27,1,0:8"	"0/1:27,0,22:24"	"0/1:16,0,1:9"	"0/0:0,24,18:24"	"0/1:62,0,6:14"	"0/1:18,0,11:14"	"0/0:0,18,23:20"	"0/0:1,0,68:4"	"0/0:0,6,7:8"	"0/0:0,6,27:9"	"0/1:44,0,13:21"	"0/0:0,60,255:62"	"0/0:0,57,255:59"	"0/1:20,0,59:18"	"0/0:0,18,61:20"	"0/1:4,0,74:4"	"0/0:2,0,108:3"	"0/0:0,30,255:32"	"0/0:0,51,255:53"	"0/0:0,108,255:99"	"0/0:0,90,255:92"	"0/0:0,48,255:50"
chr22	37755258	.	T	A	999	.	"DP=816;VDB=0.0325;AF1=0.1704;G3=0.7493,0.1447,0.1061;HWE=0.0159;AC1=12;DP4=294,244,43,59;MQ=41;FQ=999;PV4=0.023,0.0019,1.1e-12,1"	GT:PL:GQ	"0/0:0,48,255:52"	"0/0:0,87,255:91"	"0/0:0,87,255:91"	"0/0:0,66,255:70"	"0/0:0,93,255:97"	"0/0:0,69,255:73"	"0/0:0,51,249:55"	"0/0:0,51,255:55"	"0/0:0,36,230:40"	"0/0:0,36,239:40"	"0/0:0,63,255:67"	"0/1:51,7,0:5"	"0/0:0,33,65:37"	"0/0:0,0,0:5"	"0/0:0,57,206:61"	"0/1:11,0,77:8"	"0/0:0,6,14:10"	"0/0:0,42,215:46"	"0/0:0,12,73:16"	"0/0:0,69,240:73"	"0/0:0,18,28:22"	"0/0:0,57,255:61"	"1/1:206,51,0:41"	"1/1:70,12,0:4"	"0/1:47,0,228:43"	"0/1:48,0,187:44"	"0/0:0,60,255:64"	"0/1:138,0,183:99"	"0/1:102,0,151:98"	"0/0:0,72,255:76"	"1/1:242,64,0:54"	"0/0:0,30,214:34"	"0/0:0,42,204:46"	"0/0:0,58,255:62"	"0/0:0,99,255:99"	"0/0:0,33,223:37"
chr22	37755347	.	C	G	999	.	"DP=781;VDB=0.0352;AF1=0.3137;G3=0.6857,9.815e-09,0.3143;HWE=4.33e-11;AC1=22;DP4=209,311,91,107;MQ=53;FQ=999;PV4=0.18,3.3e-143,1,1"	GT:PL:GQ	"1/1:233,58,0:52"	"1/1:196,48,0:42"	"1/1:224,53,0:47"	"1/1:247,67,0:61"	"1/1:218,63,0:57"	"1/1:237,66,0:60"	"1/1:158,20,0:14"	"1/1:206,42,0:36"	"1/1:180,30,0:24"	"1/1:209,48,0:42"	"1/1:203,42,0:36"	"0/0:0,42,222:42"	"0/0:0,27,106:27"	"0/0:0,0,0:3"	"0/0:0,57,255:57"	"0/0:0,81,255:81"	"0/0:0,42,103:42"	"0/0:0,72,251:72"	"0/0:0,45,139:45"	"0/0:0,81,255:81"	"0/0:0,57,129:57"	"0/0:0,39,255:39"	"0/0:0,57,255:57"	"0/0:0,21,207:21"	"0/0:0,87,255:87"	"0/0:0,84,255:84"	"0/0:0,51,255:51"	"0/0:0,69,255:69"	"0/0:0,72,255:72"	"0/0:0,114,255:99"	"0/0:0,57,255:57"	"0/0:0,51,255:51"	"0/0:0,60,255:60"	"0/0:0,102,255:99"	"0/0:0,120,255:99"	"0/0:0,54,255:54"
chr22	37755482	.	C	T	41.6	.	"DP=820;VDB=0.0280;AF1=0.01431;AC1=1;DP4=255,483,5,8;MQ=37;FQ=41.7;PV4=0.77,5.1e-22,0.0024,0.19"	GT:PL:GQ	"0/0:0,108,255:99"	"0/0:0,99,255:99"	"0/0:0,99,255:99"	"0/0:0,96,255:99"	"0/0:0,75,255:90"	"0/0:0,27,193:42"	"0/0:0,51,220:66"	"0/0:0,69,255:84"	"0/0:0,48,255:63"	"0/0:0,45,246:60"	"0/0:0,42,166:57"	"0/0:0,39,182:54"	"0/0:0,24,70:39"	"0/0:0,0,0:15"	"0/0:0,36,138:51"	"0/0:0,42,201:57"	"0/0:0,18,65:33"	"0/0:0,84,210:99"	"0/0:0,30,60:45"	"0/0:0,60,219:75"	"0/0:0,24,112:39"	"0/0:0,54,255:69"	"0/0:0,30,211:45"	"0/0:0,15,136:30"	"0/1:87,0,199:72"	"0/0:0,75,255:90"	"0/0:0,129,255:99"	"0/0:0,96,255:99"	"0/0:0,54,230:69"	"0/0:0,184,255:99"	"0/0:0,66,234:81"	"0/0:0,30,188:45"	"0/0:0,69,255:84"	"0/0:0,108,255:99"	"0/0:0,117,255:99"	"0/0:0,33,150:48"
chr22	37755498	.	G	T	999	.	"DP=882;VDB=0.0392;AF1=0.9857;AC1=71;DP4=10,7,319,470;MQ=36;FQ=999;PV4=0.14,8.3e-100,1.1e-05,1"	GT:PL:GQ	"1/1:180,132,0:99"	"1/1:188,111,0:99"	"1/1:195,93,0:99"	"1/1:181,126,0:99"	"1/1:177,78,0:93"	"1/1:139,39,0:54"	"1/1:141,48,0:63"	"1/1:175,78,0:93"	"1/1:159,54,0:69"	"1/1:166,69,0:84"	"1/1:127,45,0:60"	"1/1:112,33,0:48"	"1/1:41,21,0:36"	"1/1:0,0,0:15"	"1/1:118,39,0:54"	"1/1:114,42,0:57"	"1/1:35,12,0:27"	"1/1:117,84,0:99"	"1/1:50,27,0:42"	"1/1:96,42,0:57"	"1/1:31,12,0:27"	"1/1:154,45,0:60"	"1/1:137,39,0:54"	"1/1:101,21,0:36"	"1/1:193,84,0:99"	"1/1:181,87,0:99"	"1/1:185,138,0:99"	"1/1:194,99,0:99"	"1/1:184,63,0:78"	"1/1:191,205,0:99"	"1/1:148,72,0:87"	"1/1:100,30,0:45"	"1/1:170,84,0:99"	"1/1:199,129,0:99"	"0/1:106,0,255:99"	"1/1:62,27,0:42"
chr22	37755547	.	T	C	999	.	"DP=987;VDB=0.0313;AF1=0.1716;G3=0.7425,0.1718,0.08567;HWE=0.0353;AC1=12;DP4=386,358,115,92;MQ=47;FQ=999;PV4=0.39,0.00015,0.0016,1"	GT:PL:GQ	"0/1:255,0,237:99"	"0/1:255,0,255:99"	"1/1:255,141,0:99"	"0/1:255,0,213:99"	"0/0:0,113,255:99"	"1/1:255,31,0:21"	"0/1:165,0,109:99"	"0/1:224,0,195:99"	"0/1:211,0,154:99"	"1/1:255,60,0:50"	"0/0:0,66,255:70"	"0/0:0,63,255:67"	"0/0:0,27,214:31"	"0/0:0,0,0:5"	"0/0:0,60,255:64"	"0/0:0,54,255:58"	"0/0:0,15,148:19"	"0/0:0,69,255:73"	"0/0:0,33,255:37"	"0/0:0,33,255:37"	"0/0:0,21,185:25"	"0/0:0,57,255:61"	"0/0:0,66,255:70"	"0/0:0,33,249:37"	"0/0:0,141,255:99"	"0/0:0,102,255:99"	"0/0:0,151,255:99"	"0/0:0,151,255:99"	"0/0:0,108,255:99"	"0/0:0,138,255:99"	"0/0:0,81,255:85"	"0/0:0,57,255:61"	"0/0:0,63,255:67"	"0/0:0,129,255:99"	"0/0:0,111,255:99"	"0/0:0,21,188:25"
chr22	37755612	.	G	A	999	.	"DP=801;VDB=0.0244;AF1=0.02859;AC1=2;DP4=411,297,11,2;MQ=58;FQ=999;PV4=0.085,1,0.082,0.044"	GT:PL:GQ	"0/0:0,72,255:84"	"0/0:0,96,255:99"	"0/0:0,102,255:99"	"0/0:0,63,255:75"	"0/0:0,102,255:99"	"0/0:0,75,255:87"	"0/0:0,51,255:63"	"0/0:0,66,255:78"	"0/0:0,36,255:48"	"0/0:0,45,255:57"	"0/0:0,51,255:63"	"0/0:0,45,255:57"	"0/0:0,18,154:30"	"0/0:0,0,0:12"	"0/0:0,57,255:69"	"0/1:190,0,138:99"	"0/0:0,24,219:36"	"0/0:0,51,255:63"	"0/0:0,33,238:45"	"0/0:0,42,255:54"	"0/1:80,0,112:68"	"0/0:0,84,255:96"	"0/0:0,54,255:66"	"0/0:0,33,255:45"	"0/0:0,72,255:84"	"0/0:0,102,255:99"	"0/0:0,114,255:99"	"0/0:0,99,255:99"	"0/0:0,78,255:90"	"0/0:0,75,255:87"	"0/0:0,108,255:99"	"0/0:0,45,255:57"	"0/0:0,33,255:45"	"0/0:0,87,255:99"	"0/0:0,57,255:69"	"0/0:0,24,227:36"
chr22	37755652	.	G	A	999	.	"DP=707;VDB=0.0377;AF1=0.4793;G3=0.4857,0.03137,0.4829;HWE=2.74e-09;AC1=35;DP4=156,125,157,97;MQ=56;FQ=999;PV4=0.16,1.8e-58,0.31,1"	GT:PL:GQ	"0/0:0,57,255:54"	"0/0:0,33,241:30"	"0/0:0,51,255:48"	"0/0:0,51,255:48"	"0/0:0,57,255:54"	"0/0:0,60,255:57"	"0/0:0,39,255:36"	"0/0:0,33,220:30"	"0/0:0,18,150:15"	"0/0:0,33,240:30"	"0/0:0,33,242:30"	"1/1:198,42,0:39"	"1/1:28,5,0:4"	"0/1:0,0,0:3"	"1/1:175,23,0:20"	"1/1:170,27,0:24"	"0/1:42,0,0:5"	"1/1:141,13,0:10"	"1/1:59,10,0:7"	"1/1:169,27,0:24"	"1/1:35,12,0:9"	"1/1:255,78,0:75"	"1/1:241,63,0:60"	"1/1:162,30,0:27"	"1/1:212,63,0:60"	"0/1:62,0,255:65"	"0/0:0,81,255:78"	"1/1:217,54,0:51"	"1/1:187,36,0:33"	"1/1:224,60,0:57"	"1/1:255,99,0:96"	"0/0:0,21,200:18"	"0/0:0,33,255:30"	"0/0:0,21,211:18"	"0/0:0,57,255:54"	"0/0:0,27,201:24"
chr22	37755756	.	C	A	144	.	"DP=269;VDB=0.0223;AF1=0.1251;AC1=9;DP4=86,60,24,19;MQ=40;FQ=144;PV4=0.73,9.7e-55,1,1"	GT:PL:GQ	"0/0:0,0,0:6"	"0/0:0,12,20:18"	"0/0:0,1,0:7"	"0/0:0,9,9:14"	"0/0:0,3,4:9"	"0/0:0,0,0:6"	"0/0:0,3,4:9"	"0/0:0,6,7:12"	"0/1:13,3,0:5"	"0/0:0,0,0:6"	"0/0:0,0,0:6"	"0/0:0,15,49:21"	"0/0:0,6,24:12"	"0/0:0,0,0:6"	"0/0:0,18,73:24"	"0/0:0,15,72:21"	"0/0:0,27,24:32"	"0/0:0,18,52:24"	"0/0:0,15,25:20"	"0/0:0,6,7:12"	"0/0:0,21,28:26"	"0/0:0,3,4:9"	"0/0:0,36,84:41"	"0/0:0,3,4:9"	"0/0:0,0,0:6"	"0/0:0,9,38:15"	"0/0:0,15,56:21"	"0/0:0,3,4:9"	"0/0:0,21,23:26"	"0/0:0,0,0:6"	"0/0:0,3,4:9"	"0/1:34,0,203:29"	"0/1:26,0,133:21"	"0/1:31,0,255:26"	"0/1:68,0,223:63"	"0/1:63,0,74:58"
chr22	37755800	.	G	T	999	.	"DP=565;VDB=0.0239;AF1=0.2051;G3=0.6969,0.155,0.1481;HWE=0.013;AC1=15;DP4=235,151,49,48;MQ=43;FQ=999;PV4=0.066,0.0046,0.18,0.0075"	GT:PL:GQ	"0/0:0,36,249:39"	"0/0:0,48,255:51"	"0/0:0,36,243:39"	"0/0:0,63,255:66"	"0/0:0,57,255:60"	"0/0:0,15,94:18"	"0/0:0,9,92:12"	"0/0:0,54,255:57"	"0/0:0,30,211:33"	"0/0:0,15,80:18"	"0/0:0,57,255:60"	"0/0:0,36,52:39"	"0/0:0,2,0:6"	"0/0:0,0,0:4"	"0/1:148,3,0:7"	"0/1:93,0,41:50"	"0/0:0,12,12:15"	"1/1:255,25,0:16"	"0/1:5,1,0:3"	"0/1:92,2,0:8"	"0/1:8,3,0:3"	"1/1:219,30,0:21"	"0/0:0,63,255:66"	"0/0:0,6,37:9"	"0/1:163,0,15:24"	"0/0:0,75,255:78"	"0/0:0,66,255:69"	"0/1:127,0,143:99"	"0/1:67,0,118:64"	"1/1:194,20,0:11"	"0/0:0,21,130:24"	"0/0:0,30,232:33"	"0/0:0,21,181:24"	"0/0:0,72,255:75"	"0/0:0,81,255:84"	"0/0:0,39,255:42"
chr22	37755862	.	C	T	51.6	.	"DP=690;VDB=0.0144;AF1=0.01433;AC1=1;DP4=228,260,3,4;MQ=53;FQ=51.7;PV4=1,1.4e-09,1,1"	GT:PL:GQ	"0/0:0,51,255:66"	"0/0:0,45,255:60"	"0/0:0,39,251:54"	"0/0:0,36,255:51"	"0/0:0,51,255:66"	"0/0:0,18,158:33"	"0/0:0,21,187:36"	"0/1:97,0,123:82"	"0/0:0,45,255:60"	"0/0:0,42,255:57"	"0/0:0,57,255:72"	"0/0:0,24,176:39"	"0/0:0,12,94:27"	"0/0:0,0,0:15"	"0/0:0,63,255:78"	"0/0:0,54,255:69"	"0/0:0,27,167:42"	"0/0:0,81,255:96"	"0/0:0,27,182:42"	"0/0:0,45,255:60"	"0/0:0,39,234:54"	"0/0:0,33,252:48"	"0/0:0,60,255:75"	"0/0:0,21,169:36"	"0/0:0,48,255:63"	"0/0:0,75,255:90"	"0/0:0,57,255:72"	"0/0:0,51,255:66"	"0/0:0,24,201:39"	"0/0:0,63,255:78"	"0/0:0,24,196:39"	"0/0:0,45,255:60"	"0/0:0,30,251:45"	"0/0:0,36,253:51"	"0/0:0,78,255:93"	"0/0:0,24,197:39"
chr22	37755901	.	C	T	69.6	.	"DP=746;VDB=0.0237;AF1=0.01431;AC1=1;DP4=267,274,2,6;MQ=51;FQ=69.7;PV4=0.29,0.00094,0.45,1"	GT:PL:GQ	"0/0:0,69,255:84"	"0/0:0,63,255:78"	"0/1:115,0,123:99"	"0/0:0,48,255:63"	"0/0:0,48,255:63"	"0/0:0,33,244:48"	"0/0:0,24,192:39"	"0/0:0,24,207:39"	"0/0:0,51,255:66"	"0/0:0,30,238:45"	"0/0:0,51,255:66"	"0/0:0,36,198:51"	"0/0:0,24,137:39"	"0/0:0,0,0:15"	"0/0:0,45,255:60"	"0/0:0,60,255:75"	"0/0:0,27,134:42"	"0/0:0,48,249:63"	"0/0:0,27,157:42"	"0/0:0,36,228:51"	"0/0:0,15,104:30"	"0/0:0,54,255:69"	"0/0:0,42,255:57"	"0/0:0,33,228:48"	"0/0:0,81,255:96"	"0/0:0,78,255:93"	"0/0:0,54,255:69"	"0/0:0,72,255:87"	"0/0:0,42,255:57"	"0/0:0,90,255:99"	"0/0:0,39,232:54"	"0/0:0,45,255:60"	"0/0:0,45,255:60"	"0/0:0,51,255:66"	"0/0:0,81,255:96"	"0/0:0,36,223:51"
chr22	37755957	.	C	G	103	.	"DP=885;VDB=0.0388;AF1=0.01429;AC1=1;DP4=326,418,5,14;MQ=58;FQ=103;PV4=0.16,1.6e-24,0.35,1"	GT:PL:GQ	"0/0:0,102,255:99"	"0/0:0,93,255:99"	"0/1:148,0,242:99"	"0/0:0,63,255:78"	"0/0:0,72,255:87"	"0/0:0,36,234:51"	"0/0:0,30,220:45"	"0/0:0,102,255:99"	"0/0:0,72,255:87"	"0/0:0,39,255:54"	"0/0:0,78,255:93"	"0/0:0,36,255:51"	"0/0:0,30,255:45"	"0/0:0,0,0:15"	"0/0:0,36,221:51"	"0/0:0,63,255:78"	"0/0:0,27,233:42"	"0/0:0,72,255:87"	"0/0:0,42,255:57"	"0/0:0,63,255:78"	"0/0:0,36,255:51"	"0/0:0,69,255:84"	"0/0:0,48,255:63"	"0/0:0,30,246:45"	"0/0:0,132,255:99"	"0/0:0,99,255:99"	"0/0:0,114,255:99"	"0/0:0,108,255:99"	"0/0:0,96,255:99"	"0/0:0,81,255:96"	"0/0:0,42,255:57"	"0/0:0,33,255:48"	"0/0:0,57,255:72"	"0/0:0,63,255:78"	"0/0:0,66,255:81"	"0/0:0,54,255:69"
chr22	37756012	.	C	G	999	.	"DP=808;VDB=0.0401;AF1=0.9855;AC1=71;DP4=13,3,305,259;MQ=59;FQ=86.7;PV4=0.04,1.4e-09,1,1"	GT:PL:GQ	"1/1:194,81,0:96"	"1/1:142,38,0:53"	"1/1:159,45,0:60"	"1/1:169,78,0:93"	"1/1:145,51,0:66"	"1/1:104,27,0:42"	"1/1:135,36,0:51"	"1/1:194,75,0:90"	"1/1:113,36,0:51"	"1/1:156,36,0:51"	"1/1:126,54,0:69"	"1/1:132,33,0:48"	"1/1:114,27,0:42"	"1/1:0,0,0:15"	"1/1:147,45,0:60"	"1/1:82,15,0:30"	"1/1:20,3,0:18"	"1/1:177,51,0:66"	"1/1:60,12,0:27"	"1/1:138,33,0:48"	"1/1:103,24,0:39"	"1/1:120,45,0:60"	"1/1:147,45,0:60"	"1/1:107,24,0:39"	"1/1:186,61,0:76"	"1/1:196,87,0:99"	"0/1:120,0,132:99"	"1/1:180,78,0:93"	"1/1:148,42,0:57"	"1/1:212,90,0:99"	"1/1:191,69,0:84"	"1/1:135,45,0:60"	"1/1:152,57,0:72"	"1/1:134,45,0:60"	"1/1:192,90,0:99"	"1/1:109,30,0:45"
chr22	37756081	.	G	C	999	.	"DP=626;VDB=0.0380;AF1=0.8448;G3=0.1428,0.02865,0.8286;HWE=3.31e-06;AC1=61;DP4=26,40,167,274;MQ=39;FQ=999;PV4=0.89,2.5e-105,2.2e-25,0.25"	GT:PL:GQ	"1/1:97,36,0:40"	"1/1:198,69,0:73"	"1/1:152,54,0:58"	"1/1:182,60,0:64"	"1/1:165,42,0:46"	"1/1:164,54,0:58"	"1/1:117,24,0:28"	"1/1:164,45,0:49"	"1/1:132,27,0:31"	"1/1:93,21,0:25"	"1/1:142,36,0:40"	"1/1:114,27,0:31"	"1/1:59,15,0:19"	"1/1:0,0,0:5"	"1/1:160,39,0:43"	"1/1:118,45,0:49"	"1/1:94,21,0:25"	"1/1:179,84,0:88"	"1/1:84,27,0:31"	"1/1:153,72,0:76"	"1/1:60,24,0:28"	"1/1:153,39,0:43"	"1/1:176,42,0:46"	"1/1:106,18,0:22"	"1/1:205,69,0:73"	"1/1:194,60,0:64"	"1/1:211,84,0:88"	"0/1:143,0,39:35"	"1/1:114,33,0:37"	"1/1:187,51,0:55"	"1/1:209,63,0:67"	"0/0:0,33,255:23"	"0/0:0,30,235:20"	"0/0:0,18,170:8"	"0/0:0,72,255:62"	"0/0:0,36,255:26"
chr22	37756315	.	ca	cAa	110	.	"INDEL;DP=71;VDB=0.0179;AF1=1;AC1=72;DP4=0,0,9,26;MQ=5;FQ=-37.3"	GT:PL:GQ	"1/1:7,6,0:19"	"1/1:7,6,0:19"	"1/1:8,6,0:19"	"1/1:4,3,0:16"	"1/1:0,0,0:13"	"1/1:0,0,0:13"	"1/1:0,0,0:13"	"1/1:13,3,0:16"	"1/1:4,3,0:16"	"1/1:0,0,0:13"	"1/1:13,9,0:22"	"1/1:0,0,0:13"	"1/1:0,0,0:13"	"1/1:0,0,0:13"	"1/1:11,9,0:22"	"1/1:0,0,0:13"	"1/1:0,0,0:13"	"1/1:12,9,0:22"	"1/1:0,0,0:13"	"1/1:4,3,0:16"	"1/1:0,0,0:13"	"1/1:18,12,0:25"	"1/1:0,0,0:13"	"1/1:0,0,0:13"	"1/1:8,3,0:16"	"1/1:4,3,0:16"	"1/1:10,6,0:19"	"1/1:8,3,0:16"	"1/1:10,6,0:19"	"1/1:13,9,0:22"	"1/1:0,0,0:13"	"1/1:0,0,0:13"	"1/1:0,0,0:13"	"1/1:4,3,0:16"	"1/1:0,0,0:13"	"1/1:4,3,0:16"
chr22	37756425	.	C	A	119	.	"DP=705;VDB=0.0198;AF1=0.01434;AC1=1;DP4=191,425,9,6;MQ=40;FQ=119;PV4=0.024,3.1e-10,1,1"	GT:PL:GQ	"0/0:0,42,157:57"	"0/0:0,57,228:72"	"0/0:0,45,158:60"	"0/0:0,84,255:99"	"0/0:0,42,243:57"	"0/0:0,15,137:30"	"0/0:0,33,140:48"	"0/0:0,54,216:69"	"0/0:0,21,155:36"	"0/0:0,27,117:42"	"0/0:0,69,229:84"	"0/0:0,69,208:84"	"0/0:0,27,195:42"	"0/0:0,0,0:15"	"0/0:0,72,255:87"	"0/0:0,66,255:81"	"0/0:0,81,255:96"	"0/0:0,75,255:90"	"0/0:0,69,255:84"	"0/0:0,42,210:57"	"0/0:0,63,255:78"	"0/1:164,0,137:99"	"0/0:0,81,255:96"	"0/0:0,12,134:27"	"0/0:0,75,246:90"	"0/0:0,54,193:69"	"0/0:0,81,198:96"	"0/0:0,63,252:78"	"0/0:0,15,104:30"	"0/0:0,66,255:81"	"0/0:0,42,234:57"	"0/0:0,45,251:60"	"0/0:0,54,255:69"	"0/0:0,45,158:60"	"0/0:0,48,255:63"	"0/0:0,84,255:99"
chr22	37756441	.	C	A	999	.	"DP=618;VDB=0.0234;AF1=0.05695;AC1=4;DP4=188,320,6,23;MQ=47;FQ=999;PV4=0.11,4.7e-35,0.00051,0.31"	GT:PL:GQ	"0/1:49,0,94:40"	"0/0:0,30,250:39"	"0/0:0,24,190:33"	"0/0:0,87,255:96"	"0/0:0,36,238:45"	"0/0:0,15,127:24"	"0/1:23,0,117:14"	"0/1:126,0,119:99"	"0/0:0,18,158:27"	"0/0:0,24,154:33"	"0/1:88,0,118:79"	"0/0:0,57,255:66"	"0/0:0,21,215:30"	"0/0:0,0,0:10"	"0/0:0,63,255:72"	"0/0:0,69,255:78"	"0/0:0,63,255:72"	"0/0:0,57,255:66"	"0/0:0,54,255:63"	"0/0:0,51,255:60"	"0/0:0,51,255:60"	"0/0:0,60,255:69"	"0/0:0,63,255:72"	"0/0:0,15,157:24"	"0/0:0,57,255:66"	"0/0:0,51,227:60"	"0/0:0,63,255:72"	"0/0:0,51,255:60"	"0/0:0,9,104:18"	"0/0:0,57,255:66"	"0/0:0,33,235:42"	"0/0:0,36,255:45"	"0/0:0,54,255:63"	"0/0:0,36,255:45"	"0/0:0,42,255:51"	"0/0:0,69,255:78"
chr22	37756497	.	G	A	999	.	"DP=566;VDB=0.0469;AF1=0.1906;G3=0.7302,0.1582,0.1116;HWE=0.0127;AC1=14;DP4=142,220,55,54;MQ=32;FQ=999;PV4=0.046,9.6e-119,0.28,0.094"	GT:PL:GQ	"0/0:0,18,105:21"	"0/0:0,48,225:51"	"0/0:0,21,160:24"	"0/0:0,63,255:66"	"0/0:0,36,212:39"	"0/0:0,12,102:15"	"0/0:0,12,98:15"	"0/0:0,42,255:45"	"0/0:0,30,170:33"	"0/0:0,9,81:13"	"0/0:0,51,227:54"	"0/0:0,60,188:63"	"1/1:25,13,0:5"	"0/0:0,0,0:5"	"1/1:177,53,0:44"	"0/1:47,0,127:44"	"0/0:0,8,24:12"	"1/1:126,19,0:10"	"0/1:24,0,34:21"	"1/1:157,39,0:30"	"0/0:0,9,54:13"	"0/1:81,0,122:78"	"0/0:0,36,175:39"	"0/0:0,15,136:18"	"0/1:74,0,171:71"	"0/0:0,60,218:63"	"0/0:0,60,210:63"	"0/0:0,54,255:57"	"0/1:4,0,30:3"	"0/1:82,0,20:29"	"0/0:0,24,198:27"	"0/0:0,30,184:33"	"0/0:0,30,163:33"	"0/0:0,33,227:36"	"0/0:0,39,225:42"	"0/0:0,54,255:57"
chr22	37756631	.	C	T	999	.	"DP=666;VDB=0.0383;AF1=0.04307;AC1=3;DP4=164,437,7,25;MQ=59;FQ=999;PV4=0.68,3.9e-39,0.26,0.29"	GT:PL:GQ	"0/0:0,66,255:76"	"0/1:89,0,180:79"	"0/0:0,78,255:88"	"0/1:137,0,220:99"	"0/1:119,0,231:99"	"0/0:0,33,226:43"	"0/0:0,42,255:52"	"0/0:0,69,255:79"	"0/0:0,78,255:88"	"0/0:0,45,255:55"	"0/0:0,51,255:61"	"0/0:0,39,255:49"	"0/0:0,15,159:25"	"0/0:0,0,0:11"	"0/0:0,36,227:46"	"0/0:0,63,255:73"	"0/0:0,45,255:55"	"0/0:0,57,255:67"	"0/0:0,39,255:49"	"0/0:0,54,255:64"	"0/0:0,42,255:52"	"0/0:0,90,255:99"	"0/0:0,66,255:76"	"0/0:0,9,107:20"	"0/0:0,54,255:64"	"0/0:0,99,255:99"	"0/0:0,63,255:73"	"0/0:0,102,255:99"	"0/0:0,39,222:49"	"0/0:0,54,255:64"	"0/0:0,24,221:34"	"0/0:0,21,194:31"	"0/0:0,45,255:55"	"0/0:0,72,255:82"	"0/0:0,45,255:55"	"0/0:0,69,255:79"
chr22	37756641	.	G	A	999	.	"DP=682;VDB=0.0256;AF1=0.1722;G3=0.7434,0.1709,0.08568;HWE=0.0353;AC1=12;DP4=145,386,28,76;MQ=60;FQ=999;PV4=1,2.1e-77,0.22,1"	GT:PL:GQ	"0/1:94,0,226:90"	"0/1:118,0,184:99"	"1/1:227,78,0:68"	"0/1:133,0,222:99"	"0/0:0,46,255:50"	"1/1:175,33,0:23"	"0/1:17,0,226:13"	"0/1:148,0,185:99"	"0/1:96,0,255:92"	"1/1:206,48,0:38"	"0/0:0,45,255:49"	"0/0:0,36,255:40"	"0/0:0,9,99:13"	"0/0:0,0,0:5"	"0/0:0,45,255:49"	"0/0:0,48,255:52"	"0/0:0,48,255:52"	"0/0:0,57,255:61"	"0/0:0,51,255:55"	"0/0:0,45,255:49"	"0/0:0,39,255:43"	"0/0:0,90,255:94"	"0/0:0,69,255:73"	"0/0:0,9,109:13"	"0/0:0,57,255:61"	"0/0:0,120,255:99"	"0/0:0,69,255:73"	"0/0:0,96,255:99"	"0/0:0,36,240:40"	"0/0:0,60,255:64"	"0/0:0,18,182:22"	"0/0:0,33,246:37"	"0/0:0,45,255:49"	"0/0:0,69,255:73"	"0/0:0,45,255:49"	"0/0:0,72,255:76"
chr22	37756794	.	C	T	77.6	.	"DP=420;VDB=0.0333;AF1=0.01439;AC1=1;DP4=245,133,6,3;MQ=60;FQ=77.7;PV4=1,9.2e-11,1,1"	GT:PL:GQ	"0/0:0,30,255:45"	"0/0:0,42,255:57"	"0/0:0,39,255:54"	"0/0:0,45,255:60"	"0/0:0,33,255:48"	"0/0:0,33,255:48"	"0/0:0,12,124:27"	"0/0:0,36,187:51"	"0/0:0,36,255:51"	"0/0:0,24,206:39"	"0/0:0,39,255:54"	"0/0:0,30,255:45"	"0/0:0,21,217:36"	"0/0:0,0,0:15"	"0/0:0,27,207:42"	"0/0:0,42,255:57"	"0/0:0,24,237:39"	"0/0:0,33,255:48"	"0/0:0,12,131:27"	"0/0:0,60,255:75"	"0/0:0,45,255:60"	"0/0:0,18,185:33"	"0/0:0,36,255:51"	"0/0:0,21,203:36"	"0/0:0,51,255:66"	"0/0:0,54,255:69"	"0/1:123,0,139:99"	"0/0:0,27,208:42"	"0/0:0,27,187:42"	"0/0:0,39,255:54"	"0/0:0,24,202:39"	"0/0:0,12,136:27"	"0/0:0,39,255:54"	"0/0:0,30,205:45"	"0/0:0,36,214:51"	"0/0:0,33,255:48"
chr22	37757099	.	C	T	166	.	"DP=645;VDB=0.0144;AF1=0.01431;AC1=1;DP4=346,237,10,4;MQ=60;FQ=166;PV4=0.42,0.41,1,1"	GT:PL:GQ	"0/0:0,54,255:69"	"0/0:0,45,255:60"	"0/0:0,63,255:78"	"0/0:0,69,255:84"	"0/0:0,42,255:57"	"0/0:0,27,214:42"	"0/0:0,30,247:45"	"0/0:0,36,255:51"	"0/0:0,48,255:63"	"0/0:0,15,163:30"	"0/0:0,51,255:66"	"0/0:0,54,255:69"	"0/0:0,33,255:48"	"0/0:0,0,0:15"	"0/0:0,78,255:93"	"0/0:0,66,255:81"	"0/0:0,27,255:42"	"0/0:0,51,255:66"	"0/0:0,45,255:60"	"0/0:0,75,255:90"	"0/0:0,57,255:72"	"0/0:0,57,255:72"	"0/0:0,51,255:66"	"0/0:0,24,227:39"	"0/0:0,54,255:69"	"0/0:0,45,255:60"	"0/0:0,23,255:38"	"0/0:0,69,255:84"	"0/0:0,42,255:57"	"0/0:0,51,255:66"	"0/0:0,48,255:63"	"0/0:0,48,255:63"	"0/0:0,48,255:63"	"0/1:211,0,165:99"	"0/0:0,81,255:96"	"0/0:0,84,255:99"
chr22	37757275	.	G	A	11.9	.	"DP=711;VDB=0.0225;AF1=0.01433;AC1=1;DP4=188,457,0,10;MQ=60;FQ=11.9;PV4=0.07,1.8e-24,1,1"	GT:PL:GQ	"0/0:0,66,255:82"	"0/0:0,63,206:79"	"0/0:0,51,223:67"	"0/0:0,75,255:91"	"0/0:0,66,255:82"	"0/0:0,15,151:31"	"0/0:0,12,111:28"	"0/0:0,63,236:79"	"0/0:0,54,255:70"	"0/0:0,18,143:34"	"0/0:0,36,217:52"	"0/0:0,69,255:85"	"0/0:0,36,255:52"	"0/0:0,0,0:16"	"0/0:0,72,255:88"	"0/0:0,51,255:67"	"0/0:0,48,255:64"	"0/0:0,84,255:99"	"0/0:0,57,255:73"	"0/0:0,72,255:88"	"0/0:0,54,255:70"	"0/0:0,72,255:88"	"0/0:0,57,255:73"	"0/0:0,33,255:49"	"0/0:0,81,255:97"	"0/0:0,69,255:85"	"0/0:0,54,235:70"	"0/1:57,0,136:41"	"0/0:0,72,238:88"	"0/0:0,78,255:94"	"0/0:0,30,210:46"	"0/0:0,42,255:58"	"0/0:0,54,255:70"	"0/0:0,48,255:64"	"0/0:0,78,255:94"	"0/0:0,87,255:99"
chr22	37757408	.	T	C	264	.	"DP=703;VDB=0.0340;AF1=0.04288;AC1=3;DP4=164,474,12,15;MQ=60;FQ=264;PV4=0.043,8.4e-30,1,0.46"	GT:PL:GQ	"0/0:0,69,243:79"	"0/0:0,63,255:73"	"0/0:0,75,255:85"	"0/0:0,66,255:76"	"0/0:0,69,255:79"	"0/0:0,24,217:34"	"0/0:0,42,255:52"	"0/0:0,48,255:58"	"0/0:0,66,255:76"	"0/0:0,27,195:37"	"0/0:0,45,255:55"	"0/0:0,51,255:61"	"0/0:0,24,185:34"	"0/0:0,0,0:11"	"0/0:0,57,255:67"	"0/0:0,60,255:70"	"0/0:0,45,255:55"	"0/0:0,72,255:82"	"0/0:0,48,255:58"	"0/0:0,69,255:79"	"0/0:0,48,255:58"	"0/0:0,54,255:64"	"0/0:0,78,255:88"	"0/0:0,21,204:31"	"0/0:0,96,255:99"	"0/0:0,69,255:79"	"0/0:0,60,255:70"	"0/0:0,84,255:94"	"0/0:0,48,255:58"	"0/0:0,69,255:79"	"0/0:0,42,227:52"	"0/1:118,0,143:99"	"0/1:74,0,218:64"	"0/0:0,51,255:61"	"0/0:0,90,255:99"	"0/1:145,0,207:99"
chr22	37757483	.	C	T	60.6	.	"DP=507;VDB=0.0440;AF1=0.01432;AC1=1;DP4=131,304,4,5;MQ=60;FQ=60.7;PV4=0.46,1.7e-19,3.4e-05,0.0084"	GT:PL:GQ	"0/0:0,36,255:51"	"0/0:0,42,255:57"	"0/0:0,39,255:54"	"0/0:0,63,255:78"	"0/0:0,54,255:69"	"0/0:0,39,255:54"	"0/0:0,30,229:45"	"0/0:0,30,231:45"	"0/0:0,33,255:48"	"0/0:0,30,225:45"	"0/0:0,42,255:57"	"0/0:0,48,255:63"	"0/0:0,30,221:45"	"0/0:0,0,0:15"	"0/0:0,33,248:48"	"0/0:0,33,255:48"	"0/0:0,51,255:66"	"0/0:0,30,203:45"	"0/0:0,30,248:45"	"0/1:106,0,154:91"	"0/0:0,27,209:42"	"0/0:0,45,234:60"	"0/0:0,60,255:75"	"0/0:0,12,117:27"	"0/0:0,33,255:48"	"0/0:0,30,252:45"	"0/0:0,36,255:51"	"0/0:0,54,255:69"	"0/0:0,27,230:42"	"0/0:0,27,218:42"	"0/0:0,27,219:42"	"0/0:0,30,255:45"	"0/0:0,36,255:51"	"0/0:0,45,255:60"	"0/0:0,42,255:57"	"0/0:0,60,255:75"
chr22	37757524	.	C	T	10.6	.	"DP=414;VDB=0.0326;AF1=0.02905;AC1=2;DP4=92,248,6,4;MQ=59;FQ=10.7;PV4=0.032,8.9e-10,1,1"	GT:PL:GQ	"0/0:0,30,163:43"	"0/0:0,39,206:52"	"0/0:0,33,185:46"	"0/0:0,63,249:76"	"0/0:0,39,198:52"	"0/0:0,21,137:34"	"0/0:0,15,117:28"	"0/0:0,30,151:43"	"0/0:0,39,205:52"	"0/0:0,24,148:37"	"0/0:0,24,150:37"	"0/0:0,33,182:46"	"0/0:0,12,77:25"	"0/0:0,0,0:13"	"0/0:0,30,193:43"	"0/0:0,27,154:40"	"0/0:0,24,138:37"	"0/0:0,27,160:40"	"0/0:0,15,88:28"	"0/0:0,27,166:40"	"0/0:0,9,80:22"	"0/0:0,45,181:58"	"0/0:0,45,221:58"	"0/0:0,15,109:28"	"0/0:0,33,191:46"	"0/0:0,27,174:40"	"0/0:0,9,60:22"	"0/0:0,42,213:55"	"0/0:0,42,205:55"	"0/0:0,33,187:46"	"0/0:0,39,174:52"	"0/1:46,0,78:33"	"0/0:0,33,255:46"	"0/1:24,0,171:12"	"0/0:0,30,228:43"	"0/0:1,0,137:12"
chr22	37757528	.	C	T	999	.	"DP=415;VDB=0.0356;AF1=0.8539;G3=0.1429,3.283e-07,0.8571;HWE=1.34e-07;AC1=62;DP4=20,39,68,207;MQ=59;FQ=999;PV4=0.15,2.8e-49,0.031,1"	GT:PL:GQ	"1/1:121,30,0:35"	"1/1:109,33,0:38"	"1/1:138,30,0:35"	"1/1:155,48,0:53"	"1/1:110,24,0:29"	"1/1:74,15,0:20"	"1/1:59,2,0:7"	"1/1:121,33,0:38"	"1/1:151,36,0:41"	"1/1:113,21,0:26"	"1/1:87,24,0:29"	"1/1:145,36,0:41"	"1/1:53,12,0:17"	"1/1:0,0,0:6"	"1/1:128,27,0:32"	"1/1:93,24,0:29"	"1/1:97,24,0:29"	"1/1:115,30,0:35"	"1/1:64,15,0:20"	"1/1:111,24,0:29"	"1/1:60,9,0:14"	"1/1:123,39,0:44"	"1/1:165,45,0:50"	"1/1:50,9,0:14"	"1/1:125,30,0:35"	"1/1:120,27,0:32"	"1/1:71,15,0:20"	"1/1:150,39,0:44"	"1/1:155,42,0:47"	"1/1:131,33,0:38"	"1/1:127,39,0:44"	"0/0:0,21,160:11"	"0/0:0,30,255:19"	"0/0:0,48,255:37"	"0/0:0,39,255:28"	"0/0:0,36,211:25"
chr22	37757539	.	A	C	999	.	"DP=377;VDB=0.0317;AF1=1;AC1=72;DP4=0,0,79,244;MQ=58;FQ=-43.7"	GT:PL:GQ	"1/1:128,30,0:59"	"1/1:117,33,0:62"	"1/1:166,39,0:68"	"1/1:152,36,0:65"	"1/1:130,24,0:53"	"1/1:83,12,0:41"	"1/1:71,9,0:38"	"1/1:130,33,0:62"	"1/1:114,27,0:56"	"1/1:116,21,0:50"	"1/1:133,30,0:59"	"1/1:143,36,0:65"	"1/1:55,12,0:41"	"1/1:0,0,0:29"	"1/1:131,30,0:59"	"1/1:117,30,0:59"	"1/1:96,21,0:50"	"1/1:139,33,0:62"	"1/1:95,27,0:56"	"1/1:88,21,0:50"	"1/1:59,12,0:41"	"1/1:118,33,0:62"	"1/1:155,39,0:68"	"1/1:79,12,0:41"	"1/1:111,24,0:53"	"1/1:153,33,0:62"	"1/1:62,12,0:41"	"1/1:160,36,0:65"	"1/1:183,45,0:74"	"1/1:156,36,0:65"	"1/1:136,36,0:65"	"1/1:125,24,0:53"	"1/1:133,27,0:56"	"1/1:142,39,0:68"	"1/1:120,27,0:56"	"1/1:128,30,0:59"
chr22	37757599	.	G	A	117	.	"DP=255;VDB=0.0440;AF1=0.07827;G3=0.8816,0.062,0.05641;HWE=0.0219;AC1=6;DP4=125,85,8,8;MQ=52;FQ=117;PV4=0.6,2.7e-16,6.3e-06,0.21"	GT:PL:GQ	"0/0:0,30,243:38"	"0/0:0,15,157:23"	"0/0:0,15,142:23"	"0/0:0,33,241:41"	"0/0:0,21,168:29"	"0/0:0,12,126:20"	"0/0:0,18,168:26"	"0/0:0,15,154:23"	"0/0:0,21,183:29"	"0/0:0,6,63:14"	"0/0:0,15,151:23"	"0/1:68,12,0:4"	"0/0:0,12,60:20"	"0/0:0,0,0:8"	"0/0:0,9,86:17"	"0/1:63,0,55:55"	"0/1:23,0,52:15"	"0/0:0,9,99:17"	"1/1:68,18,0:6"	"0/0:0,6,29:14"	"0/0:0,15,115:23"	"0/0:0,0,0:8"	"0/0:0,21,175:29"	"0/0:0,18,151:26"	"0/0:0,27,195:35"	"0/0:0,39,255:47"	"0/0:0,30,240:38"	"0/0:0,15,153:23"	"0/0:0,39,255:47"	"0/0:0,27,175:35"	"0/0:0,9,108:17"	"0/0:0,33,255:41"	"0/0:0,24,214:32"	"0/0:0,39,250:47"	"0/0:0,24,193:32"	"0/0:0,12,132:20"
chr22	37757603	.	T	C	999	.	"DP=255;VDB=0.0325;AF1=0.8493;G3=0.1471,7.942e-07,0.8529;HWE=2.52e-07;AC1=61;DP4=33,16,106,65;MQ=52;FQ=999;PV4=0.61,1.9e-06,1.6e-09,0.46"	GT:PL:GQ	"1/1:220,27,0:31"	"1/1:102,9,0:14"	"1/1:137,18,0:22"	"1/1:232,33,0:37"	"1/1:148,18,0:22"	"1/1:88,9,0:14"	"1/1:160,18,0:22"	"1/1:150,15,0:19"	"1/1:152,18,0:22"	"1/1:65,6,0:11"	"1/1:138,15,0:19"	"1/1:79,15,0:19"	"1/1:56,12,0:17"	"1/1:0,0,0:6"	"1/1:81,9,0:14"	"1/1:116,18,0:22"	"1/1:70,15,0:19"	"1/1:86,9,0:14"	"1/1:71,15,0:19"	"1/1:25,6,0:11"	"1/1:105,21,0:25"	"1/1:0,0,0:6"	"1/1:133,18,0:22"	"1/1:150,18,0:22"	"1/1:192,27,0:31"	"1/1:243,36,0:40"	"1/1:195,27,0:31"	"1/1:113,15,0:19"	"1/1:243,33,0:37"	"1/1:170,27,0:31"	"1/1:71,6,0:11"	"0/0:0,33,255:23"	"0/0:0,27,230:17"	"0/0:0,42,255:32"	"0/0:0,30,238:20"	"0/0:0,15,155:6"
chr22	37757637	.	C	T	999	.	"DP=301;VDB=0.0313;AF1=0.3007;G3=0.6859,2.67e-07,0.3141;HWE=6.72e-10;AC1=22;DP4=142,51,52,21;MQ=53;FQ=999;PV4=0.76,5.6e-45,0.29,1"	GT:PL:GQ	"1/1:160,36,0:29"	"1/1:148,24,0:17"	"1/1:135,21,0:14"	"1/1:188,36,0:29"	"1/1:118,15,0:9"	"1/1:104,15,0:9"	"1/1:123,18,0:12"	"1/1:77,12,0:6"	"1/1:137,27,0:20"	"0/1:26,3,0:5"	"1/1:90,12,0:6"	"0/0:0,15,131:16"	"0/0:0,6,74:8"	"0/0:0,0,0:3"	"0/0:0,27,239:28"	"0/0:0,15,137:16"	"0/0:0,21,141:22"	"0/0:0,18,167:19"	"0/0:0,24,174:25"	"0/0:0,24,183:25"	"0/0:0,21,131:22"	"0/0:0,15,159:16"	"0/0:0,18,160:19"	"0/0:0,9,106:10"	"0/0:0,30,228:31"	"0/0:0,30,243:31"	"0/0:0,36,205:37"	"0/0:0,27,217:28"	"0/0:0,24,195:25"	"0/0:0,36,203:37"	"0/0:0,6,69:8"	"0/0:0,36,255:37"	"0/0:0,30,249:31"	"0/0:0,54,255:55"	"0/0:0,36,255:37"	"0/0:0,21,180:22"
chr22	37757818	.	G	T	3.88	.	"DP=585;VDB=0.0100;AF1=0.0143;AC1=1;DP4=356,164,2,0;MQ=57;FQ=3.91;PV4=1,1,1,0.0033"	GT:PL:GQ	"0/0:0,51,254:69"	"0/0:0,30,243:48"	"0/0:0,39,218:57"	"0/0:0,51,255:69"	"0/0:0,51,255:69"	"0/0:0,30,242:48"	"0/0:0,30,255:48"	"0/0:0,45,255:63"	"0/0:0,30,221:48"	"0/0:0,15,145:33"	"0/0:0,36,243:54"	"0/0:0,60,255:78"	"0/0:0,21,132:39"	"0/0:0,0,0:18"	"0/0:0,48,255:66"	"0/0:0,69,255:87"	"0/0:0,39,225:57"	"0/0:0,39,250:57"	"0/0:0,42,249:60"	"0/0:0,30,249:48"	"0/0:0,48,255:66"	"0/0:0,51,255:69"	"0/0:0,39,255:57"	"0/0:0,18,134:36"	"0/0:0,84,255:99"	"0/0:0,60,255:78"	"0/0:0,90,255:99"	"0/0:0,54,255:72"	"0/1:47,0,108:29"	"0/0:0,72,255:90"	"0/0:0,39,255:57"	"0/0:0,30,255:48"	"0/0:0,51,255:69"	"0/0:0,45,255:63"	"0/0:0,45,252:63"	"0/0:0,63,255:81"
chr22	37758007	.	G	A	999	.	"DP=555;VDB=0.0356;AF1=0.08626;AC1=6;DP4=212,174,39,22;MQ=45;FQ=999;PV4=0.21,1.5e-58,1,1"	GT:PL:GQ	"0/0:0,48,255:55"	"0/0:0,18,156:25"	"0/0:0,12,115:19"	"0/0:0,30,195:37"	"0/0:0,24,186:31"	"0/0:0,15,157:22"	"0/0:0,27,177:34"	"0/0:0,12,93:19"	"0/0:0,33,236:40"	"0/0:0,21,123:28"	"0/0:0,27,177:34"	"0/0:0,42,249:49"	"0/0:0,27,102:34"	"0/0:0,0,0:8"	"0/0:0,39,245:46"	"0/0:0,54,255:61"	"0/0:0,36,122:43"	"0/0:0,57,255:64"	"0/0:0,18,78:25"	"0/0:0,72,255:79"	"0/0:0,39,171:46"	"1/1:162,36,0:23"	"0/0:0,42,255:49"	"0/0:0,21,170:28"	"0/1:64,0,112:57"	"0/1:57,0,236:50"	"0/1:138,0,99:99"	"0/0:0,39,255:46"	"0/0:0,21,188:28"	"0/1:155,0,37:50"	"0/0:0,24,131:31"	"0/0:0,24,222:31"	"0/0:0,45,255:52"	"0/0:0,63,255:70"	"0/0:0,53,255:60"	"0/0:0,57,255:64"
chr22	37758058	.	G	A	73.4	.	"DP=540;VDB=0.0239;AF1=0.02932;AC1=2;DP4=174,210,6,5;MQ=53;FQ=73.6;PV4=0.56,4.7e-07,2e-06,1"	GT:PL:GQ	"0/0:0,57,255:69"	"0/0:0,30,254:42"	"0/0:0,15,132:27"	"0/0:0,36,245:48"	"0/1:89,0,130:77"	"0/0:0,30,206:42"	"0/0:0,12,106:24"	"0/0:0,36,255:48"	"0/0:0,33,230:45"	"0/0:0,9,69:21"	"0/1:45,0,106:33"	"0/0:0,48,255:60"	"0/0:0,30,161:42"	"0/0:0,0,0:12"	"0/0:0,24,164:36"	"0/0:0,48,255:60"	"0/0:0,33,120:45"	"0/0:0,42,255:54"	"0/0:0,27,158:39"	"0/0:0,39,255:51"	"0/0:0,39,221:51"	"0/0:0,48,255:60"	"0/0:0,30,235:42"	"0/0:0,9,83:21"	"0/0:0,57,255:69"	"0/0:0,42,255:54"	"0/0:0,27,229:39"	"0/0:0,51,255:63"	"0/0:0,42,255:54"	"0/0:0,57,255:69"	"0/0:0,3,30:15"	"0/0:0,15,133:27"	"0/0:0,33,255:45"	"0/0:0,57,255:69"	"0/0:0,33,183:45"	"0/0:0,27,167:39"
chr22	37758084	.	T	C	71.6	.	"DP=639;VDB=0.0144;AF1=0.01438;AC1=1;DP4=276,227,6,3;MQ=56;FQ=71.7;PV4=0.74,2.8e-08,1,1"	GT:PL:GQ	"0/0:0,66,255:81"	"0/0:0,36,255:51"	"0/0:0,36,246:51"	"0/1:117,0,139:99"	"0/0:0,63,255:78"	"0/0:0,33,240:48"	"0/0:0,18,145:33"	"0/0:0,51,255:66"	"0/0:0,33,198:48"	"0/0:0,15,107:30"	"0/0:0,48,255:63"	"0/0:0,57,255:72"	"0/0:0,36,239:51"	"0/0:0,0,0:15"	"0/0:0,33,206:48"	"0/0:0,57,255:72"	"0/0:0,36,190:51"	"0/0:0,48,255:63"	"0/0:0,27,192:42"	"0/0:0,63,255:78"	"0/0:0,48,255:63"	"0/0:0,66,255:81"	"0/0:0,45,255:60"	"0/0:0,15,157:30"	"0/0:0,48,255:63"	"0/0:0,57,255:72"	"0/0:0,30,255:45"	"0/0:0,87,255:99"	"0/0:0,54,255:69"	"0/0:0,63,255:78"	"0/0:0,9,90:24"	"0/0:0,24,198:39"	"0/0:0,42,255:57"	"0/0:0,72,255:87"	"0/0:0,39,255:54"	"0/0:0,30,228:45"
chr22	37758245	.	C	T	50.6	.	"DP=701;VDB=0.0333;AF1=0.0143;AC1=1;DP4=266,337,2,11;MQ=48;FQ=50.6;PV4=0.047,1.7e-16,1,1"	GT:PL:GQ	"0/0:0,57,255:72"	"0/0:0,39,249:54"	"0/0:0,69,255:84"	"0/0:0,45,255:60"	"0/0:0,57,255:72"	"0/0:0,21,170:36"	"0/0:0,33,239:48"	"0/0:0,48,255:63"	"0/0:0,45,255:60"	"0/0:0,24,181:39"	"0/0:0,33,226:48"	"0/0:0,75,255:90"	"0/0:0,39,157:54"	"0/0:0,0,0:15"	"0/0:0,36,208:51"	"0/0:0,78,255:93"	"0/0:0,39,171:54"	"0/0:0,51,245:66"	"0/0:0,36,187:51"	"0/0:0,66,255:81"	"0/0:0,30,135:45"	"0/0:0,60,255:75"	"0/0:0,78,255:93"	"0/0:0,24,139:39"	"0/0:0,63,255:78"	"0/0:0,99,255:99"	"0/0:0,96,255:99"	"0/0:0,60,255:75"	"0/0:0,72,255:87"	"0/1:96,0,255:81"	"0/0:0,45,255:60"	"0/0:0,21,192:36"	"0/0:0,33,243:48"	"0/0:0,51,255:66"	"0/0:0,90,255:99"	"0/0:0,54,255:69"
chr22	37758255	.	C	T	999	.	"DP=681;VDB=0.0297;AF1=0.0572;AC1=4;DP4=223,312,15,37;MQ=45;FQ=999;PV4=0.077,7.7e-72,0.26,1"	GT:PL:GQ	"0/0:0,57,255:66"	"0/0:0,42,255:51"	"0/0:0,63,255:72"	"0/0:0,36,250:45"	"0/0:0,48,255:57"	"0/0:0,24,210:33"	"0/0:0,33,232:42"	"0/0:0,39,249:48"	"0/0:0,39,246:48"	"0/0:0,24,153:33"	"0/0:0,30,210:39"	"0/0:0,75,255:84"	"0/0:0,42,107:51"	"0/0:0,0,0:10"	"0/0:0,42,214:51"	"0/0:0,78,255:87"	"0/0:0,33,95:42"	"0/0:0,45,203:54"	"0/0:0,36,144:45"	"0/0:0,81,255:90"	"0/0:0,42,134:51"	"0/1:52,0,198:43"	"0/0:0,75,255:84"	"0/0:0,18,104:27"	"0/1:70,0,209:61"	"0/1:99,0,202:90"	"0/1:90,0,119:81"	"0/0:0,60,255:69"	"0/0:0,69,255:78"	"0/0:0,60,255:69"	"0/0:0,45,255:54"	"0/0:0,24,216:33"	"0/0:0,33,254:42"	"0/0:0,42,255:51"	"0/0:0,63,255:72"	"0/0:0,51,255:60"
chr22	37758268	.	G	A	41.6	.	"DP=636;VDB=0.0172;AF1=0.01432;AC1=1;DP4=224,288,3,7;MQ=41;FQ=41.7;PV4=0.53,3.1e-08,0.024,1"	GT:PL:GQ	"0/0:0,45,255:60"	"0/0:0,30,195:45"	"0/0:0,60,255:75"	"0/0:0,24,149:39"	"0/0:0,42,255:57"	"0/0:0,15,127:30"	"0/0:0,33,221:48"	"0/0:0,30,188:45"	"0/0:0,21,157:36"	"0/0:0,24,147:39"	"0/0:0,30,188:45"	"0/0:0,69,255:84"	"0/0:0,30,45:45"	"0/0:0,0,0:15"	"0/0:0,51,197:66"	"0/0:0,69,255:84"	"0/0:0,30,77:45"	"0/0:0,45,207:60"	"0/0:0,21,69:36"	"0/0:0,57,252:72"	"0/0:0,33,67:48"	"0/0:0,66,255:81"	"0/0:0,87,255:99"	"0/0:0,18,102:33"	"0/0:0,48,242:63"	"0/0:0,96,255:99"	"0/1:87,0,176:72"	"0/0:0,54,255:69"	"0/0:0,57,255:72"	"0/0:0,48,255:63"	"0/0:0,42,255:57"	"0/0:0,27,186:42"	"0/0:0,24,193:39"	"0/0:0,33,246:48"	"0/0:0,78,255:93"	"0/0:0,54,255:69"
chr22	37758295	.	A	G	999	.	"DP=560;VDB=0.0376;AF1=0.971;AC1=70;DP4=20,16,179,219;MQ=34;FQ=999;PV4=0.23,1.7e-40,0.41,1"	GT:PL:GQ	"1/1:156,27,0:39"	"1/1:173,36,0:48"	"1/1:156,39,0:51"	"1/1:133,24,0:36"	"1/1:113,21,0:33"	"1/1:84,12,0:24"	"1/1:138,24,0:36"	"1/1:119,21,0:33"	"1/1:143,24,0:36"	"1/1:122,21,0:33"	"1/1:180,39,0:51"	"1/1:163,42,0:54"	"1/1:23,23,0:35"	"1/1:0,0,0:12"	"1/1:164,25,0:37"	"1/1:156,45,0:57"	"1/1:12,9,0:21"	"1/1:167,28,0:40"	"1/1:21,25,0:37"	"1/1:157,27,0:39"	"1/1:13,9,0:21"	"1/1:236,72,0:84"	"1/1:220,63,0:75"	"1/1:77,12,0:24"	"1/1:172,36,0:48"	"1/1:226,78,0:90"	"1/1:191,72,0:84"	"1/1:186,39,0:51"	"1/1:182,42,0:54"	"1/1:130,24,0:36"	"1/1:187,36,0:48"	"1/1:179,30,0:42"	"0/1:7,0,199:25"	"1/1:92,15,0:27"	"0/1:54,0,206:72"	"1/1:196,48,0:60"
chr22	37758372	.	C	T	5.89	.	"DP=604;VDB=0.0242;AF1=0.01431;AC1=1;DP4=218,300,0,6;MQ=50;FQ=5.93;PV4=0.044,4.9e-07,1,0.21"	GT:PL:GQ	"0/0:0,39,242:56"	"0/0:0,33,254:50"	"0/0:0,54,255:71"	"0/0:0,33,219:50"	"0/0:0,27,191:44"	"0/0:0,33,227:50"	"0/0:0,39,228:56"	"0/1:50,0,98:33"	"0/0:0,45,255:62"	"0/0:0,27,158:44"	"0/0:0,21,178:38"	"0/0:0,60,255:77"	"0/0:0,24,143:41"	"0/0:0,0,0:17"	"0/0:0,48,232:65"	"0/0:0,57,247:74"	"0/0:0,18,93:35"	"0/0:0,54,255:71"	"0/0:0,21,138:38"	"0/0:0,75,255:92"	"0/0:0,30,133:47"	"0/0:0,39,255:56"	"0/0:0,84,255:99"	"0/0:0,15,153:32"	"0/0:0,36,222:53"	"0/0:0,81,255:98"	"0/0:0,69,255:86"	"0/0:0,51,255:68"	"0/0:0,36,219:53"	"0/0:0,66,255:83"	"0/0:0,30,136:47"	"0/0:0,30,236:47"	"0/0:0,63,255:80"	"0/0:0,42,221:59"	"0/0:0,78,255:95"	"0/0:0,81,255:98"
chr22	37758455	.	A	C	999	.	"DP=512;VDB=0.0345;AF1=0.8529;G3=0.1455,3.356e-07,0.8545;HWE=1.24e-07;AC1=62;DP4=22,61,57,287;MQ=50;FQ=999;PV4=0.041,6.9e-55,4.3e-12,0.2"	GT:PL:GQ	"1/1:154,39,0:44"	"1/1:152,30,0:35"	"1/1:146,33,0:38"	"1/1:154,51,0:56"	"1/1:131,57,0:62"	"1/1:84,12,0:17"	"1/1:140,24,0:29"	"1/1:155,27,0:32"	"1/1:201,36,0:41"	"1/1:36,6,0:11"	"1/1:149,39,0:44"	"1/1:160,39,0:44"	"1/1:14,12,0:16"	"1/1:0,0,0:6"	"1/1:155,42,0:47"	"1/1:163,42,0:47"	"1/1:11,9,0:14"	"1/1:198,39,0:44"	"1/1:7,6,0:11"	"1/1:126,27,0:32"	"1/1:6,5,0:10"	"1/1:164,39,0:44"	"1/1:153,48,0:53"	"1/1:153,27,0:32"	"1/1:127,33,0:38"	"1/1:144,57,0:62"	"1/1:180,54,0:59"	"1/1:212,69,0:74"	"1/1:112,21,0:26"	"1/1:158,87,0:92"	"1/1:111,18,0:23"	"0/0:0,21,149:11"	"0/0:0,48,255:37"	"0/0:0,39,232:28"	"0/0:0,63,255:52"	"0/0:0,75,255:64"
chr22	37758475	.	caaaaaaa	caaaaaa	999	.	"INDEL;DP=526;VDB=0.0363;AF1=0.8536;G3=0.1429,1.228e-07,0.8571;HWE=1.12e-07;AC1=62;DP4=26,63,58,300;MQ=54;FQ=999;PV4=0.0093,4e-30,4.6e-10,1"	GT:PL:GQ	"1/1:95,39,0:44"	"1/1:77,30,0:35"	"1/1:89,36,0:41"	"1/1:94,57,0:62"	"1/1:55,63,0:66"	"1/1:63,18,0:23"	"1/1:75,21,0:26"	"1/1:104,39,0:44"	"1/1:114,42,0:47"	"1/1:25,6,0:11"	"1/1:77,30,0:35"	"1/1:95,33,0:38"	"1/1:26,9,0:14"	"1/1:0,0,0:6"	"1/1:98,36,0:41"	"1/1:88,36,0:41"	"1/1:28,6,0:11"	"1/1:88,30,0:35"	"1/1:46,12,0:17"	"1/1:91,27,0:32"	"1/1:41,12,0:17"	"1/1:103,51,0:56"	"1/1:82,48,0:53"	"1/1:75,21,0:26"	"1/1:89,36,0:41"	"1/1:58,51,0:56"	"1/1:98,51,0:56"	"1/1:130,84,0:89"	"1/1:52,39,0:44"	"1/1:76,78,0:82"	"1/1:77,21,0:26"	"0/0:0,30,88:19"	"0/0:0,51,122:40"	"0/0:0,54,118:43"	"0/0:0,72,133:61"	"0/0:0,57,126:46"
chr22	37758542	.	A	T	999	.	"DP=619;VDB=0.0277;AF1=0.1144;G3=0.857,0.05727,0.0857;HWE=0.000695;AC1=8;DP4=147,335,18,35;MQ=60;FQ=999;PV4=0.64,1,0.033,0.13"	GT:PL:GQ	"0/0:0,36,210:42"	"0/0:0,48,209:54"	"0/0:0,54,255:60"	"0/0:0,63,255:69"	"0/0:0,63,255:69"	"0/0:0,36,235:42"	"0/0:0,30,228:36"	"0/0:0,42,255:48"	"0/0:0,51,255:57"	"0/0:0,24,158:30"	"0/0:0,42,255:48"	"0/0:0,54,255:60"	"0/0:0,18,155:24"	"0/0:0,0,0:7"	"1/1:255,39,0:27"	"0/0:0,36,213:42"	"0/1:151,0,60:72"	"1/1:255,54,0:42"	"0/1:58,0,131:52"	"1/1:236,33,0:21"	"0/0:0,15,132:21"	"0/0:0,39,255:45"	"0/0:0,42,228:48"	"0/0:0,24,211:30"	"0/0:0,66,243:72"	"0/0:0,81,255:87"	"0/0:0,78,255:84"	"0/0:0,78,255:84"	"0/0:0,72,234:78"	"0/0:0,60,255:66"	"0/0:0,30,194:36"	"0/0:0,39,255:45"	"0/0:0,39,255:45"	"0/0:0,57,232:63"	"0/0:0,69,255:75"	"0/0:0,36,226:42"
chr22	37758633	.	T	C	999	.	"DP=360;VDB=0.0303;AF1=0.985;AC1=71;DP4=6,2,135,139;MQ=57;FQ=95.9;PV4=0.28,1,0.37,0.17"	GT:PL:GQ	"1/1:255,39,0:54"	"1/1:172,18,0:33"	"1/1:221,27,0:42"	"1/1:246,36,0:51"	"1/1:212,27,0:42"	"1/1:237,30,0:45"	"1/1:159,18,0:33"	"1/1:136,15,0:30"	"1/1:109,12,0:27"	"1/1:163,18,0:33"	"1/1:255,33,0:48"	"1/1:108,9,0:24"	"1/1:89,9,0:24"	"1/1:0,0,0:15"	"1/1:177,21,0:36"	"1/1:62,9,0:24"	"1/1:68,6,0:21"	"1/1:66,9,0:24"	"1/1:134,12,0:27"	"1/1:79,6,0:21"	"1/1:63,6,0:21"	"1/1:255,42,0:57"	"1/1:83,9,0:24"	"1/1:229,24,0:39"	"1/1:255,36,0:51"	"1/1:255,57,0:72"	"1/1:247,42,0:57"	"1/1:255,42,0:57"	"1/1:228,33,0:48"	"1/1:255,45,0:60"	"1/1:199,21,0:36"	"1/1:178,21,0:36"	"1/1:249,33,0:48"	"1/1:249,30,0:45"	"0/1:136,0,141:99"	"1/1:74,9,0:24"
chr22	37758733	.	A	G	999	.	"DP=443;VDB=0.0331;AF1=0.851;G3=0.1471,4.192e-07,0.8529;HWE=1.15e-07;AC1=62;DP4=47,25,202,110;MQ=60;FQ=999;PV4=1,1,0.12,0.44"	GT:PL:GQ	"1/1:201,21,0:26"	"1/1:190,24,0:29"	"1/1:255,51,0:56"	"1/1:214,24,0:29"	"1/1:180,30,0:35"	"1/1:138,15,0:20"	"1/1:191,27,0:32"	"1/1:153,15,0:20"	"1/1:217,27,0:32"	"1/1:66,6,0:11"	"1/1:253,36,0:41"	"1/1:255,39,0:44"	"1/1:0,0,0:6"	"1/1:0,0,0:6"	"1/1:255,48,0:53"	"1/1:186,21,0:26"	"1/1:137,15,0:20"	"1/1:235,30,0:35"	"1/1:213,24,0:29"	"1/1:227,27,0:32"	"1/1:168,18,0:23"	"1/1:222,27,0:32"	"1/1:255,45,0:50"	"1/1:183,18,0:23"	"1/1:249,36,0:41"	"1/1:255,69,0:74"	"1/1:255,51,0:56"	"1/1:255,48,0:53"	"1/1:214,24,0:29"	"1/1:255,72,0:77"	"1/1:255,48,0:53"	"0/0:0,42,255:31"	"0/0:0,39,255:28"	"0/0:0,39,255:28"	"0/0:0,57,255:46"	"0/0:0,39,255:28"
chr22	37758745	.	C	T	27.2	.	"DP=442;VDB=0.0201;AF1=0.03412;AC1=2;DP4=254,125,9,3;MQ=60;FQ=27.3;PV4=0.76,1.8e-24,1,1"	GT:PL:GQ	"0/0:0,18,190:30"	"0/0:0,21,180:33"	"0/0:0,48,255:60"	"0/0:0,24,220:36"	"0/0:0,27,166:39"	"0/0:0,15,161:27"	"0/0:0,21,159:33"	"0/0:0,15,149:27"	"0/0:0,30,242:42"	"0/0:0,9,98:21"	"0/0:0,36,255:48"	"0/0:0,36,255:48"	"0/0:0,3,39:15"	"0/0:0,0,0:12"	"0/0:0,39,255:51"	"0/0:0,33,255:45"	"0/0:0,12,134:24"	"0/0:0,30,236:42"	"0/0:0,33,255:45"	"0/0:0,36,255:48"	"0/0:0,24,214:36"	"0/1:22,0,190:11"	"0/0:0,48,255:60"	"0/0:0,24,223:36"	"0/0:0,33,255:45"	"0/0:10,0,252:4"	"0/1:63,0,168:51"	"0/0:0,60,255:72"	"0/0:0,21,200:33"	"0/0:0,75,255:87"	"0/0:0,51,233:63"	"0/0:0,36,255:48"	"0/0:0,42,255:54"	"0/0:0,42,255:54"	"0/0:0,72,255:84"	"0/0:0,30,248:42"
chr22	37758778	.	C	T	4.6	.	"DP=466;VDB=0.0384;AF1=0.01484;AC1=1;DP4=287,111,2,2;MQ=60;FQ=4.64;PV4=0.31,4.3e-08,1,0.048"	GT:PL:GQ	"0/0:0,33,255:50"	"0/0:0,18,167:35"	"0/0:0,39,255:56"	"0/0:0,39,255:56"	"0/0:0,33,179:50"	"0/0:0,12,123:29"	"0/0:0,24,156:41"	"0/0:0,9,106:26"	"0/0:0,30,246:47"	"0/0:0,0,0:17"	"0/0:0,42,249:59"	"0/0:0,30,249:47"	"0/0:0,12,134:29"	"0/0:0,0,0:17"	"0/0:0,42,255:59"	"0/0:0,33,255:50"	"0/0:0,15,147:32"	"0/0:0,39,255:56"	"0/0:0,21,158:38"	"0/0:0,45,255:62"	"0/0:0,24,204:41"	"0/0:0,36,255:53"	"0/0:0,45,255:62"	"0/0:0,27,229:44"	"0/1:48,0,166:31"	"0/0:0,51,255:68"	"0/0:0,51,255:68"	"0/0:0,39,255:56"	"0/0:0,27,240:44"	"0/0:0,66,255:83"	"0/0:0,33,175:50"	"0/0:0,33,255:50"	"0/0:0,57,255:74"	"0/0:0,45,253:62"	"0/0:0,90,255:99"	"0/0:0,30,251:47"
chr22	37758794	.	G	A	9.28	.	"DP=490;VDB=0.0085;AF1=0.0148;AC1=1;DP4=307,121,5,2;MQ=60;FQ=9.34;PV4=1,4.1e-05,0.023,1"	GT:PL:GQ	"0/0:0,42,255:58"	"0/0:0,15,135:31"	"0/0:0,42,255:58"	"0/0:0,45,255:61"	"0/0:0,36,186:52"	"0/0:0,21,151:37"	"0/0:0,21,152:37"	"0/0:0,21,180:37"	"0/0:0,27,240:43"	"0/0:0,0,0:16"	"0/0:0,30,247:46"	"0/0:0,33,255:49"	"0/0:0,9,112:25"	"0/0:0,0,0:16"	"0/0:0,54,255:70"	"0/0:0,30,250:46"	"0/0:0,21,204:37"	"0/0:0,54,255:70"	"0/0:0,30,235:46"	"0/0:0,39,255:55"	"0/0:12,36,208:40"	"0/0:0,36,255:52"	"0/0:0,48,255:64"	"0/0:0,30,231:46"	"0/0:0,48,255:64"	"0/0:0,36,231:52"	"0/0:0,33,193:49"	"0/1:54,0,191:38"	"0/0:0,45,255:61"	"0/0:0,72,255:88"	"0/0:0,21,172:37"	"0/0:0,39,255:55"	"0/0:0,54,255:70"	"0/0:0,48,255:64"	"0/0:0,105,255:99"	"0/0:0,30,246:46"
chr22	37759092	.	A	G	95.8	.	"DP=642;VDB=0.0230;AF1=0.0671;AC1=5;DP4=322,205,17,4;MQ=59;FQ=96.1;PV4=0.071,1.1e-45,0.017,1"	GT:PL:GQ	"0/0:0,48,255:56"	"0/1:44,0,146:36"	"0/1:60,0,124:52"	"0/0:0,45,255:53"	"0/0:0,63,255:71"	"0/1:38,6,0:9"	"0/1:40,0,151:32"	"0/0:0,33,206:41"	"0/0:1,0,152:8"	"0/0:7,0,162:4"	"0/0:0,48,255:56"	"0/0:0,66,255:74"	"0/0:0,18,184:26"	"0/0:0,0,0:9"	"0/0:0,54,255:62"	"0/0:0,54,255:62"	"0/0:0,24,211:32"	"0/0:0,84,255:92"	"0/0:0,39,255:47"	"0/0:0,42,255:50"	"0/0:0,21,200:29"	"0/0:0,51,255:59"	"0/0:0,60,255:68"	"0/0:0,42,255:50"	"0/0:0,60,255:68"	"0/0:0,81,255:89"	"0/0:0,39,222:47"	"0/0:0,48,255:56"	"0/0:0,48,255:56"	"0/0:0,99,255:99"	"0/0:0,42,255:50"	"0/0:0,27,241:35"	"0/0:0,48,255:56"	"0/0:0,36,254:44"	"0/0:0,108,255:99"	"0/0:0,51,255:59"
chr22	37759135	.	G	T	41.6	.	"DP=579;VDB=0.0356;AF1=0.01436;AC1=1;DP4=184,232,3,2;MQ=58;FQ=41.7;PV4=0.66,0.0001,1,0.061"	GT:PL:GQ	"0/0:0,27,208:42"	"0/0:0,36,235:51"	"0/0:0,36,255:51"	"0/0:0,42,255:57"	"0/0:0,36,255:51"	"0/0:0,15,124:30"	"0/0:0,27,215:42"	"0/1:87,0,18:39"	"0/0:0,15,121:30"	"0/0:0,39,212:54"	"0/0:0,36,255:51"	"0/0:0,27,176:42"	"0/0:0,27,247:42"	"0/0:0,0,0:15"	"0/0:0,36,255:51"	"0/0:0,45,255:60"	"0/0:0,21,181:36"	"0/0:0,63,255:78"	"0/0:0,18,152:33"	"0/0:0,33,242:48"	"0/0:0,30,228:45"	"0/0:0,27,175:42"	"0/0:0,48,255:63"	"0/0:0,12,112:27"	"0/0:0,36,255:51"	"0/0:0,45,255:60"	"0/0:0,54,255:69"	"0/0:0,45,255:60"	"0/0:0,27,215:42"	"0/0:0,84,255:99"	"0/0:0,42,255:57"	"0/0:0,33,231:48"	"0/0:0,42,255:57"	"0/0:0,39,255:54"	"0/0:0,63,255:78"	"0/0:0,39,255:54"
chr22	37759148	.	G	A	9.2	.	"DP=553;VDB=0.0188;AF1=0.01448;AC1=1;DP4=134,226,2,2;MQ=60;FQ=9.25;PV4=0.63,0.045,1,1"	GT:PL:GQ	"0/0:0,18,175:34"	"0/0:0,30,182:46"	"0/0:0,27,187:43"	"0/0:0,39,244:55"	"0/0:0,36,255:52"	"0/0:0,12,103:28"	"0/0:0,30,192:46"	"0/0:0,15,136:31"	"0/0:0,18,139:34"	"0/0:0,24,140:40"	"0/0:0,30,245:46"	"0/0:0,27,203:43"	"0/0:0,24,235:40"	"0/0:0,0,0:16"	"0/0:0,24,228:40"	"0/0:0,10,255:26"	"0/0:0,21,218:37"	"0/0:0,57,255:73"	"0/0:0,21,194:37"	"0/0:0,27,218:43"	"0/0:0,27,244:43"	"0/0:0,12,116:28"	"0/0:0,33,197:49"	"0/0:0,9,103:25"	"0/0:0,27,231:43"	"0/0:0,45,255:61"	"0/0:0,45,255:61"	"0/0:0,45,255:61"	"0/1:54,0,53:38"	"0/0:0,78,255:94"	"0/0:0,30,211:46"	"0/0:0,24,224:40"	"0/0:0,36,255:52"	"0/0:0,42,255:58"	"0/0:0,51,255:67"	"0/0:0,39,255:55"
chr22	37759237	.	C	A	999	.	"DP=522;VDB=0.0307;AF1=0.02893;AC1=2;DP4=173,256,8,11;MQ=60;FQ=999;PV4=1,4.1e-22,1,1"	GT:PL:GQ	"0/0:0,69,255:81"	"0/0:0,24,220:36"	"0/0:0,39,255:51"	"0/0:0,51,255:63"	"0/0:0,60,255:72"	"0/0:0,21,178:33"	"0/0:0,12,116:24"	"0/0:0,21,191:33"	"0/0:0,42,255:54"	"0/0:0,6,77:18"	"0/0:0,57,255:69"	"0/0:0,54,255:66"	"0/0:0,27,247:39"	"0/0:0,0,0:12"	"0/0:0,27,237:39"	"0/0:0,69,255:81"	"0/0:0,15,158:27"	"0/0:0,57,255:69"	"0/0:0,15,166:27"	"0/0:0,33,244:45"	"0/0:0,21,210:33"	"0/0:0,36,255:48"	"0/0:0,39,255:51"	"0/0:0,24,224:36"	"0/0:0,54,255:66"	"0/1:116,0,225:99"	"0/1:111,0,180:99"	"0/0:0,66,255:78"	"0/0:0,36,255:48"	"0/0:0,48,255:60"	"0/0:0,30,227:42"	"0/0:0,21,185:33"	"0/0:0,33,255:45"	"0/0:0,45,255:57"	"0/0:0,27,219:39"	"0/0:0,51,255:63"
chr22	37759272	.	G	A	5.19	.	"DP=534;VDB=0.0469;AF1=0.01443;AC1=1;DP4=200,291,3,2;MQ=60;FQ=5.24;PV4=0.4,1e-12,1,0.082"	GT:PL:GQ	"0/0:0,63,255:80"	"0/0:0,18,161:35"	"0/0:0,24,199:41"	"0/0:0,45,255:62"	"0/0:0,63,255:80"	"0/0:0,21,207:38"	"0/0:0,27,233:44"	"0/0:0,45,255:62"	"0/0:0,60,255:77"	"0/0:0,9,107:26"	"0/0:0,60,255:77"	"0/0:0,42,255:59"	"0/0:0,9,108:26"	"0/0:0,0,0:17"	"0/0:0,45,255:62"	"0/0:0,72,255:89"	"0/0:0,12,138:29"	"0/0:0,69,255:86"	"0/0:0,27,255:44"	"0/0:0,45,255:62"	"0/1:49,0,125:32"	"0/0:0,24,213:41"	"0/0:0,51,255:68"	"0/0:0,27,228:44"	"0/0:0,72,255:89"	"0/0:0,69,255:86"	"0/0:0,60,255:77"	"0/0:0,87,255:99"	"0/0:0,27,187:44"	"0/0:0,36,255:53"	"0/0:0,36,247:53"	"0/0:0,24,207:41"	"0/0:0,36,255:53"	"0/0:0,66,255:83"	"0/0:0,36,255:53"	"0/0:0,51,255:68"
chr22	37759283	.	G	A	999	.	"DP=542;VDB=0.0350;AF1=0.08611;AC1=6;DP4=188,261,18,32;MQ=60;FQ=999;PV4=0.45,5.4e-51,1,1"	GT:PL:GQ	"0/0:0,51,255:58"	"0/0:0,27,220:34"	"0/0:0,15,154:22"	"0/0:0,42,255:49"	"0/0:0,63,255:70"	"0/0:0,21,202:28"	"0/0:0,27,235:34"	"0/0:0,54,255:61"	"0/0:0,51,255:58"	"0/0:0,9,107:16"	"0/0:0,60,255:67"	"0/0:0,39,255:46"	"0/0:0,9,111:16"	"0/0:0,0,0:8"	"0/0:0,45,255:52"	"0/0:0,75,255:82"	"0/0:0,12,136:19"	"0/0:0,75,255:82"	"0/0:0,30,255:37"	"0/0:0,42,255:49"	"0/0:0,30,255:37"	"1/1:155,27,0:14"	"0/0:0,48,255:55"	"0/0:0,24,205:31"	"0/1:144,0,202:99"	"0/1:110,0,250:99"	"0/1:166,0,193:99"	"0/0:0,90,255:97"	"0/0:0,30,226:37"	"0/1:80,0,129:73"	"0/0:0,33,255:40"	"0/0:0,27,247:34"	"0/0:0,36,255:43"	"0/0:0,66,255:73"	"0/0:0,42,255:49"	"0/0:0,54,255:61"
chr22	37759348	.	G	A	5.19	.	"DP=486;VDB=0.0020;AF1=0.01443;AC1=1;DP4=228,155,2,3;MQ=54;FQ=5.24;PV4=0.4,2e-08,0.18,1"	GT:PL:GQ	"0/0:0,15,125:32"	"0/0:0,36,255:53"	"0/0:0,21,139:38"	"0/0:0,27,224:44"	"0/0:0,24,219:41"	"0/0:0,15,134:32"	"0/0:0,12,122:29"	"0/0:0,24,171:41"	"0/0:0,24,226:41"	"0/0:0,12,123:29"	"0/0:0,30,252:47"	"0/0:0,21,150:38"	"0/0:0,12,58:29"	"0/0:0,0,0:17"	"0/0:0,57,255:74"	"0/0:0,60,255:77"	"0/0:0,27,129:44"	"0/0:0,78,255:95"	"0/0:0,18,87:35"	"0/0:0,57,255:74"	"0/0:0,21,84:38"	"0/0:0,33,255:50"	"0/0:0,33,251:50"	"0/0:0,18,147:35"	"0/0:0,63,255:80"	"0/0:0,48,220:65"	"0/1:49,0,229:32"	"0/0:0,39,255:56"	"0/0:0,51,255:68"	"0/0:0,18,161:35"	"0/0:0,33,248:50"	"0/0:0,21,194:38"	"0/0:0,27,238:44"	"0/0:0,42,255:59"	"0/0:0,81,255:98"	"0/0:0,18,160:35"
chr22	37759431	.	T	C	135	.	"DP=540;VDB=0.0478;AF1=0.04294;AC1=3;DP4=173,274,8,9;MQ=60;FQ=135;PV4=0.61,1.5e-18,0.46,0.084"	GT:PL:GQ	"0/0:0,63,255:73"	"0/0:0,39,255:49"	"0/0:0,54,255:64"	"0/0:0,34,255:44"	"0/0:0,36,249:46"	"0/0:0,21,189:31"	"0/0:0,21,200:31"	"0/0:0,42,255:52"	"0/0:0,36,255:46"	"0/0:0,27,223:37"	"0/0:0,39,255:49"	"0/0:0,48,255:58"	"0/0:0,15,173:25"	"0/0:0,0,0:11"	"0/0:0,33,255:43"	"0/0:0,45,255:55"	"0/1:36,0,135:26"	"0/0:0,60,255:70"	"0/1:92,0,100:82"	"0/1:80,0,106:70"	"0/0:0,30,255:40"	"0/0:0,24,188:34"	"0/0:0,48,255:58"	"0/0:0,27,165:37"	"0/0:0,84,255:94"	"0/0:0,78,255:88"	"0/0:0,27,230:37"	"0/0:0,42,248:52"	"0/0:0,51,255:61"	"0/0:0,78,255:88"	"0/0:0,24,218:34"	"0/0:0,15,133:25"	"0/0:0,54,255:64"	"0/0:0,36,255:46"	"0/0:0,27,205:37"	"0/0:0,33,251:43"
chr22	37759439	.	C	T	999	.	"DP=549;VDB=0.0309;AF1=0.3145;G3=0.6857,1.553e-08,0.3143;HWE=4.6e-11;AC1=22;DP4=134,189,50,95;MQ=60;FQ=999;PV4=0.18,5e-99,1,1"	GT:PL:GQ	"1/1:216,66,0:60"	"1/1:163,45,0:39"	"1/1:188,54,0:48"	"1/1:181,39,0:33"	"1/1:196,45,0:39"	"1/1:120,21,0:15"	"1/1:143,27,0:21"	"1/1:164,36,0:30"	"1/1:146,30,0:24"	"1/1:163,33,0:27"	"1/1:158,39,0:33"	"0/0:0,54,255:54"	"0/0:0,15,164:16"	"0/0:0,0,0:3"	"0/0:0,27,236:27"	"0/0:0,51,255:51"	"0/0:0,21,196:21"	"0/0:0,57,255:57"	"0/0:0,39,255:39"	"0/0:0,33,248:33"	"0/0:0,30,251:30"	"0/0:0,27,216:27"	"0/0:0,45,255:45"	"0/0:0,24,186:24"	"0/0:0,84,255:84"	"0/0:0,69,255:69"	"0/0:0,33,254:33"	"0/0:0,39,227:39"	"0/0:0,57,255:57"	"0/0:0,78,255:78"	"0/0:0,24,215:24"	"0/0:0,18,180:18"	"0/0:0,48,255:48"	"0/0:0,36,255:36"	"0/0:0,27,226:27"	"0/0:0,33,255:33"
chr22	37759649	.	T	C	5.48	.	"DP=608;VDB=0.0244;AF1=0.01939;AC1=1;DP4=345,217,3,4;MQ=60;FQ=5.54;PV4=0.44,4.1e-13,1,1"	GT:PL:GQ	"0/0:0,60,255:76"	"0/0:0,27,210:43"	"0/0:0,48,255:64"	"0/0:0,66,255:82"	"0/0:0,39,255:55"	"0/0:0,3,34:19"	"0/0:0,48,255:64"	"0/0:0,51,255:67"	"0/0:0,45,255:61"	"0/0:0,9,103:25"	"0/0:0,72,255:88"	"0/0:0,66,255:82"	"0/0:0,24,225:40"	"0/0:0,0,0:16"	"0/0:0,45,255:61"	"0/0:0,54,255:70"	"0/0:0,45,255:61"	"0/0:0,63,255:79"	"0/0:0,39,255:55"	"0/0:0,57,255:73"	"0/0:0,36,255:52"	"0/0:11,0,179:6"	"0/0:0,45,255:61"	"0/0:0,24,217:40"	"0/0:0,63,255:79"	"0/0:0,87,255:99"	"0/0:0,90,255:99"	"0/0:0,78,255:94"	"0/0:0,45,255:61"	"0/1:48,0,248:32"	"0/0:0,63,255:79"	"0/0:0,21,160:37"	"0/0:0,39,255:55"	"0/0:0,72,255:88"	"0/0:0,60,255:76"	"0/0:0,45,255:61"
chr22	37759663	.	G	A	999	.	"DP=593;VDB=0.0426;AF1=0.447;G3=0.4837,0.1451,0.3712;HWE=1.47e-05;AC1=32;DP4=181,104,156,102;MQ=60;FQ=999;PV4=0.48,8.5e-106,0.13,0.066"	GT:PL:GQ	"0/0:0,69,255:67"	"0/0:0,18,144:16"	"0/0:0,36,255:34"	"0/0:0,54,255:52"	"0/0:0,42,255:40"	"0/0:0,9,83:8"	"0/0:0,45,255:43"	"0/0:0,51,255:49"	"0/0:0,42,255:40"	"0/0:0,12,106:10"	"0/0:0,57,255:55"	"1/1:212,69,0:65"	"1/1:110,18,0:14"	"0/1:0,0,0:3"	"1/1:192,42,0:38"	"1/1:218,54,0:50"	"1/1:173,33,0:29"	"1/1:240,72,0:68"	"1/1:169,30,0:26"	"1/1:192,42,0:38"	"1/1:169,36,0:32"	"0/0:0,33,255:31"	"1/1:226,54,0:50"	"1/1:159,27,0:23"	"0/1:92,0,230:94"	"0/1:177,0,176:99"	"0/1:140,0,248:99"	"0/1:152,0,140:99"	"1/1:211,51,0:47"	"0/1:141,0,144:99"	"1/1:237,60,0:56"	"0/0:0,15,126:13"	"0/0:0,42,255:40"	"0/0:0,69,255:67"	"0/0:0,69,255:67"	"0/0:0,36,255:34"
chr22	37759713	.	T	C	999	.	"DP=579;VDB=0.0394;AF1=0.756;G3=0.1713,0.1442,0.6846;HWE=0.000621;AC1=55;DP4=70,42,251,139;MQ=60;FQ=999;PV4=0.74,4.3e-97,0.013,0.014"	GT:PL:GQ	"1/1:168,63,0:65"	"1/1:179,36,0:38"	"1/1:186,54,0:56"	"1/1:189,57,0:59"	"1/1:106,18,0:20"	"1/1:141,24,0:26"	"1/1:131,24,0:26"	"1/1:161,45,0:47"	"1/1:149,36,0:38"	"1/1:92,15,0:17"	"1/1:172,54,0:56"	"1/1:217,72,0:74"	"1/1:135,30,0:32"	"1/1:0,0,0:4"	"1/1:172,42,0:44"	"1/1:180,57,0:59"	"1/1:113,24,0:26"	"1/1:186,45,0:47"	"1/1:145,36,0:38"	"1/1:178,45,0:47"	"1/1:96,21,0:23"	"0/0:0,36,225:28"	"1/1:193,54,0:56"	"1/1:62,9,0:11"	"0/1:130,0,197:99"	"0/1:164,0,74:72"	"0/1:108,0,228:99"	"0/1:93,0,139:99"	"1/1:207,54,0:56"	"0/1:141,0,75:73"	"1/1:173,48,0:50"	"0/0:0,24,195:16"	"0/0:0,45,255:37"	"0/0:0,42,255:34"	"0/0:0,39,222:31"	"0/0:0,27,224:19"
chr22	37759743	.	T	"C,A"	999	.	"DP=581;VDB=0.0404;AF1=1;AC1=72;DP4=0,0,315,171;MQ=59;FQ=-44.8"	GT:PL:GQ	"1/1:123,51,0,119,35,116:81"	"1/1:164,48,0,164,48,164:78"	"1/1:159,51,0,159,51,159:81"	"1/1:152,48,0,152,48,152:78"	"1/1:135,27,0,135,27,135:57"	"1/1:138,27,0,138,27,138:57"	"1/1:70,12,0,70,12,70:42"	"1/1:155,48,0,155,48,155:78"	"1/1:102,24,0,102,24,102:54"	"1/1:105,21,0,105,21,105:51"	"1/1:157,54,0,157,54,157:84"	"1/1:205,60,0,205,60,205:90"	"1/1:111,24,0,111,24,111:54"	"1/1:0,0,0,0,0,0:30"	"1/1:170,48,0,170,48,170:78"	"1/1:171,66,0,171,66,171:96"	"1/1:95,18,0,95,18,95:48"	"1/1:123,33,0,123,33,123:63"	"1/1:103,24,0,103,24,103:54"	"1/1:166,51,0,166,51,166:81"	"1/1:128,30,0,128,30,128:60"	"1/1:129,30,0,129,30,129:60"	"1/1:184,66,0,184,66,184:96"	"1/1:88,15,0,88,15,88:45"	"1/1:197,78,0,197,78,197:99"	"1/1:215,78,0,215,78,215:99"	"1/1:170,87,0,170,87,170:99"	"1/1:101,36,0,101,36,101:66"	"1/1:163,51,0,163,51,163:81"	"1/1:147,51,0,147,51,147:81"	"1/1:100,24,0,100,24,100:54"	"1/1:144,30,0,144,30,144:60"	"1/1:138,30,0,138,30,138:60"	"1/1:167,45,0,167,45,167:75"	"1/1:135,42,0,135,42,135:72"	"1/1:121,27,0,121,27,121:57"
chr22	37759956	.	C	T	127	.	"DP=519;VDB=0.0301;AF1=0.02934;AC1=2;DP4=188,125,11,2;MQ=60;FQ=128;PV4=0.088,1.4e-06,1,1"	GT:PL:GQ	"0/0:0,21,145:33"	"0/0:0,15,148:27"	"0/0:0,27,226:39"	"0/0:0,30,175:42"	"0/0:0,48,255:60"	"0/0:0,18,146:30"	"0/0:0,12,114:24"	"0/0:0,21,169:33"	"0/0:0,15,138:27"	"0/0:0,15,125:27"	"0/0:0,39,206:51"	"0/0:0,36,255:48"	"0/0:0,33,241:45"	"0/0:0,0,0:12"	"0/0:0,69,255:81"	"0/0:0,45,255:57"	"0/0:0,24,209:36"	"0/0:0,33,255:45"	"0/0:0,39,249:51"	"0/0:0,72,255:84"	"0/0:0,18,162:30"	"0/0:0,9,73:21"	"0/1:106,0,167:94"	"0/0:0,15,134:27"	"0/1:82,0,11:29"	"0/0:0,27,203:39"	"0/0:0,12,112:24"	"0/0:0,45,255:57"	"0/0:0,12,115:24"	"0/0:0,12,121:24"	"0/0:0,6,60:18"	"0/0:0,21,187:33"	"0/0:0,27,178:39"	"0/0:0,15,157:27"	"0/0:0,63,255:75"	"0/0:0,18,155:30"
chr22	37760136	.	T	C	999	.	"DP=779;VDB=0.0404;AF1=0.0143;AC1=1;DP4=332,314,7,7;MQ=50;FQ=999;PV4=1,0.18,1,1"	GT:PL:GQ	"0/0:0,81,255:96"	"0/0:0,45,212:60"	"0/0:0,69,255:84"	"0/0:0,81,255:96"	"0/0:0,42,225:57"	"0/0:0,18,145:33"	"0/0:0,39,239:54"	"0/0:0,81,255:96"	"0/0:0,33,250:48"	"0/0:0,57,255:72"	"0/0:0,75,255:90"	"0/0:0,66,224:81"	"0/0:0,36,89:51"	"0/0:0,0,0:15"	"0/0:0,39,255:54"	"0/0:0,51,249:66"	"0/0:0,24,135:39"	"0/0:0,48,255:63"	"0/0:0,42,167:57"	"0/0:0,75,255:90"	"0/0:0,39,196:54"	"0/0:0,60,255:75"	"0/0:0,78,255:93"	"0/0:0,30,238:45"	"0/0:0,78,255:93"	"0/0:0,99,255:99"	"0/0:0,84,255:99"	"0/1:221,0,146:99"	"0/0:0,48,246:63"	"0/0:0,114,255:99"	"0/0:0,39,255:54"	"0/0:0,27,234:42"	"0/0:0,27,209:42"	"0/0:0,66,255:81"	"0/0:0,63,255:78"	"0/0:0,48,255:63"
chr22	37760403	.	A	G	999	.	"DP=612;VDB=0.0404;AF1=0.1879;G3=0.718,0.1796,0.1024;HWE=0.0435;AC1=13;DP4=145,183,24,51;MQ=50;FQ=999;PV4=0.069,1.3e-57,1,1"	GT:PL:GQ	"0/0:0,36,249:39"	"0/0:0,24,200:27"	"0/0:0,54,249:57"	"0/0:0,21,149:24"	"0/0:0,48,235:51"	"0/0:0,15,135:18"	"0/0:0,12,113:15"	"0/0:0,27,187:30"	"0/0:0,15,137:18"	"0/0:0,33,252:36"	"0/0:0,39,255:42"	"1/1:62,12,0:5"	"0/0:0,21,139:24"	"0/0:0,0,0:5"	"0/0:0,66,255:69"	"0/0:0,7,85:11"	"0/1:28,0,36:25"	"0/0:0,57,255:60"	"0/0:1,0,120:4"	"0/0:0,24,162:27"	"0/1:7,0,42:5"	"0/0:0,48,255:51"	"1/1:153,66,0:57"	"0/1:27,6,0:5"	"0/1:53,0,80:50"	"0/1:49,0,201:46"	"0/0:0,54,255:57"	"0/1:50,0,130:47"	"0/1:46,0,151:43"	"0/0:0,78,255:81"	"1/1:87,27,0:18"	"0/0:0,18,166:21"	"0/0:0,27,192:30"	"0/0:0,45,255:48"	"0/0:0,39,196:42"	"0/0:0,36,255:39"
chr22	37760442	.	TCACA	TCA	17.1	.	"INDEL;DP=652;VDB=0.0389;AF1=0.01438;AC1=1;DP4=220,301,0,3;MQ=57;FQ=17.2;PV4=0.27,1,1,0.012"	GT:PL:GQ	"0/0:0,51,255:66"	"0/0:0,27,204:42"	"0/0:0,45,255:60"	"0/0:0,30,217:45"	"0/0:0,36,163:51"	"0/0:0,24,172:39"	"0/0:0,9,106:24"	"0/0:0,18,164:33"	"0/0:0,45,255:60"	"0/0:0,15,126:30"	"0/0:0,42,255:57"	"0/0:0,45,255:60"	"0/0:0,21,130:36"	"0/0:0,0,0:16"	"0/0:0,60,255:75"	"0/0:0,69,255:84"	"0/0:0,21,183:36"	"0/0:0,75,255:90"	"0/0:0,30,193:45"	"0/0:0,33,202:48"	"0/0:0,21,181:36"	"0/0:0,63,255:78"	"0/0:0,72,255:87"	"0/0:0,18,172:33"	"0/0:0,63,255:78"	"0/0:0,72,255:87"	"0/0:0,66,255:81"	"0/0:0,69,255:84"	"0/1:70,0,238:55"	"0/0:0,81,255:96"	"0/0:0,33,255:48"	"0/0:0,33,250:48"	"0/0:0,51,255:66"	"0/0:0,75,255:90"	"0/0:0,54,255:69"	"0/0:0,45,255:60"
chr22	37760458	.	C	T	999	.	"DP=660;VDB=0.0546;AF1=0.1145;G3=0.857,0.05724,0.08571;HWE=0.000688;AC1=8;DP4=206,312,28,36;MQ=58;FQ=999;PV4=0.59,3.1e-90,1.4e-13,0.014"	GT:PL:GQ	"0/0:0,60,255:66"	"0/0:0,33,240:39"	"0/0:0,57,255:63"	"0/0:0,42,255:48"	"0/0:0,30,200:36"	"0/0:0,27,197:33"	"0/0:0,18,157:24"	"0/0:0,24,210:30"	"0/0:0,54,255:60"	"0/0:0,21,175:27"	"0/0:0,51,255:57"	"0/0:0,57,255:63"	"0/0:0,33,233:39"	"0/0:0,0,0:7"	"1/1:205,57,0:45"	"0/0:0,69,255:75"	"0/1:65,0,191:59"	"1/1:203,63,0:51"	"0/1:55,0,143:49"	"1/1:161,42,0:30"	"0/0:0,18,180:24"	"0/0:0,69,255:75"	"0/0:0,81,255:87"	"0/0:0,24,232:30"	"0/0:0,60,255:66"	"0/0:0,66,255:72"	"0/0:0,66,255:72"	"0/0:0,81,255:87"	"0/0:0,63,255:69"	"0/0:0,75,255:81"	"0/0:0,36,255:42"	"0/0:0,42,255:48"	"0/0:0,54,255:60"	"0/0:0,90,255:96"	"0/0:0,66,255:72"	"0/0:0,42,255:48"
chr22	37760712	.	C	A	999	.	"DP=624;VDB=0.0447;AF1=0.4308;G3=0.5134,0.1152,0.3713;HWE=1.95e-06;AC1=31;DP4=179,144,93,122;MQ=59;FQ=999;PV4=0.0064,1.1e-122,8e-20,0.073"	GT:PL:GQ	"0/0:0,42,255:40"	"0/0:0,36,255:34"	"0/0:0,66,255:64"	"0/0:0,30,235:28"	"0/0:0,51,255:49"	"0/0:0,24,208:22"	"0/0:0,33,217:31"	"0/0:0,57,255:55"	"0/0:0,30,252:28"	"0/0:0,12,108:11"	"0/0:0,54,255:52"	"1/1:154,30,0:26"	"1/1:128,27,0:23"	"0/1:0,0,0:3"	"1/1:174,42,0:38"	"1/1:194,54,0:50"	"1/1:159,36,0:32"	"1/1:153,27,0:23"	"1/1:154,33,0:29"	"1/1:197,51,0:47"	"1/1:143,33,0:29"	"0/0:0,75,255:73"	"1/1:213,57,0:53"	"1/1:129,24,0:20"	"0/1:156,0,255:99"	"0/1:168,0,222:99"	"0/0:0,66,255:64"	"0/1:60,0,244:62"	"1/1:159,36,0:32"	"0/1:123,0,243:99"	"1/1:167,33,0:29"	"0/0:0,12,111:11"	"0/0:0,57,255:55"	"0/0:0,39,255:37"	"0/0:0,75,255:73"	"0/0:0,33,255:31"
chr22	37760716	.	G	A	105	.	"DP=639;VDB=0.0401;AF1=0.01441;AC1=1;DP4=284,262,9,8;MQ=58;FQ=105;PV4=1,1.9e-20,1,0.36"	GT:PL:GQ	"0/0:0,36,255:51"	"0/0:0,48,255:63"	"0/0:0,60,255:75"	"0/0:0,24,194:39"	"0/0:0,51,255:66"	"0/0:0,21,183:36"	"0/0:0,36,255:51"	"0/0:0,63,255:78"	"0/0:0,45,255:60"	"0/0:0,9,89:24"	"0/0:0,54,255:69"	"0/0:0,30,252:45"	"0/0:0,36,255:51"	"0/0:0,0,0:15"	"0/0:0,48,255:63"	"0/0:0,51,255:66"	"0/0:0,39,255:54"	"0/0:0,10,230:25"	"0/0:0,42,255:57"	"0/0:0,54,255:69"	"0/0:0,39,255:54"	"0/0:0,78,255:93"	"0/0:0,63,255:78"	"0/0:0,24,201:39"	"0/1:150,0,255:99"	"0/0:0,93,255:99"	"0/0:0,63,255:78"	"0/0:0,54,255:69"	"0/0:0,39,225:54"	"0/0:0,93,255:99"	"0/0:0,33,247:48"	"0/0:0,12,122:27"	"0/0:0,60,255:75"	"0/0:0,42,255:57"	"0/0:0,75,255:90"	"0/0:0,30,254:45"
chr22	37760720	.	G	A	999	.	"DP=653;VDB=0.0394;AF1=0.01446;AC1=1;DP4=300,258,11,4;MQ=58;FQ=999;PV4=0.19,0.33,1,0.05"	GT:PL:GQ	"0/0:0,42,255:57"	"0/0:0,42,255:57"	"0/0:0,60,255:75"	"0/0:0,24,201:39"	"0/0:0,51,255:66"	"0/0:0,18,176:33"	"0/0:0,36,253:51"	"0/0:0,66,255:81"	"0/0:0,48,255:63"	"0/0:0,6,69:21"	"0/0:0,60,255:75"	"0/0:0,33,255:48"	"0/0:0,39,255:54"	"0/0:0,0,0:15"	"0/0:0,48,255:63"	"0/0:0,57,255:72"	"0/0:0,48,255:63"	"0/0:0,30,206:45"	"0/0:0,45,255:60"	"0/0:0,51,255:66"	"0/0:0,39,255:54"	"0/0:0,75,255:90"	"0/0:0,63,255:78"	"0/0:0,18,167:33"	"0/0:0,75,255:90"	"0/0:0,108,255:99"	"0/1:234,0,118:99"	"0/0:0,63,255:78"	"0/0:0,39,224:54"	"0/0:0,93,255:99"	"0/0:0,30,249:45"	"0/0:0,9,97:24"	"0/0:0,63,255:78"	"0/0:0,36,255:51"	"0/0:0,78,255:93"	"0/0:0,27,234:42"
chr22	37760727	.	C	T	17.7	.	"DP=653;VDB=0.0404;AF1=0.01438;AC1=1;DP4=310,266,5,1;MQ=58;FQ=17.7;PV4=0.23,2.8e-12,1,1"	GT:PL:GQ	"0/1:63,0,190:48"	"0/0:0,36,255:51"	"0/0:0,66,255:81"	"0/0:0,27,211:42"	"0/0:0,54,255:69"	"0/0:0,15,160:30"	"0/0:0,33,240:48"	"0/0:0,63,255:78"	"0/0:0,51,255:66"	"0/0:0,9,97:24"	"0/0:0,60,255:75"	"0/0:0,27,231:42"	"0/0:0,42,255:57"	"0/0:0,0,0:16"	"0/0:0,51,255:66"	"0/0:0,51,255:66"	"0/0:0,54,255:69"	"0/0:0,30,241:45"	"0/0:0,42,255:57"	"0/0:0,60,255:75"	"0/0:0,39,255:54"	"0/0:0,78,255:93"	"0/0:0,63,255:78"	"0/0:0,15,151:30"	"0/0:0,117,255:99"	"0/0:0,105,255:99"	"0/0:0,57,255:72"	"0/0:0,63,255:78"	"0/0:0,33,235:48"	"0/0:0,93,255:99"	"0/0:0,33,255:48"	"0/0:0,15,147:30"	"0/0:0,66,255:81"	"0/0:0,48,255:63"	"0/0:0,78,255:93"	"0/0:0,30,255:45"
chr22	37760730	.	C	T	999	.	"DP=650;VDB=0.0484;AF1=0.4296;G3=0.5133,0.1157,0.371;HWE=2.2e-06;AC1=31;DP4=207,134,100,118;MQ=59;FQ=999;PV4=0.00067,8.6e-114,6.2e-26,0.16"	GT:PL:GQ	"0/0:0,36,255:34"	"0/0:0,39,255:37"	"0/0:0,69,255:67"	"0/0:0,24,209:22"	"0/0:0,51,255:49"	"0/0:0,21,196:19"	"0/0:0,27,220:25"	"0/0:0,60,255:58"	"0/0:0,51,255:49"	"0/0:0,9,96:8"	"0/0:0,60,255:58"	"1/1:147,21,0:17"	"1/1:173,36,0:32"	"0/1:0,0,0:3"	"1/1:177,21,0:17"	"1/1:205,45,0:41"	"1/1:205,45,0:41"	"1/1:184,30,0:26"	"1/1:170,36,0:32"	"1/1:217,51,0:47"	"1/1:151,27,0:23"	"0/0:0,75,255:73"	"1/1:243,63,0:59"	"1/1:105,15,0:11"	"0/1:164,0,255:99"	"0/1:207,0,255:99"	"0/0:0,54,255:52"	"0/1:99,0,238:99"	"1/1:170,33,0:29"	"0/1:126,0,255:99"	"1/1:170,30,0:26"	"0/0:0,18,164:16"	"0/0:0,66,255:64"	"0/0:0,48,255:46"	"0/0:0,78,255:76"	"0/0:0,33,255:31"
chr22	37760753	.	G	A	63.6	.	"DP=679;VDB=0.0269;AF1=0.01431;AC1=1;DP4=346,256,6,3;MQ=58;FQ=63.7;PV4=0.74,9.2e-09,1,1"	GT:PL:GQ	"0/0:0,51,255:66"	"0/0:0,45,255:60"	"0/1:109,0,180:94"	"0/0:0,30,241:45"	"0/0:0,45,255:60"	"0/0:0,21,171:36"	"0/0:0,36,255:51"	"0/0:0,48,255:63"	"0/0:0,45,255:60"	"0/0:0,15,152:30"	"0/0:0,60,255:75"	"0/0:0,42,255:57"	"0/0:0,39,255:54"	"0/0:0,0,0:15"	"0/0:0,45,255:60"	"0/0:0,54,255:69"	"0/0:0,39,255:54"	"0/0:0,54,255:69"	"0/0:0,27,237:42"	"0/0:0,66,255:81"	"0/0:0,30,247:45"	"0/0:0,66,255:81"	"0/0:0,87,255:99"	"0/0:0,24,219:39"	"0/0:0,126,255:99"	"0/0:0,108,255:99"	"0/0:0,84,255:99"	"0/0:0,69,255:84"	"0/0:0,42,255:57"	"0/0:0,53,255:68"	"0/0:0,27,241:42"	"0/0:0,27,233:42"	"0/0:0,63,255:78"	"0/0:0,54,255:69"	"0/0:0,84,255:99"	"0/0:0,42,255:57"
chr22	37760760	.	A	G	999	.	"DP=686;VDB=0.0412;AF1=0.8527;G3=0.1429,3.989e-07,0.8571;HWE=1.25e-07;AC1=62;DP4=52,36,275,234;MQ=58;FQ=999;PV4=0.42,1.3e-141,0.00032,0.13"	GT:PL:GQ	"1/1:195,63,0:68"	"1/1:181,42,0:47"	"1/1:202,51,0:56"	"1/1:160,27,0:32"	"1/1:191,45,0:50"	"1/1:121,24,0:29"	"1/1:169,36,0:41"	"1/1:174,39,0:44"	"1/1:196,48,0:53"	"1/1:98,15,0:20"	"1/1:201,54,0:59"	"1/1:207,51,0:56"	"1/1:174,48,0:53"	"1/1:0,0,0:6"	"1/1:206,45,0:50"	"1/1:216,60,0:65"	"1/1:138,33,0:38"	"1/1:207,54,0:59"	"1/1:108,21,0:26"	"1/1:180,63,0:68"	"1/1:136,27,0:32"	"1/1:207,57,0:62"	"1/1:211,81,0:86"	"1/1:132,27,0:32"	"1/1:238,123,0:99"	"1/1:230,96,0:99"	"1/1:187,78,0:83"	"1/1:161,0,1:5"	"1/1:156,39,0:44"	"1/1:233,87,0:92"	"1/1:145,27,0:32"	"0/0:0,30,253:19"	"0/0:0,54,255:43"	"0/0:0,57,255:46"	"0/0:0,75,255:64"	"0/0:0,42,255:31"
chr22	37760763	.	G	A	999	.	"DP=694;VDB=0.0556;AF1=0.04286;AC1=3;DP4=326,265,11,14;MQ=58;FQ=999;PV4=0.31,5.1e-37,1.9e-11,0.17"	GT:PL:GQ	"0/0:0,63,255:73"	"0/0:0,42,255:52"	"0/0:0,48,255:58"	"0/0:0,33,244:43"	"0/0:0,54,255:64"	"0/0:0,27,206:37"	"0/0:0,36,255:46"	"0/0:0,39,255:49"	"0/0:0,48,255:58"	"0/0:0,18,173:28"	"0/0:0,54,255:64"	"0/0:0,54,255:64"	"0/0:0,48,255:58"	"0/0:0,0,0:11"	"0/0:0,42,255:52"	"0/0:0,72,255:82"	"0/1:89,0,34:50"	"0/0:0,51,255:61"	"0/1:38,0,56:28"	"0/1:133,0,182:99"	"0/0:0,27,231:37"	"0/0:0,54,255:64"	"0/0:0,87,255:97"	"0/0:0,27,229:37"	"0/0:0,129,255:99"	"0/0:0,99,255:99"	"0/0:0,78,255:88"	"0/0:0,78,255:88"	"0/0:0,39,255:49"	"0/0:0,87,255:97"	"0/0:0,30,249:40"	"0/0:0,36,255:46"	"0/0:0,54,255:64"	"0/0:0,48,255:58"	"0/0:0,81,255:91"	"0/0:0,51,255:61"
chr22	37760872	.	C	T	263	.	"DP=673;VDB=0.0273;AF1=0.04298;AC1=3;DP4=322,215,10,6;MQ=60;FQ=263;PV4=1,0.03,1,1"	GT:PL:GQ	"0/0:0,57,255:67"	"0/0:0,30,198:40"	"0/0:0,42,255:52"	"0/0:0,48,255:58"	"0/0:0,33,183:43"	"0/0:0,39,190:49"	"0/0:0,12,118:22"	"0/0:0,30,253:40"	"0/0:0,36,255:46"	"0/0:0,18,163:28"	"0/0:0,60,255:70"	"0/0:0,39,255:49"	"0/0:0,36,232:46"	"0/0:0,0,0:11"	"0/0:0,57,255:67"	"0/0:0,72,255:82"	"0/0:0,33,253:43"	"0/0:0,75,255:85"	"0/0:0,57,255:67"	"0/0:0,39,255:49"	"0/0:0,63,255:73"	"0/0:0,39,255:49"	"0/0:0,63,255:73"	"0/0:0,21,193:31"	"0/0:0,63,255:73"	"0/0:0,90,255:99"	"0/0:0,39,244:49"	"0/0:0,57,255:67"	"0/0:0,54,255:64"	"0/0:0,75,255:85"	"0/0:0,27,244:37"	"0/1:88,0,85:78"	"0/1:88,0,208:78"	"0/0:0,57,255:67"	"0/0:0,93,255:99"	"0/1:160,0,115:99"
chr22	37760876	.	G	A	999	.	"DP=660;VDB=0.0504;AF1=0.2003;G3=0.7138,0.1719,0.1142;HWE=0.0117;AC1=14;DP4=262,147,64,63;MQ=60;FQ=999;PV4=0.0068,1.8e-58,1,9.2e-05"	GT:PL:GQ	"0/0:0,51,255:54"	"0/0:0,27,164:30"	"0/0:0,39,255:42"	"0/0:0,57,255:60"	"0/0:0,36,200:39"	"0/0:0,39,187:42"	"0/0:0,18,153:21"	"0/0:0,27,221:30"	"0/0:0,36,255:39"	"0/0:0,15,143:18"	"0/0:0,60,255:63"	"0/0:0,33,255:36"	"1/1:160,30,0:21"	"0/0:0,0,0:4"	"1/1:227,51,0:42"	"0/1:130,0,232:99"	"0/1:106,0,101:99"	"1/1:254,75,0:66"	"0/1:136,0,148:99"	"1/1:187,39,0:30"	"0/1:63,0,236:60"	"0/0:0,39,255:42"	"0/0:0,66,255:69"	"0/0:0,21,193:24"	"0/0:0,57,255:60"	"0/0:0,90,255:93"	"0/0:0,36,236:39"	"0/0:0,54,255:57"	"0/1:179,0,45:54"	"0/1:167,0,164:99"	"0/0:0,27,229:30"	"0/0:0,24,225:27"	"0/0:0,45,255:48"	"0/0:0,57,255:60"	"0/0:0,93,255:96"	"0/0:0,39,255:42"
chr22	37760892	.	T	G	999	.	"DP=653;VDB=0.0407;AF1=0.2274;AC1=16;DP4=257,193,68,48;MQ=59;FQ=999;PV4=0.83,1,4.7e-05,0.024"	GT:PL:GQ	"0/0:0,36,255:38"	"0/0:0,51,255:53"	"0/0:0,36,255:38"	"0/0:0,57,255:59"	"0/0:0,39,204:41"	"0/0:0,36,180:38"	"0/0:0,18,167:20"	"0/0:0,39,255:41"	"0/0:0,39,255:41"	"0/0:0,21,190:23"	"0/0:0,60,255:62"	"1/1:223,27,0:19"	"0/0:0,15,170:17"	"0/0:0,0,0:4"	"0/0:0,51,255:53"	"0/1:152,0,203:99"	"0/1:83,0,138:81"	"0/0:0,66,255:68"	"0/1:147,0,148:99"	"0/0:0,39,255:41"	"0/1:255,0,68:76"	"0/0:0,45,255:47"	"1/1:255,90,0:82"	"1/1:172,18,0:10"	"0/1:141,0,244:99"	"0/1:209,0,255:99"	"0/0:0,54,255:56"	"0/1:164,0,180:99"	"0/1:40,0,255:38"	"0/0:0,102,255:99"	"1/1:234,30,0:22"	"0/0:0,24,222:26"	"0/0:0,42,255:44"	"0/0:0,72,255:74"	"0/0:0,120,255:99"	"0/0:0,36,255:38"
chr22	37760905	.	G	A	999	.	"DP=635;VDB=0.0396;AF1=0.043;AC1=3;DP4=283,256,20,14;MQ=58;FQ=999;PV4=0.6,5.8e-40,1,1"	GT:PL:GQ	"0/0:0,33,255:43"	"0/0:0,48,255:58"	"0/0:0,45,255:55"	"0/0:0,63,255:73"	"0/0:0,42,248:52"	"0/0:0,27,160:37"	"0/0:0,18,165:28"	"0/0:0,36,255:46"	"0/0:0,48,255:58"	"0/0:0,15,143:25"	"0/0:0,63,255:73"	"0/0:0,42,255:52"	"0/0:0,18,123:28"	"0/0:0,0,0:11"	"0/0:0,63,255:73"	"0/0:0,48,255:58"	"0/0:0,33,206:43"	"0/0:0,66,255:76"	"0/0:0,24,192:34"	"0/0:0,45,255:55"	"0/0:0,51,255:61"	"0/1:64,0,194:54"	"0/0:0,78,255:88"	"0/0:0,18,171:28"	"0/0:0,58,255:68"	"0/1:161,0,162:99"	"0/1:83,0,212:73"	"0/0:0,57,255:67"	"0/0:0,60,255:70"	"0/0:0,114,255:99"	"0/0:0,18,149:28"	"0/0:0,21,209:31"	"0/0:0,30,243:40"	"0/0:0,75,255:85"	"0/0:0,117,255:99"	"0/0:0,30,255:40"
chr22	37761011	.	G	A	128	.	"DP=821;VDB=0.0335;AF1=0.02858;AC1=2;DP4=450,306,18,5;MQ=60;FQ=128;PV4=0.084,5.6e-33,1,1"	GT:PL:GQ	"0/0:0,66,255:78"	"0/0:0,96,255:99"	"0/0:0,96,255:99"	"0/0:0,78,255:90"	"0/1:53,0,238:41"	"0/0:0,27,194:39"	"0/0:0,72,255:84"	"0/0:0,69,255:81"	"0/0:0,36,255:48"	"0/0:0,27,206:39"	"0/1:136,0,255:99"	"0/0:0,39,255:51"	"0/0:0,39,255:51"	"0/0:0,0,0:12"	"0/0:0,21,207:33"	"0/0:0,78,255:90"	"0/0:0,63,255:75"	"0/0:0,72,255:84"	"0/0:0,33,255:45"	"0/0:0,51,255:63"	"0/0:0,39,253:51"	"0/0:0,54,255:66"	"0/0:0,69,255:81"	"0/0:0,30,255:42"	"0/0:0,129,255:99"	"0/0:0,132,255:99"	"0/0:0,81,255:93"	"0/0:0,78,255:90"	"0/0:0,81,255:93"	"0/0:0,108,255:99"	"0/0:0,42,255:54"	"0/0:0,39,255:51"	"0/0:0,78,255:90"	"0/0:0,57,255:69"	"0/0:0,108,255:99"	"0/0:0,57,255:69"
chr22	37761102	.	G	A	999	.	"DP=762;VDB=0.0302;AF1=0.0143;AC1=1;DP4=363,307,12,7;MQ=60;FQ=999;PV4=0.49,0.00011,4.8e-09,1"	GT:PL:GQ	"0/0:0,51,255:66"	"0/0:0,78,255:93"	"0/0:0,63,255:78"	"0/0:0,57,255:72"	"0/0:0,87,255:99"	"0/0:0,30,208:45"	"0/0:0,51,255:66"	"0/0:0,51,255:66"	"0/0:0,48,255:63"	"0/0:0,42,255:57"	"0/0:0,60,255:75"	"0/0:0,36,255:51"	"0/0:0,18,196:33"	"0/0:0,0,0:15"	"0/0:0,30,249:45"	"0/0:0,54,255:69"	"0/0:0,39,255:54"	"0/0:0,51,255:66"	"0/0:0,39,255:54"	"0/0:0,69,255:84"	"0/0:0,21,211:36"	"0/0:0,66,255:81"	"0/0:0,60,255:75"	"0/0:0,36,255:51"	"0/1:239,0,222:99"	"0/0:0,114,255:99"	"0/0:0,66,255:81"	"0/0:0,105,255:99"	"0/0:0,60,255:75"	"0/0:0,54,255:69"	"0/0:0,21,174:36"	"0/0:0,54,255:69"	"0/0:0,78,255:93"	"0/0:0,90,255:99"	"0/0:0,132,255:99"	"0/0:0,45,255:60"
chr22	37761159	.	A	G	999	.	"DP=805;VDB=0.0443;AF1=0.4421;G3=0.4856,0.1433,0.3711;HWE=1.12e-05;AC1=32;DP4=210,237,105,176;MQ=60;FQ=999;PV4=0.011,1,0.026,0.00035"	GT:PL:GQ	"0/0:0,81,255:79"	"0/0:0,81,255:79"	"0/0:0,75,255:73"	"0/0:0,60,255:58"	"0/0:0,93,255:91"	"0/0:0,36,242:34"	"0/0:0,45,255:43"	"0/0:0,45,255:43"	"0/0:0,26,255:24"	"0/0:0,21,174:19"	"0/0:0,81,255:79"	"1/1:255,33,0:29"	"1/1:255,33,0:29"	"0/1:0,0,0:3"	"1/1:255,39,0:35"	"1/1:255,78,0:74"	"1/1:255,45,0:41"	"1/1:255,57,0:53"	"1/1:240,27,0:23"	"1/1:255,60,0:56"	"1/1:185,18,0:14"	"0/0:0,54,255:52"	"1/1:255,72,0:68"	"1/1:255,45,0:41"	"0/1:220,0,255:99"	"0/1:255,0,255:99"	"0/1:255,0,211:99"	"0/1:160,0,255:99"	"1/1:255,21,0:17"	"0/1:254,0,255:99"	"1/1:255,33,0:29"	"0/0:0,39,255:37"	"0/0:0,57,255:55"	"0/0:0,54,255:52"	"0/0:0,141,255:99"	"0/0:0,57,255:55"
chr22	37761173	.	C	T	92.6	.	"DP=803;VDB=0.0281;AF1=0.01429;AC1=1;DP4=356,389,8,8;MQ=60;FQ=92.6;PV4=1,1.1e-30,1,1"	GT:PL:GQ	"0/0:0,78,255:93"	"0/0:0,72,255:87"	"0/0:0,72,255:87"	"0/0:0,87,255:99"	"0/0:0,84,255:99"	"0/0:0,51,255:66"	"0/0:0,42,255:57"	"0/0:0,36,255:51"	"0/0:0,57,255:72"	"0/0:0,24,208:39"	"0/0:0,84,255:99"	"0/0:0,36,255:51"	"0/0:0,48,255:63"	"0/0:0,0,0:15"	"0/0:0,39,255:54"	"0/0:0,69,255:84"	"0/0:0,54,255:69"	"0/0:0,60,255:75"	"0/0:0,27,246:42"	"0/0:0,60,255:75"	"0/0:0,27,222:42"	"0/0:0,72,255:87"	"0/1:138,0,146:99"	"0/0:0,39,255:54"	"0/0:0,114,255:99"	"0/0:0,123,255:99"	"0/0:0,117,255:99"	"0/0:0,69,255:84"	"0/0:0,66,255:81"	"0/0:0,99,255:99"	"0/0:0,51,255:66"	"0/0:0,48,255:63"	"0/0:0,60,255:75"	"0/0:0,57,255:72"	"0/0:0,135,255:99"	"0/0:0,57,255:72"
chr22	37761288	.	T	C	999	.	"DP=728;VDB=0.0392;AF1=0.8573;G3=0.1429,2.246e-07,0.8571;HWE=8.86e-08;AC1=62;DP4=39,60,308,201;MQ=60;FQ=999;PV4=0.00014,0.17,0.14,1"	GT:PL:GQ	"1/1:255,60,0:65"	"1/1:255,54,0:59"	"1/1:255,84,0:89"	"1/1:255,42,0:47"	"1/1:255,54,0:59"	"1/1:255,69,0:74"	"1/1:231,33,0:38"	"1/1:255,75,0:80"	"1/1:255,54,0:59"	"1/1:193,24,0:29"	"1/1:255,57,0:62"	"1/1:255,33,0:38"	"1/1:182,18,0:23"	"1/1:0,0,0:6"	"1/1:255,48,0:53"	"1/1:255,39,0:44"	"1/1:255,33,0:38"	"1/1:216,36,0:41"	"1/1:220,24,0:29"	"1/1:255,42,0:47"	"1/1:248,33,0:38"	"1/1:255,42,0:47"	"1/1:255,54,0:59"	"1/1:138,15,0:20"	"1/1:255,105,0:99"	"1/1:255,93,0:98"	"1/1:255,72,0:77"	"1/1:255,66,0:71"	"1/1:255,60,0:65"	"1/1:255,57,0:62"	"1/1:255,45,0:50"	"0/0:0,48,255:37"	"0/0:0,48,255:37"	"0/0:0,26,255:15"	"0/0:0,72,255:61"	"0/0:0,42,255:31"
chr22	37761353	.	G	A	999	.	"DP=827;VDB=0.0364;AF1=0.04295;AC1=3;DP4=310,352,29,24;MQ=60;FQ=999;PV4=0.32,1.9e-42,1,0.11"	GT:PL:GQ	"0/0:0,102,255:99"	"0/0:0,90,255:99"	"0/0:0,102,255:99"	"0/0:0,63,255:73"	"0/0:0,99,255:99"	"0/0:0,78,255:88"	"0/0:0,42,255:52"	"0/0:0,81,255:91"	"0/0:0,42,255:52"	"0/0:0,42,255:52"	"0/0:0,90,255:99"	"0/0:0,42,255:52"	"0/0:0,27,255:37"	"0/0:0,0,0:11"	"0/0:0,45,255:55"	"0/0:0,36,255:46"	"0/0:0,27,244:37"	"0/0:0,27,208:37"	"0/0:0,18,187:28"	"0/0:0,21,213:31"	"0/0:0,21,207:31"	"0/1:149,0,76:92"	"0/0:0,78,255:88"	"0/0:0,15,150:25"	"0/0:0,123,255:99"	"0/1:195,0,255:99"	"0/1:165,0,255:99"	"0/0:0,90,255:99"	"0/0:0,81,255:91"	"0/0:0,81,255:91"	"0/0:0,33,246:43"	"0/0:0,39,255:49"	"0/0:0,45,255:55"	"0/0:0,39,255:49"	"0/0:0,78,255:88"	"0/0:0,45,255:55"
chr22	37761394	.	G	A	98.6	.	"DP=937;VDB=0.0399;AF1=0.01429;AC1=1;DP4=375,490,11,10;MQ=60;FQ=98.6;PV4=0.51,4.8e-57,1,1"	GT:PL:GQ	"0/0:0,114,255:99"	"0/0:0,108,255:99"	"0/0:0,108,255:99"	"0/0:0,87,255:99"	"0/0:0,126,255:99"	"0/0:0,72,255:87"	"0/0:0,48,255:63"	"0/0:0,84,255:99"	"0/0:0,45,255:60"	"0/0:0,45,255:60"	"0/0:0,99,255:99"	"0/0:0,51,255:66"	"0/0:0,30,255:45"	"0/0:0,0,0:15"	"0/0:0,57,255:72"	"0/0:0,63,255:78"	"0/0:0,45,255:60"	"0/0:0,63,255:78"	"0/0:0,45,255:60"	"0/0:0,48,255:63"	"0/0:0,66,255:81"	"0/0:0,54,255:69"	"0/0:0,84,255:99"	"0/0:0,27,253:42"	"0/0:0,126,255:99"	"0/0:0,187,255:99"	"0/0:0,99,255:99"	"0/1:144,0,255:99"	"0/0:0,93,255:99"	"0/0:0,99,255:99"	"0/0:0,33,254:48"	"0/0:0,33,255:48"	"0/0:0,69,255:84"	"0/0:0,53,255:68"	"0/0:0,117,255:99"	"0/0:0,57,255:72"
chr22	37761671	.	G	A	135	.	"DP=852;VDB=0.0404;AF1=0.0143;AC1=1;DP4=369,335,9,3;MQ=47;FQ=135;PV4=0.15,0.19,1,1"	GT:PL:GQ	"0/0:0,72,255:87"	"0/0:0,48,255:63"	"0/0:0,75,255:90"	"0/0:0,54,255:69"	"0/0:0,69,255:84"	"0/0:0,63,255:78"	"0/0:0,48,255:63"	"0/0:0,54,255:69"	"0/0:0,54,255:69"	"0/0:0,21,183:36"	"0/0:0,93,255:99"	"0/0:0,69,235:84"	"0/0:0,60,144:75"	"0/0:0,0,0:15"	"0/0:0,60,255:75"	"0/0:0,72,228:87"	"0/0:0,45,125:60"	"0/0:0,39,250:54"	"0/0:0,27,89:42"	"0/0:0,54,255:69"	"0/0:0,30,120:45"	"0/0:0,81,255:96"	"0/0:0,84,255:99"	"0/0:0,21,181:36"	"0/0:0,163,255:99"	"0/0:0,120,255:99"	"0/0:0,69,255:84"	"0/0:0,51,255:66"	"0/0:0,57,255:72"	"0/1:180,0,226:99"	"0/0:0,48,255:63"	"0/0:0,45,255:60"	"0/0:0,18,180:33"	"0/0:0,69,255:84"	"0/0:0,63,255:78"	"0/0:0,51,255:66"
chr22	37761675	.	G	A	999	.	"DP=848;VDB=0.0327;AF1=0.04309;AC1=3;DP4=362,304,12,23;MQ=47;FQ=999;PV4=0.024,1.3e-32,1,0.27"	GT:PL:GQ	"0/0:0,75,255:85"	"0/0:0,48,255:58"	"0/0:0,69,255:79"	"0/0:0,8,255:19"	"0/1:89,0,205:79"	"0/0:0,57,255:67"	"0/0:0,48,255:58"	"0/0:0,54,255:64"	"0/1:70,0,201:60"	"0/0:0,21,179:31"	"0/1:151,0,206:99"	"0/0:0,66,241:76"	"0/0:0,57,124:67"	"0/0:0,0,0:11"	"0/0:0,63,255:73"	"0/0:0,66,214:76"	"0/0:0,45,125:55"	"0/0:0,42,255:52"	"0/0:0,27,89:37"	"0/0:0,48,255:58"	"0/0:0,30,120:40"	"0/0:0,81,255:91"	"0/0:0,84,255:94"	"0/0:0,24,199:34"	"0/0:0,151,255:99"	"0/0:0,120,255:99"	"0/0:0,78,255:88"	"0/0:0,45,255:55"	"0/0:0,51,255:61"	"0/0:0,99,255:99"	"0/0:0,54,255:64"	"0/0:0,39,251:49"	"0/0:0,21,189:31"	"0/0:0,66,255:76"	"0/0:0,63,255:73"	"0/0:0,48,255:58"
chr22	37761805	.	G	A	999	.	"DP=851;VDB=0.0528;AF1=0.1142;G3=0.8572,0.05705,0.0857;HWE=0.000684;AC1=8;DP4=375,365,33,32;MQ=59;FQ=999;PV4=1,5.4e-94,1.8e-20,0.013"	GT:PL:GQ	"0/0:0,90,255:96"	"0/0:0,69,255:75"	"0/0:0,90,255:96"	"0/0:0,72,255:78"	"0/0:0,111,255:99"	"0/0:0,33,255:39"	"0/0:0,51,255:57"	"0/0:0,75,255:81"	"0/0:0,75,255:81"	"0/0:0,45,255:51"	"0/0:0,45,255:51"	"0/0:0,57,255:63"	"0/0:0,24,231:30"	"0/0:0,0,0:7"	"1/1:175,33,0:21"	"0/0:0,72,255:78"	"0/1:66,0,145:60"	"1/1:224,60,0:48"	"0/1:36,0,171:30"	"1/1:230,72,0:60"	"0/0:0,48,255:54"	"0/0:0,87,255:93"	"0/0:0,93,255:99"	"0/0:0,39,255:45"	"0/0:0,102,255:99"	"0/0:0,114,255:99"	"0/0:0,99,255:99"	"0/0:0,72,255:78"	"0/0:0,90,255:96"	"0/0:0,99,255:99"	"0/0:0,63,235:69"	"0/0:0,48,255:54"	"0/0:0,69,255:75"	"0/0:0,81,255:87"	"0/0:0,81,255:87"	"0/0:0,63,255:69"
chr22	37761875	.	T	C	999	.	"DP=714;VDB=0.0326;AF1=0.1004;AC1=7;DP4=245,251,28,35;MQ=60;FQ=999;PV4=0.5,5.5e-31,0.4,1"	GT:PL:GQ	"0/0:0,54,255:61"	"0/0:0,57,255:64"	"0/0:0,48,255:55"	"0/0:0,66,255:73"	"0/0:0,51,255:58"	"0/0:0,33,244:40"	"0/0:0,36,255:43"	"0/0:0,27,201:34"	"0/0:0,66,255:73"	"0/0:0,21,192:28"	"0/0:0,30,231:37"	"0/0:0,69,255:76"	"0/0:0,30,239:37"	"0/0:0,0,0:7"	"0/0:0,51,255:58"	"0/0:0,72,255:79"	"0/0:0,27,243:34"	"0/0:0,45,255:52"	"0/0:0,27,240:34"	"0/0:0,51,255:58"	"0/0:0,30,255:37"	"1/1:187,33,0:21"	"0/0:0,54,255:61"	"0/0:0,9,92:16"	"0/1:148,0,244:99"	"0/1:113,0,255:99"	"0/1:89,0,241:82"	"0/0:0,45,255:52"	"0/1:142,0,151:99"	"0/1:112,0,145:99"	"0/0:0,60,255:67"	"0/0:0,21,190:28"	"0/0:0,30,196:37"	"0/0:0,111,255:99"	"0/0:0,60,255:67"	"0/0:0,21,194:28"
chr22	37761911	.	G	A	999	.	"DP=738;VDB=0.0358;AF1=0.07829;AC1=6;DP4=369,144,28,10;MQ=47;FQ=999;PV4=1,7.7e-38,1,1"	GT:PL:GQ	"0/0:0,33,174:41"	"0/0:0,33,169:41"	"0/0:0,75,255:83"	"0/0:0,60,245:68"	"0/0:0,51,227:59"	"0/0:0,24,169:32"	"0/0:0,33,154:41"	"0/0:0,24,177:32"	"0/0:0,54,255:62"	"0/0:0,18,81:26"	"0/0:0,39,255:47"	"0/0:0,45,218:53"	"0/0:0,24,161:32"	"0/0:0,0,0:8"	"0/0:0,84,255:92"	"0/0:0,60,255:68"	"0/0:0,30,161:38"	"0/0:0,60,203:68"	"0/0:0,42,207:50"	"0/0:0,42,255:50"	"0/0:0,48,214:56"	"0/1:121,13,0:3"	"0/0:0,51,255:59"	"0/0:0,9,62:17"	"0/1:78,0,218:70"	"0/1:58,0,255:50"	"0/1:30,0,214:22"	"0/0:0,45,255:53"	"0/0:0,57,255:65"	"0/1:94,0,120:86"	"0/0:0,69,255:77"	"0/0:0,24,182:32"	"0/0:0,24,206:32"	"0/0:0,90,255:98"	"0/0:0,60,255:68"	"0/0:0,39,218:47"
chr22	37762049	.	G	C	999	.	"DP=731;VDB=0.0147;AF1=0.02865;AC1=2;DP4=357,288,16,7;MQ=52;FQ=999;PV4=0.2,3.4e-24,1,1"	GT:PL:GQ	"0/0:0,42,255:54"	"0/0:0,75,255:87"	"0/0:0,87,255:99"	"0/0:0,60,255:72"	"0/0:0,72,255:84"	"0/0:0,21,196:33"	"0/0:0,27,229:39"	"0/0:0,57,255:69"	"0/0:0,72,255:84"	"0/0:0,21,191:33"	"0/0:0,66,255:78"	"0/0:0,48,255:60"	"0/0:0,33,139:45"	"0/0:0,0,0:12"	"0/0:0,66,255:78"	"0/0:0,63,255:75"	"0/0:0,42,184:54"	"0/0:0,78,255:90"	"0/0:0,33,168:45"	"0/0:0,48,255:60"	"0/0:0,36,135:48"	"0/1:106,0,249:94"	"0/0:0,66,255:78"	"0/0:0,12,126:24"	"0/0:0,144,255:99"	"0/0:0,108,255:99"	"0/0:0,75,255:87"	"0/0:0,78,255:90"	"0/0:0,54,255:66"	"0/1:154,0,240:99"	"0/0:0,48,255:60"	"0/0:0,30,248:42"	"0/0:0,42,255:54"	"0/0:0,63,255:75"	"0/0:0,72,255:84"	"0/0:0,21,192:33"
chr22	37762119	.	caaaaaaaaaaaaaaa	"cAAaaaaaaaaaaaaaaa,cAaaaaaaaaaaaaaaa"	999	.	"INDEL;DP=596;VDB=0.0413;AF1=0.8662;G3=0.1157,1.462e-05,0.8843;HWE=0.00151;AC1=63;DP4=30,28,96,80;MQ=46;FQ=-18.6;PV4=0.76,1,0.47,1"	GT:PL:GQ	"1/1:16,14,11,10,5,0:8"	"1/1:18,19,15,13,14,0:9"	"1/1:13,22,16,3,15,0:9"	"0/1:4,0,6,0,2,2:4"	"1/1:17,13,9,11,1,0:9"	"1/1:21,19,17,12,8,0:7"	"1/1:7,10,10,1,6,0:5"	"1/1:39,27,18,44,19,35:14"	"1/1:9,8,5,5,1,0:8"	"1/1:14,2,0,15,2,14:7"	"1/1:12,12,12,6,6,0:6"	"1/1:3,5,2,3,2,0:8"	"1/1:12,4,1,10,0,7:8"	"1/1:0,0,0,0,0,0:6"	"1/1:2,6,2,1,4,0:8"	"1/1:2,4,2,2,2,0:7"	"1/1:0,6,8,6,8,8:4"	"1/1:25,3,0,31,9,27:8"	"1/1:14,12,0,14,12,14:16"	"1/1:14,12,6,12,0,3:11"	"1/1:19,9,0,19,9,19:14"	"1/1:21,12,6,20,0,5:11"	"1/1:37,16,4,42,8,36:17"	"1/1:18,1,0,21,6,21:7"	"1/1:20,12,8,14,0,5:9"	"1/1:19,11,6,17,0,6:10"	"1/1:22,10,4,22,1,12:11"	"1/1:50,24,0,55,12,49:28"	"1/1:22,9,5,23,7,20:9"	"1/1:10,6,3,7,0,1:8"	"1/1:12,4,1,10,0,7:8"	"1/1:20,0,3,29,12,28:4"	"0/0:0,18,31,18,31,31:8"	"1/1:0,0,4,5,5,8:3"	"0/0:0,27,34,14,38,32:15"	"1/1:16,1,0,19,6,19:7"
chr22	37762166	.	C	A	999	.	"DP=696;VDB=0.0298;AF1=0.09243;AC1=7;DP4=206,308,12,26;MQ=59;FQ=999;PV4=0.39,0.0025,0.11,1"	GT:PL:GQ	"0/0:0,33,255:40"	"0/1:60,0,227:53"	"0/1:192,0,196:99"	"0/0:0,18,255:25"	"0/0:0,40,255:47"	"0/1:91,12,0:4"	"0/1:100,0,123:93"	"0/0:0,24,206:31"	"0/1:117,0,118:99"	"0/1:105,0,134:98"	"0/0:0,21,201:28"	"0/0:0,33,255:40"	"0/0:0,18,179:25"	"0/0:0,0,0:8"	"0/0:0,69,255:76"	"0/0:0,63,255:70"	"0/0:0,39,255:46"	"0/0:0,69,255:76"	"0/0:0,30,255:37"	"0/0:0,42,255:49"	"0/0:0,33,255:40"	"0/0:0,45,255:52"	"0/0:0,51,255:58"	"0/0:0,12,132:19"	"0/0:0,66,255:73"	"0/0:0,75,255:82"	"0/0:0,69,255:76"	"0/0:0,60,255:67"	"0/0:0,72,255:79"	"0/0:0,72,255:79"	"0/0:0,54,255:61"	"0/0:0,39,255:46"	"0/0:0,48,255:55"	"0/0:0,39,255:46"	"0/0:0,75,255:82"	"0/0:0,21,143:28"
chr22	37762180	.	G	A	999	.	"DP=722;VDB=0.0269;AF1=0.04299;AC1=3;DP4=250,327,12,18;MQ=60;FQ=999;PV4=0.85,4.7e-19,0.0042,1"	GT:PL:GQ	"0/0:0,39,255:49"	"0/0:0,69,255:79"	"0/0:0,54,255:64"	"0/0:0,108,255:99"	"0/0:0,84,255:94"	"0/0:0,18,153:28"	"0/0:0,39,255:49"	"0/0:0,33,231:43"	"0/0:0,42,255:52"	"0/0:0,42,255:52"	"0/0:0,24,209:34"	"0/0:0,33,255:43"	"0/0:0,21,225:31"	"0/0:0,0,0:11"	"0/0:0,66,255:76"	"0/0:0,72,255:82"	"0/0:0,42,255:52"	"0/0:0,66,255:76"	"0/0:0,39,255:49"	"0/0:0,45,255:55"	"0/0:0,36,255:46"	"0/1:113,0,144:99"	"0/0:0,45,255:55"	"0/0:0,12,115:22"	"0/0:0,63,255:73"	"0/1:73,0,249:63"	"0/1:175,0,163:99"	"0/0:0,57,255:67"	"0/0:0,87,255:97"	"0/0:0,87,255:97"	"0/0:0,66,255:76"	"0/0:0,39,255:49"	"0/0:0,51,255:61"	"0/0:0,45,255:55"	"0/0:0,81,255:91"	"0/0:0,21,157:31"
chr22	37762188	.	T	C	999	.	"DP=715;VDB=0.0268;AF1=0.167;G3=0.7513,0.1639,0.08484;HWE=0.034;AC1=12;DP4=236,286,36,41;MQ=60;FQ=999;PV4=0.81,2.1e-43,0.068,1"	GT:PL:GQ	"0/1:98,0,160:94"	"0/1:10,0,255:7"	"1/1:219,48,0:38"	"0/1:155,0,255:99"	"0/0:0,63,255:67"	"1/1:129,18,0:9"	"0/1:69,0,139:65"	"0/1:74,0,136:70"	"0/1:98,0,156:94"	"1/1:181,33,0:23"	"0/0:0,24,221:28"	"0/0:0,42,255:46"	"0/0:0,21,221:25"	"0/0:0,0,0:5"	"0/0:0,78,255:82"	"0/0:0,72,255:76"	"0/0:0,30,255:34"	"0/0:0,69,255:73"	"0/0:0,36,255:40"	"0/0:0,39,255:43"	"0/0:0,27,234:31"	"0/0:0,42,255:46"	"0/0:0,45,255:49"	"0/0:0,12,127:16"	"0/0:0,72,255:76"	"0/0:0,84,255:88"	"0/0:0,69,255:73"	"0/0:0,60,255:64"	"0/0:0,90,255:94"	"0/0:0,81,255:85"	"0/0:0,69,255:73"	"0/0:0,39,255:43"	"0/0:0,48,255:52"	"0/0:0,48,255:52"	"0/0:0,72,255:76"	"0/0:0,21,147:25"
chr22	37762222	.	G	C	113	.	"DP=736;VDB=0.0356;AF1=0.01434;AC1=1;DP4=295,333,7,7;MQ=60;FQ=113;PV4=1,9e-16,1,0.066"	GT:PL:GQ	"0/0:0,75,255:90"	"0/0:0,72,255:87"	"0/0:0,39,255:54"	"0/0:0,108,255:99"	"0/0:0,75,255:90"	"0/0:0,27,218:42"	"0/0:0,42,255:57"	"0/0:0,42,255:57"	"0/0:0,57,255:72"	"0/0:0,36,255:51"	"0/0:0,42,225:57"	"0/0:0,60,255:75"	"0/0:0,15,163:30"	"0/0:0,0,0:15"	"0/0:0,42,255:57"	"0/0:0,72,255:87"	"0/0:0,36,255:51"	"0/0:0,66,255:81"	"0/0:0,12,138:27"	"0/0:0,48,255:63"	"0/0:0,21,194:36"	"0/0:0,54,255:69"	"0/0:0,84,255:99"	"0/0:0,15,140:30"	"0/0:0,84,255:99"	"0/0:0,84,255:99"	"0/0:0,81,255:96"	"0/0:0,78,255:93"	"0/0:0,81,255:96"	"0/0:0,45,255:60"	"0/0:0,54,255:69"	"0/0:0,36,255:51"	"0/0:0,33,253:48"	"0/0:0,96,255:99"	"0/1:158,0,239:99"	"0/0:0,33,219:48"
chr22	37762297	.	A	G	88.2	.	"DP=674;VDB=0.0332;AF1=0.02862;AC1=2;DP4=201,414,4,8;MQ=60;FQ=88.3;PV4=1,2e-12,1,1"	GT:PL:GQ	"0/0:0,60,255:72"	"0/0:0,60,255:72"	"0/0:0,66,255:78"	"0/0:0,78,255:90"	"0/0:0,57,252:69"	"0/0:0,18,156:30"	"0/0:0,33,255:45"	"0/0:0,48,255:60"	"0/0:0,33,255:45"	"0/0:0,21,193:33"	"0/0:0,51,255:63"	"0/0:0,21,218:33"	"0/0:0,33,255:45"	"0/0:0,0,0:12"	"0/0:0,57,255:69"	"0/0:0,75,255:87"	"0/0:0,42,255:54"	"0/0:0,81,255:93"	"0/0:0,42,255:54"	"0/0:0,66,255:78"	"0/0:0,57,255:69"	"0/0:0,48,255:60"	"0/0:0,66,255:78"	"0/0:0,15,156:27"	"0/0:0,78,255:90"	"0/0:0,81,255:93"	"0/0:0,60,255:72"	"0/0:0,69,255:81"	"0/0:0,51,255:63"	"0/0:0,102,255:99"	"0/0:0,54,255:66"	"0/1:52,0,172:40"	"0/0:0,39,255:51"	"0/0:0,87,255:99"	"0/0:0,57,255:69"	"0/1:97,0,127:85"
chr22	37762342	.	G	A	122	.	"DP=640;VDB=0.0469;AF1=0.0144;AC1=1;DP4=214,337,4,3;MQ=59;FQ=122;PV4=0.44,1,2.9e-10,0.23"	GT:PL:GQ	"0/0:0,33,255:48"	"0/0:0,42,255:57"	"0/0:0,54,254:69"	"0/0:0,72,255:87"	"0/0:0,69,255:84"	"0/0:0,9,80:24"	"0/0:0,27,222:42"	"0/0:0,33,255:48"	"0/0:0,27,230:42"	"0/0:0,9,106:24"	"0/0:0,48,255:63"	"0/0:0,36,255:51"	"0/1:167,0,103:99"	"0/0:0,0,0:15"	"0/0:0,54,255:69"	"0/0:0,69,255:84"	"0/0:0,54,255:69"	"0/0:0,57,255:72"	"0/0:0,54,255:69"	"0/0:0,63,255:78"	"0/0:0,39,255:54"	"0/0:0,33,253:48"	"0/0:0,54,255:69"	"0/0:0,18,187:33"	"0/0:0,72,255:87"	"0/0:0,87,255:99"	"0/0:0,60,255:75"	"0/0:0,69,255:84"	"0/0:0,45,255:60"	"0/0:0,66,255:81"	"0/0:0,69,255:84"	"0/0:0,30,255:45"	"0/0:0,33,253:48"	"0/0:0,66,255:81"	"0/0:0,42,255:57"	"0/0:0,48,255:63"
chr22	37762353	.	C	G	151	.	"DP=641;VDB=0.0372;AF1=0.02869;AC1=2;DP4=225,325,6,14;MQ=58;FQ=151;PV4=0.36,9.4e-15,1,0.34"	GT:PL:GQ	"0/0:0,51,255:63"	"0/0:0,51,255:63"	"0/0:0,66,255:78"	"0/0:0,75,255:87"	"0/0:0,60,255:72"	"0/0:0,12,83:24"	"0/0:0,24,198:36"	"0/0:0,33,255:45"	"0/0:0,33,248:45"	"0/0:0,12,118:24"	"0/0:0,45,255:57"	"0/0:0,36,255:48"	"0/0:0,48,255:60"	"0/0:0,0,0:12"	"0/0:0,54,255:66"	"0/0:0,60,255:72"	"0/0:0,57,255:69"	"0/0:0,66,255:78"	"0/0:0,42,255:54"	"0/0:0,45,255:57"	"0/0:0,27,226:39"	"0/0:0,42,255:54"	"0/0:0,57,255:69"	"0/0:0,27,226:39"	"0/0:0,87,255:99"	"0/0:0,57,255:69"	"0/1:54,0,255:42"	"0/1:158,0,228:99"	"0/0:0,54,255:66"	"0/0:0,66,255:78"	"0/0:0,66,255:78"	"0/0:0,27,251:39"	"0/0:0,24,227:36"	"0/0:0,69,255:81"	"0/0:0,36,255:48"	"0/0:0,51,255:63"
chr22	37762371	.	A	C	999	.	"DP=573;VDB=0.0380;AF1=1;AC1=72;DP4=0,0,58,67;MQ=58;FQ=-34.8"	GT:PL:GQ	"1/1:67,12,0:32"	"1/1:132,24,0:44"	"1/1:107,24,0:44"	"1/1:107,21,0:41"	"1/1:65,12,0:32"	"1/1:58,6,0:26"	"1/1:42,6,0:26"	"1/1:14,3,0:23"	"1/1:96,21,0:41"	"1/1:40,6,0:26"	"1/1:88,15,0:35"	"1/1:32,3,0:23"	"1/1:13,3,0:23"	"1/1:0,0,0:20"	"1/1:101,21,0:41"	"1/1:63,12,0:32"	"1/1:0,0,0:20"	"1/1:83,15,0:35"	"1/1:21,3,0:23"	"1/1:15,3,0:23"	"1/1:17,3,0:23"	"1/1:25,6,0:26"	"1/1:19,3,0:23"	"1/1:0,0,0:20"	"1/1:105,30,0:50"	"1/1:122,21,0:41"	"1/1:92,18,0:38"	"1/1:69,15,0:35"	"1/1:66,12,0:32"	"1/1:61,12,0:32"	"1/1:50,9,0:29"	"1/1:0,0,0:20"	"1/1:14,3,0:23"	"1/1:76,15,0:35"	"1/1:71,12,0:32"	"1/1:37,6,0:26"
chr22	37762374	.	G	"T,A"	999	.	"DP=563;VDB=0.0379;AF1=1;AC1=72;DP4=0,0,51,65;MQ=58;FQ=-34.5"	GT:PL:GQ	"1/1:102,18,0,102,18,102:37"	"1/1:63,12,0,63,12,63:31"	"1/1:105,24,0,105,24,105:43"	"1/1:103,24,0,103,24,103:43"	"1/1:67,9,0,67,9,67:28"	"1/1:20,3,0,20,3,20:22"	"1/1:44,6,0,44,6,44:25"	"1/1:14,3,0,14,3,14:22"	"1/1:84,21,0,84,21,84:40"	"1/1:42,6,0,42,6,42:25"	"1/1:67,20,8,54,0,51:31"	"1/1:0,0,0,0,0,0:19"	"1/1:23,3,0,23,3,23:22"	"1/1:0,0,0,0,0,0:19"	"1/1:96,18,0,96,18,96:37"	"1/1:60,12,0,60,12,60:31"	"1/1:24,3,0,24,3,24:22"	"1/1:89,15,0,89,15,89:34"	"1/1:24,3,0,24,3,24:22"	"1/1:24,3,0,24,3,24:22"	"1/1:17,3,0,17,3,17:22"	"1/1:24,6,0,24,6,24:25"	"1/1:26,3,0,26,3,26:22"	"1/1:0,0,0,0,0,0:19"	"1/1:121,30,0,121,30,121:49"	"1/1:111,18,0,111,18,111:37"	"1/1:90,18,0,90,18,90:37"	"1/1:89,18,0,89,18,89:37"	"1/1:59,9,0,59,9,59:28"	"1/1:28,6,0,28,6,28:25"	"1/1:37,9,0,37,9,37:28"	"1/1:0,0,0,0,0,0:19"	"1/1:14,3,0,14,3,14:22"	"1/1:78,12,0,78,12,78:31"	"1/1:52,9,0,52,9,52:28"	"1/1:37,6,0,37,6,37:25"
