# Supplementary material for: The Role of the Antiviral APOBEC3 Gene Family in Protecting Chimpanzees against Lentiviruses from Monkeys
Source: PLoS Pathog. 2015 Sep 22;11(9):e1005149. doi: 10.1371/journal.ppat.1005149 (PMC4578921; doi:10.1371/journal.ppat.1005149)
Supplement: S4 Dataset — Sequencing reads from [34]. (TXT) [file ppat.1005149.s011.txt]

##fileformat=VCFv4.1																																												
##samtoolsVersion=0.1.18 (r982:295)																																												
"##INFO=<ID=DP,Number=1,Type=Integer,Description=""Raw read depth"">"																																												
"##INFO=<ID=DP4,Number=4,Type=Integer,Description=""# high-quality ref-forward bases, ref-reverse, alt-forward and alt-reverse bases"">"																																												
"##INFO=<ID=MQ,Number=1,Type=Integer,Description=""Root-mean-square mapping quality of covering reads"">"																																												
"##INFO=<ID=FQ,Number=1,Type=Float,Description=""Phred probability of all samples being the same"">"																																												
"##INFO=<ID=AF1,Number=1,Type=Float,Description=""Max-likelihood estimate of the first ALT allele frequency (assuming HWE)"">"																																												
"##INFO=<ID=AC1,Number=1,Type=Float,Description=""Max-likelihood estimate of the first ALT allele count (no HWE assumption)"">"																																												
"##INFO=<ID=G3,Number=3,Type=Float,Description=""ML estimate of genotype frequencies"">"																																												
"##INFO=<ID=HWE,Number=1,Type=Float,Description=""Chi^2 based HWE test P-value based on G3"">"																																												
"##INFO=<ID=CLR,Number=1,Type=Integer,Description=""Log ratio of genotype likelihoods with and without the constraint"">"																																												
"##INFO=<ID=UGT,Number=1,Type=String,Description=""The most probable unconstrained genotype configuration in the trio"">"																																												
"##INFO=<ID=CGT,Number=1,Type=String,Description=""The most probable constrained genotype configuration in the trio"">"																																												
"##INFO=<ID=PV4,Number=4,Type=Float,Description=""P-values for strand bias, baseQ bias, mapQ bias and tail distance bias"">"																																												
"##INFO=<ID=INDEL,Number=0,Type=Flag,Description=""Indicates that the variant is an INDEL."">"																																												
"##INFO=<ID=PC2,Number=2,Type=Integer,Description=""Phred probability of the nonRef allele frequency in group1 samples being larger (,smaller) than in group2."">"																																												
"##INFO=<ID=PCHI2,Number=1,Type=Float,Description=""Posterior weighted chi^2 P-value for testing the association between group1 and group2 samples."">"																																												
"##INFO=<ID=QCHI2,Number=1,Type=Integer,Description=""Phred scaled PCHI2."">"																																												
"##INFO=<ID=PR,Number=1,Type=Integer,Description=""# permutations yielding a smaller PCHI2."">"																																												
"##INFO=<ID=VDB,Number=1,Type=Float,Description=""Variant Distance Bias"">"																																												
"##FORMAT=<ID=GT,Number=1,Type=String,Description=""Genotype"">"																																												
"##FORMAT=<ID=GQ,Number=1,Type=Integer,Description=""Genotype Quality"">"																																												
"##FORMAT=<ID=GL,Number=3,Type=Float,Description=""Likelihoods for RR,RA,AA genotypes (R=ref,A=alt)"">"																																												
"##FORMAT=<ID=DP,Number=1,Type=Integer,Description=""# high-quality bases"">"																																												
"##FORMAT=<ID=SP,Number=1,Type=Integer,Description=""Phred-scaled strand bias P-value"">"																																												
"##FORMAT=<ID=PL,Number=G,Type=Integer,Description=""List of Phred-scaled genotype likelihoods"">"																																												
#CHROM	POS	ID	REF	ALT	QUAL	FILTER	INFO	FORMAT	PAN/Pan_paniscus-A914_Hortense	PAN/Pan_paniscus-A915_Kosana	PAN/Pan_paniscus-A917_Dzeeta	PAN/Pan_paniscus-A918_Hermien	PAN/Pan_paniscus-A919_Desmond	PAN/Pan_paniscus-A922_Catherine	PAN/Pan_paniscus-A924_Chipita	PAN/Pan_paniscus-A925_Bono	PAN/Pan_paniscus-A926_Natalie	PAN/Pan_paniscus-A927_Salonga	PAN/Pan_paniscus-A928_Kumbuka	PAN/Pan_troglodytes_ellioti-Akwaya_Jean	PAN/Pan_troglodytes_ellioti-Banyo	PAN/Pan_troglodytes_ellioti-Basho	PAN/Pan_troglodytes_ellioti-Damian	PAN/Pan_troglodytes_ellioti-Julie	PAN/Pan_troglodytes_ellioti-Kopongo	PAN/Pan_troglodytes_ellioti-Koto	PAN/Pan_troglodytes_ellioti-Paquita	PAN/Pan_troglodytes_ellioti-Taweh	PAN/Pan_troglodytes_ellioti-Tobi	PAN/Pan_troglodytes_schweinfurthii-100037_Vincent	PAN/Pan_troglodytes_schweinfurthii-100040_Andromeda	PAN/Pan_troglodytes_schweinfurthii-9729_Harriet	PAN/Pan_troglodytes_schweinfurthii-A910_Bwambalea	PAN/Pan_troglodytes_schweinfurthii-A911_Kidongo	PAN/Pan_troglodytes_schweinfurthii-A912_Nakuu	PAN/Pan_troglodytes_troglodytes-A957_Vaillant	PAN/Pan_troglodytes_troglodytes-A958_Doris	PAN/Pan_troglodytes_troglodytes-A959_Julie	PAN/Pan_troglodytes_troglodytes-A960_Clara	PAN/Pan_troglodytes_verus-9668_Bosco	PAN/Pan_troglodytes_verus-9730_Donald	PAN/Pan_troglodytes_verus-A956_Jimmie	PAN/Pan_troglodytes_verus-Clint	PAN/Pan_troglodytes_verus-X00100_Koby
chr22	37775626	.	C	T	55.6	.	"DP=769;VDB=0.0340;AF1=0.01429;AC1=1;DP4=338,328,7,3;MQ=60;FQ=55.6;PV4=0.34,1.2e-10,1,1"	GT:PL:GQ	"0/0:0,96,255:99"	"0/0:0,42,255:57"	"0/0:0,54,255:69"	"0/0:0,63,255:78"	"0/0:0,81,255:96"	"0/0:0,39,220:54"	"0/0:0,51,255:66"	"0/1:101,0,255:86"	"0/0:0,48,255:63"	"0/0:0,33,255:48"	"0/0:0,63,255:78"	"0/0:0,66,255:81"	"0/0:0,36,255:51"	"0/0:0,0,0:15"	"0/0:0,42,255:57"	"0/0:0,66,255:81"	"0/0:0,33,246:48"	"0/0:0,45,255:60"	"0/0:0,45,255:60"	"0/0:0,60,255:75"	"0/0:0,57,255:72"	"0/0:0,42,255:57"	"0/0:0,75,255:90"	"0/0:0,18,160:33"	"0/0:0,69,255:84"	"0/0:0,87,255:99"	"0/0:0,102,255:99"	"0/0:0,81,255:96"	"0/0:0,57,255:72"	"0/0:0,93,255:99"	"0/0:0,57,255:72"	"0/0:0,33,255:48"	"0/0:0,36,246:51"	"0/0:0,78,255:93"	"0/0:0,54,255:69"	"0/0:0,48,255:63"
chr22	37775658	.	G	A	47.6	.	"DP=766;VDB=0.0183;AF1=0.01429;AC1=1;DP4=356,276,4,4;MQ=60;FQ=47.6;PV4=0.73,0.0062,1,1"	GT:PL:GQ	"0/0:0,69,255:84"	"0/0:0,33,251:48"	"0/0:0,63,255:78"	"0/0:0,48,255:63"	"0/0:0,60,255:75"	"0/0:0,36,255:51"	"0/0:0,39,238:54"	"0/0:0,66,255:81"	"0/0:0,57,255:72"	"0/0:0,27,188:42"	"0/0:0,75,255:90"	"0/0:0,48,255:63"	"0/0:0,36,255:51"	"0/0:0,0,0:15"	"0/0:0,63,255:78"	"0/0:0,60,255:75"	"0/0:0,42,255:57"	"0/0:0,48,255:63"	"0/0:0,42,255:57"	"0/0:0,60,255:75"	"0/0:0,39,255:54"	"0/0:0,39,255:54"	"0/0:0,63,255:78"	"0/0:0,18,185:33"	"0/0:0,72,255:87"	"0/0:0,87,255:99"	"0/0:0,120,255:99"	"0/0:0,93,255:99"	"0/0:0,30,249:45"	"0/0:0,72,234:87"	"0/0:0,51,255:66"	"0/0:0,30,203:45"	"0/0:0,39,255:54"	"0/0:0,99,255:99"	"0/1:93,0,173:78"	"0/0:0,51,255:66"
chr22	37775907	.	C	G	999	.	"DP=643;VDB=0.0227;AF1=0.08432;AC1=6;DP4=266,290,9,22;MQ=60;FQ=999;PV4=0.043,1.7e-34,1,1"	GT:PL:GQ	"0/0:0,45,255:52"	"0/1:118,0,141:99"	"0/0:0,18,148:25"	"0/0:0,45,255:52"	"0/0:0,48,255:55"	"1/1:172,27,0:14"	"0/1:19,0,221:12"	"0/0:0,33,255:40"	"0/1:111,0,14:27"	"0/1:69,0,109:62"	"0/0:0,42,255:49"	"0/0:0,60,255:67"	"0/0:0,48,255:55"	"0/0:0,0,0:8"	"0/0:0,54,255:61"	"0/0:0,63,255:70"	"0/0:0,42,255:49"	"0/0:0,60,255:67"	"0/0:0,45,255:52"	"0/0:0,81,255:88"	"0/0:0,33,255:40"	"0/0:0,78,255:85"	"0/0:0,96,255:99"	"0/0:0,30,250:37"	"0/0:0,69,255:76"	"0/0:0,72,255:79"	"0/0:0,39,243:46"	"0/0:0,69,255:76"	"0/0:0,60,255:67"	"0/0:0,42,255:49"	"0/0:0,18,185:25"	"0/0:0,39,255:46"	"0/0:0,87,255:94"	"0/0:0,45,255:52"	"0/0:0,57,255:64"	"0/0:0,84,255:91"
chr22	37776064	.	G	C	5.85	.	"DP=457;VDB=0.0322;AF1=0.02873;AC1=2;DP4=59,326,0,8;MQ=60;FQ=5.94;PV4=0.61,1.3e-23,1,1"	GT:PL:GQ	"0/0:0,39,223:53"	"0/0:0,18,140:32"	"0/0:0,42,191:56"	"0/0:0,21,157:35"	"0/0:0,33,183:47"	"0/0:0,3,36:17"	"0/0:0,30,209:44"	"0/0:0,33,195:47"	"0/0:0,39,220:53"	"0/0:0,24,194:38"	"0/0:0,39,216:53"	"0/0:0,54,255:68"	"0/0:0,24,206:38"	"0/0:0,0,0:14"	"0/0:0,39,255:53"	"0/0:0,42,255:56"	"0/0:0,27,229:41"	"0/0:0,54,255:68"	"0/0:0,39,255:53"	"0/0:0,42,255:56"	"0/0:0,24,206:38"	"0/0:0,51,255:65"	"0/0:0,36,242:50"	"0/0:0,21,193:35"	"0/0:0,39,255:53"	"0/0:0,48,252:62"	"0/1:35,0,147:21"	"0/0:0,33,243:47"	"0/1:30,0,60:16"	"0/0:0,48,229:62"	"0/0:0,39,192:53"	"0/0:0,18,143:32"	"0/0:0,27,205:41"	"0/0:0,27,206:41"	"0/0:0,30,242:44"	"0/0:0,36,244:50"
chr22	37776121	.	A	C	999	.	"DP=294;VDB=0.0160;AF1=0.2775;G3=0.697,7.858e-06,0.303;HWE=8e-08;AC1=20;DP4=56,136,2,42;MQ=60;FQ=999;PV4=0.00033,0.019,1,0.026"	GT:PL:GQ	"1/1:118,15,0:8"	"1/1:111,12,0:6"	"1/1:148,24,0:17"	"0/1:36,3,0:6"	"1/1:123,15,0:8"	"0/1:35,3,0:6"	"1/1:119,12,0:6"	"0/1:8,0,112:8"	"1/1:108,12,0:6"	"1/1:132,15,0:8"	"1/1:126,18,0:11"	"0/0:0,39,255:40"	"0/0:0,27,223:28"	"0/0:0,0,0:3"	"0/0:0,27,234:28"	"0/0:0,24,218:25"	"0/0:0,18,194:19"	"0/0:0,36,242:37"	"0/0:0,30,250:31"	"0/0:0,24,230:25"	"0/0:0,18,179:19"	"0/0:0,45,255:46"	"0/0:0,21,205:22"	"0/0:0,18,170:19"	"0/0:0,18,181:19"	"0/0:0,27,168:28"	"0/0:0,24,156:25"	"0/0:0,0,0:3"	"0/0:0,0,0:3"	"0/0:0,48,231:49"	"0/0:0,21,153:22"	"0/0:0,15,139:16"	"0/0:0,21,207:22"	"0/0:0,9,82:11"	"0/0:0,27,217:28"	"0/0:0,24,198:25"
chr22	37776169	.	C	A	41.8	.	"DP=185;VDB=0.0138;AF1=0.03812;AC1=2;DP4=54,89,2,5;MQ=58;FQ=42;PV4=1,8.6e-08,1,1"	GT:PL:GQ	"0/0:0,9,86:20"	"0/0:0,3,35:14"	"0/0:0,18,105:29"	"0/0:0,6,62:17"	"0/0:0,12,98:23"	"0/0:0,6,68:17"	"0/0:0,0,0:11"	"0/0:0,0,0:11"	"0/0:0,15,112:26"	"0/0:0,6,55:17"	"0/0:0,9,76:20"	"0/0:0,6,64:17"	"0/0:0,12,126:23"	"0/0:0,0,0:11"	"0/0:0,24,174:35"	"0/0:0,30,212:41"	"0/0:0,9,96:20"	"0/0:0,27,212:38"	"0/0:0,18,168:29"	"0/0:0,21,158:32"	"0/0:0,12,97:23"	"0/0:0,6,47:17"	"0/0:0,18,158:29"	"0/1:68,12,0:6"	"0/0:0,6,60:17"	"0/1:44,0,55:33"	"0/0:0,21,177:32"	"0/0:0,12,110:23"	"0/0:0,12,90:23"	"0/0:0,9,88:20"	"0/0:0,3,39:14"	"0/0:0,15,156:26"	"0/0:0,18,176:29"	"0/0:0,12,108:23"	"0/0:0,33,255:44"	"0/0:0,15,153:26"
chr22	37776223	.	C	T	17.2	.	"DP=216;VDB=0.0205;AF1=0.01603;AC1=1;DP4=97,85,0,4;MQ=60;FQ=17.2;PV4=0.051,0.00064,1,1"	GT:PL:GQ	"0/0:0,12,115:27"	"0/0:0,6,58:21"	"0/0:0,12,102:27"	"0/0:0,6,67:21"	"0/0:0,6,69:21"	"0/0:0,3,35:18"	"0/0:0,6,44:21"	"0/0:0,3,27:18"	"0/0:0,12,101:27"	"0/0:0,6,69:21"	"0/0:0,9,96:24"	"0/0:0,39,255:54"	"0/0:0,9,83:24"	"0/0:0,0,0:15"	"0/0:0,30,210:45"	"0/0:0,30,255:45"	"0/0:0,30,208:45"	"0/0:0,45,255:60"	"0/0:0,15,132:30"	"0/0:0,39,255:54"	"0/0:0,15,133:30"	"0/0:0,27,199:42"	"0/0:0,21,174:36"	"0/0:0,24,195:39"	"0/0:0,6,62:21"	"0/0:0,15,124:30"	"0/0:0,18,156:33"	"0/1:62,0,15:36"	"0/0:0,12,101:27"	"0/0:0,12,102:27"	"0/0:0,6,59:21"	"0/0:0,12,114:27"	"0/0:0,9,100:24"	"0/0:0,12,109:27"	"0/0:0,24,207:39"	"0/0:0,12,119:27"
chr22	37776515	.	T	A	54.9	.	"DP=62;VDB=0.0165;AF1=0.158;AC1=11;DP4=42,4,8,0;MQ=60;FQ=55.6;PV4=1,1.1e-07,1,1"	GT:PL:GQ	"0/0:0,6,66:11"	"0/0:0,0,0:6"	"0/0:0,3,39:8"	"0/0:0,0,0:6"	"0/0:0,0,0:6"	"0/0:0,0,0:6"	"0/0:0,0,0:6"	"0/0:0,0,0:6"	"0/0:0,0,0:6"	"0/0:0,0,0:6"	"0/0:0,0,0:6"	"0/1:64,9,0:4"	"0/0:0,6,68:11"	"0/0:0,0,0:6"	"0/0:0,15,126:20"	"0/1:32,0,59:27"	"0/1:22,3,0:8"	"0/0:0,9,90:14"	"0/1:9,0,87:6"	"0/0:0,12,108:17"	"0/0:0,3,41:8"	"0/0:0,3,39:8"	"0/1:8,0,91:5"	"0/0:0,3,33:8"	"0/0:0,0,0:6"	"0/0:0,0,0:6"	"0/0:0,3,34:8"	"0/0:0,0,0:6"	"0/0:0,0,0:6"	"0/0:0,3,32:8"	"0/0:0,0,0:6"	"0/0:0,9,75:14"	"0/0:0,15,128:20"	"0/0:0,0,0:6"	"0/0:0,9,90:14"	"0/0:0,15,130:20"
chr22	37776779	.	A	G	99.9	.	"DP=155;VDB=0.0261;AF1=0.07802;AC1=5;DP4=26,96,1,11;MQ=59;FQ=100;PV4=0.46,7.5e-09,1,0.43"	GT:PL:GQ	"0/0:0,0,0:8"	"0/0:0,6,49:14"	"0/0:0,0,0:8"	"0/0:0,0,0:8"	"0/0:0,0,0:8"	"0/0:0,0,0:8"	"0/0:0,6,74:14"	"0/0:0,6,73:14"	"0/0:0,0,0:8"	"0/0:0,0,0:8"	"0/0:0,0,0:8"	"0/0:0,39,236:47"	"0/0:0,21,182:29"	"0/0:0,0,0:8"	"0/0:0,15,151:23"	"0/0:0,27,211:35"	"0/0:0,15,160:23"	"0/0:0,42,255:50"	"0/0:0,27,198:35"	"0/0:0,33,226:41"	"0/0:0,6,52:14"	"0/0:0,24,184:32"	"0/0:0,24,195:32"	"0/0:0,3,17:11"	"0/0:0,3,15:11"	"0/0:0,0,0:8"	"0/0:0,0,0:8"	"0/0:0,0,0:8"	"0/0:0,0,0:8"	"0/0:0,0,0:8"	"0/0:0,9,84:17"	"0/1:44,0,71:36"	"0/1:42,0,24:33"	"0/0:0,3,20:11"	"0/0:0,33,175:41"	"0/1:79,0,81:71"
chr22	37777600	.	CGGGGGG	CGGGGGGG	6.11	.	"INDEL;DP=94;VDB=0.0068;AF1=0.09772;AC1=7;DP4=73,2,8,0;MQ=60;FQ=6.44;PV4=1,1,1,0.28"	GT:PL:GQ	"0/0:0,15,57:23"	"0/0:0,3,17:11"	"0/0:0,3,17:11"	"0/0:0,6,31:14"	"0/0:0,6,31:14"	"0/0:0,0,0:9"	"0/0:0,3,17:11"	"0/0:0,3,17:11"	"0/0:0,6,31:14"	"0/0:0,3,17:11"	"0/0:0,9,42:17"	"0/0:0,12,58:20"	"0/0:0,0,0:9"	"0/0:0,0,0:9"	"0/1:17,3,0:6"	"0/1:20,0,20:12"	"0/0:0,15,55:23"	"0/1:17,3,0:6"	"0/0:0,6,31:14"	"0/1:17,3,0:6"	"0/1:31,0,5:18"	"0/0:0,12,50:20"	"0/0:0,15,57:23"	"0/0:0,0,0:9"	"0/0:0,3,17:11"	"0/0:0,3,17:11"	"0/0:0,9,42:17"	"0/0:0,9,42:17"	"0/0:0,6,31:14"	"0/0:0,33,74:41"	"0/0:0,9,42:17"	"0/0:0,3,17:11"	"0/0:0,3,17:11"	"0/0:0,6,31:14"	"0/0:0,12,58:20"	"0/0:0,3,17:11"
chr22	37777852	.	A	G	50.6	.	"DP=467;VDB=0.0155;AF1=0.01444;AC1=1;DP4=327,84,9,0;MQ=60;FQ=50.7;PV4=0.21,1.8e-05,1,1"	GT:PL:GQ	"0/0:0,36,176:51"	"0/0:0,30,179:45"	"0/0:0,24,157:39"	"0/0:0,18,141:33"	"0/0:0,48,189:63"	"0/0:0,15,121:30"	"0/0:0,21,130:36"	"0/0:0,18,142:33"	"0/0:0,18,121:33"	"0/0:0,9,89:24"	"0/0:0,24,162:39"	"0/0:0,54,255:69"	"0/0:0,30,255:45"	"0/0:0,0,0:15"	"0/0:0,48,255:63"	"0/0:0,42,255:57"	"0/0:0,51,255:66"	"0/0:0,48,255:63"	"0/0:0,39,255:54"	"0/0:0,42,255:57"	"0/0:0,48,255:63"	"0/0:0,54,255:69"	"0/0:0,66,255:81"	"0/0:0,9,90:24"	"0/0:0,39,185:54"	"0/0:0,51,193:66"	"0/0:0,45,184:60"	"0/0:0,24,154:39"	"0/0:0,33,199:48"	"0/0:0,69,197:84"	"0/0:0,33,163:48"	"0/0:0,21,206:36"	"0/0:0,27,210:42"	"0/1:96,0,112:81"	"0/0:0,39,255:54"	"0/0:0,42,255:57"
chr22	37777860	.	A	G	999	.	"DP=455;VDB=0.0423;AF1=0.2604;AC1=18;DP4=224,46,111,26;MQ=60;FQ=999;PV4=0.68,8.5e-61,0.11,1"	GT:PL:GQ	"0/0:0,30,167:32"	"0/0:0,30,179:32"	"0/0:0,24,162:26"	"0/0:0,24,155:26"	"0/0:0,39,177:41"	"0/0:0,15,112:17"	"0/0:0,18,130:20"	"0/0:0,24,150:26"	"0/0:0,18,125:20"	"0/0:0,9,70:11"	"0/0:0,30,178:32"	"1/1:219,51,0:43"	"0/0:0,30,255:32"	"0/0:0,0,0:3"	"0/0:0,45,255:47"	"0/1:103,0,147:99"	"0/1:91,0,174:89"	"0/0:0,51,255:53"	"0/1:52,0,205:50"	"0/0:0,39,255:41"	"0/1:104,0,177:99"	"0/1:128,0,125:99"	"1/1:207,57,0:49"	"0/0:0,9,91:11"	"1/1:125,39,0:31"	"0/1:92,0,127:90"	"0/1:91,0,114:89"	"0/1:76,0,67:71"	"0/1:68,0,72:66"	"0/1:90,0,141:88"	"1/1:133,39,0:31"	"0/0:0,18,181:20"	"0/0:0,27,222:29"	"0/0:0,45,183:47"	"0/0:0,39,255:41"	"0/0:0,42,255:44"
